# Supplementary material for: RNA-Seq Transcriptomic Responses of Full-Thickness Dermal Excision Wounds to Pseudomonas aeruginosa Acute and Biofilm Infection
Source: PLoS One. 2016 Oct 28;11(10):e0165312. doi: 10.1371/journal.pone.0165312 (PMC5085052; doi:10.1371/journal.pone.0165312)
Supplement: S1 File — (XLSX) [file pone.0165312.s005.xlsx]

## Sheet: S3 File
Gene_name	inf002_pbs_log2FC	inf002_pbs_padj	inf006_pbs_log2FC	inf006_pbs_padj	inf024_pbs_log2FC	inf024_pbs_padj	inf120_pbs_log2FC	inf120_pbs_padj	inf216_pbs_log2FC	inf216_pbs_padj
A4GALT	0.0802781	1	0.553687	0.594305	1.03201	0.0359625	0.650357	0.298755	-0.0367997	0.98953
AADAC	0.0567971	1	1.48204	3.7e-05	1.83225	2.29e-10	0.320526	0.548614	0.0722376	0.962811
AASS	0.0301458	1	-0.319619	0.460002	-0.421042	0.0475634	0.118623	0.754129	-0.174255	0.731685
ABAT	-0.219095	0.996552	-0.237733	0.876383	-0.112969	0.867233	-0.800342	0.0524686	-0.193714	0.876452
ABCA1	0.179227	0.996552	0.544731	0.0855546	0.250151	0.340964	0.155095	0.693406	-0.111274	0.873551
ABCA12	-0.126375	0.996552	-0.103934	0.900935	-0.181162	0.483373	0.387122	0.0651311	0.368888	0.226387
ABCA13	-0.24887	0.996552	1.05662	0.138454	1.60606	0.00184553	0.733634	0.317804	0.931996	0.266641
ABCB11	-0.215924	0.996552	0.0102187	0.996278	1.23501	0.000406042	1.75388	3.96e-08	0.743024	0.257169
ABCB9	0.46704	0.996552	-0.192317	0.900634	-0.703815	0.0987501	-0.0237811	0.981777	-0.365745	0.684874
ABCC5	0.0990998	0.996552	-0.32319	0.092988	-0.339949	0.00654562	-0.30639	0.00915399	-0.268366	0.099825
ABCC9	0.0233553	1	0.511482	0.0490626	1.0796	7.67e-12	0.340931	0.0822627	0.662343	0.00040118
ABCD3	-0.153209	0.996552	-0.224839	0.533915	-0.403764	0.00974513	0.126363	0.63111	0.146664	0.702796
ABCF2	0.0916367	0.996552	0.0507113	0.934985	0.0349078	0.871268	0.0829007	0.730312	0.344871	0.0261182
ABCG1	-0.00728469	1	0.351174	0.674057	0.769504	0.0147369	0.523715	0.138805	0.522542	0.299562
ABCG2	-0.0528755	1	-0.365382	0.515146	-0.722371	0.00321836	-0.108263	0.840223	-0.117866	0.885153
ABCG4	-0.132583	0.998409	0.180404	0.869108	1.15775	2.27e-05	0.549918	0.0836457	0.68767	0.0706572
ABHD17B	-0.024151	1	0.122733	0.872764	0.0338389	0.918006	0.423125	0.0265704	0.206155	0.62139
ABHD2	0.140298	0.996552	0.375487	0.299241	0.861881	1.26e-06	-0.0554674	0.908649	-0.00898213	0.992946
ABHD5	-0.0151425	1	0.0576825	0.934941	0.142098	0.438264	0.310953	0.0282775	0.067499	0.884256
ABI1	-0.224019	0.996552	0.33758	0.205549	0.340737	0.0366318	0.279791	0.107316	0.0778563	0.879953
ABI3	-0.248289	0.996552	-0.0175091	0.993774	1.15361	0.00211287	0.267573	0.708057	0.207492	0.86591
ABL1	0.179267	0.996552	0.503264	0.079125	0.405079	0.0501375	-0.254168	0.314271	-0.182498	0.705301
ABLIM1	-0.164972	0.996552	-0.313858	0.325401	-0.411932	0.0151825	0.115601	0.711093	0.0492565	0.941941
ABLIM3	-0.012369	1	-0.28129	0.748233	-0.674612	0.0350343	-0.206972	0.710235	-0.446662	0.407257
ABR	0.169535	0.996552	0.178799	0.608316	0.500698	0.000105374	0.140815	0.493928	0.186224	0.480358
ABTB1	0.443109	0.896969	1.08025	0.000101621	1.42882	2.1e-11	0.172513	0.701888	0.24508	0.675044
ABTB2	0.398941	0.996552	1.03055	0.000830914	1.65341	2.69e-13	0.510707	0.0711384	0.402201	0.392734
AC009950.1	0.255395	0.996552	0.111863	0.920559	0.940977	4.12e-05	0.656126	0.00354165	0.0777331	0.933418
AC011513.3	-0.173196	0.996552	0.90611	0.0575924	1.535	1.64e-06	1.72038	5.11e-09	1.37269	7.79e-05
AC018755.18	0.174069	0.998409	1.2045	0.0219825	1.94504	3.17e-07	1.01671	0.0207693	1.00015	0.0771185
AC023818.1	-1.59643	0.0565511	-0.362817	0.802454	0.265961	0.745336	-0.258816	0.838985	0	1
AC113404.1	-0.214887	0.996552	0.598853	0.0313932	0.425958	0.0458562	0.220059	0.460211	0.24213	0.572184
AC136352.5	-0.0813695	0.999338	-0.437703	0.279836	-0.892208	1.7e-05	-0.159996	0.683686	-0.568229	0.029694
AC240274.1	0.325852	0.996552	0.552268	0.209937	0.919044	0.000214925	-0.0735208	0.910519	-0.168067	0.833373
ACAD11	0.0354188	1	-0.672946	0.00569326	-0.156099	0.549212	0.042225	0.923642	-0.0946153	0.863103
ACAD8	0.207325	0.996552	-0.308145	0.630808	-0.526756	0.0474631	-0.2424	0.514014	-0.154314	0.829653
ACAD9	0.0110468	1	-0.00297665	0.99791	-0.437648	0.0132129	0.0720015	0.851631	-0.0427766	0.955735
ACADM	-0.155206	0.996552	-0.399276	0.420566	-0.657938	0.00588939	-0.0555726	0.926463	-0.368366	0.39325
ACAN	0.311949	0.996552	-0.0378827	0.973118	-0.525595	0.00969972	-0.966979	2.21e-08	-0.537642	0.0304441
ACAP1	0.199159	0.996552	1.29747	1.22e-05	1.18861	8.91e-07	0.578105	0.0343836	0.147384	0.863027
ACAT1	-0.359115	0.908442	-0.202602	0.73521	-0.503208	0.0154523	0.031673	0.955597	0.00862598	0.993493
ACE2	-0.174336	0.996552	-0.447893	0.342185	-0.629932	0.0117997	0.125097	0.810182	-0.0524008	0.964653
ACER1	-0.0521503	1	-0.50817	0.288887	-0.866281	0.000596354	-0.491565	0.0900262	-1.02595	0.000121741
ACER2	0.307519	0.996552	-0.692945	0.0416391	-0.0324664	0.937581	0.20546	0.5884	0.0767995	0.933233
ACER3	-0.0781419	0.996552	-0.00678383	0.99485	-0.281525	0.125191	0.297237	0.0908453	0.155015	0.698046
ACIN1	-0.131731	0.996552	0.205666	0.405274	0.352724	0.00263569	-0.00776073	0.981462	-0.0162158	0.978323
ACKR1	-0.116011	0.996552	0.347575	0.451155	0.437346	0.0644494	0.221417	0.507774	0.256094	0.590992
ACKR3	0.703648	0.0829358	0.819865	0.00959477	0.759297	0.00152081	-0.0369536	0.959175	0.458654	0.241346
ACO1	0.0791618	0.996552	0.353108	0.130275	0.639901	1.64e-06	0.085407	0.766152	0.312832	0.135341
ACOT11	0.28668	0.996552	0.718823	0.0514661	0.60519	0.0293831	-0.151989	0.766945	-0.0754404	0.941719
ACOT13	-0.28645	0.996552	-0.683583	0.0630955	-0.30947	0.330614	-0.0432491	0.948425	0.265969	0.626002
ACP6	-0.0554556	1	-0.178235	0.811874	-0.460846	0.0512138	0.00245209	0.996651	-0.102605	0.888105
ACPP	-0.0700526	0.998409	0.157446	0.773574	0.961444	3.29e-10	1.05771	1.17e-13	0.475046	0.0245196
ACSF2	0.0830463	0.998409	-0.220653	0.673047	-0.130395	0.637767	-0.522159	0.00320644	-0.324928	0.283437
ACSL1	0.117553	0.996552	1.02643	4.48e-08	1.32044	1.35e-19	0.596138	0.000151189	0.339604	0.195664
ACSL4	-0.0278633	1	0.508581	0.031568	0.88454	5.03e-09	0.172365	0.512437	0.56285	0.00263649
ACSS2	0.0575111	0.999338	-0.346044	0.303184	-0.426695	0.0211602	-0.171254	0.542352	0.0480171	0.948344
ACTBL2	0.130683	1	-0.480204	0.691314	-1.5102	0.00263117	0.0961037	0.950003	0.333523	0.829653
ACTG1	0.194439	0.996552	0.411862	0.24065	0.727051	9.38e-05	-0.0214852	0.970887	0.261454	0.515101
ACTG2	-0.219219	0.996552	-0.0351857	0.989607	0.21928	0.714884	0.118398	0.90699	1.14886	0.0168833
ACTN1	0.0669395	0.999338	0.485304	0.105244	1.0319	1.91e-09	0.060426	0.90069	0.402248	0.157447
ACTN3	-0.151596	0.999841	-0.25317	0.886062	-0.62486	0.330315	-1.11056	0.0410273	-0.155649	0.937962
ACTR2	-0.117248	0.996552	0.53217	0.0135715	0.40645	0.0131717	0.211602	0.323617	0.179419	0.621468
ACTR3	0.0485528	1	0.601751	0.020894	0.701651	0.000107254	0.237856	0.364989	0.201952	0.652884
ACTR3B	-0.0548178	1	-0.304401	0.512643	-0.221193	0.397423	0.362973	0.0727494	0.250789	0.482659
ACVR1B	0.153115	0.996552	0.417032	0.29068	0.520706	0.0211068	0.321461	0.230322	0.212104	0.68828
ACVR2A	-0.101064	0.996552	-0.323568	0.433128	-0.415043	0.0444068	0.202216	0.473525	-0.0176176	0.985759
ACVRL1	0.232013	0.996552	0.0961832	0.915033	0.824666	9.16e-06	-0.155173	0.664103	-0.0418225	0.965052
ADA	0.374795	0.996552	0.521321	0.348214	1.40173	7.65e-08	0.4855	0.135664	0.439893	0.386571
ADAM10	-0.168297	0.996552	0.142966	0.76841	0.305441	0.0674915	0.134385	0.596852	0.0876681	0.859048
ADAM12	-0.357531	0.996552	0.198978	0.778496	0.110114	0.746839	-0.706239	0.00057757	-0.211534	0.705614
ADAM15	0.0959854	0.996552	0.242439	0.65273	0.583313	0.00372426	0.0122338	0.982698	-0.0814362	0.91452
ADAM17	0.0802845	0.996552	0.879251	9.31e-07	1.08924	3.32e-15	0.513921	0.000441109	0.449749	0.0178026
ADAM19	0.222207	0.996552	1.23379	4.78e-11	1.32177	8.43e-19	-0.138646	0.64352	0.136733	0.774768
ADAM8	0.384895	0.996552	1.67513	7.33e-05	2.2147	7.24e-11	0.666346	0.149844	0.87745	0.101245
ADAM9	-0.0940003	0.996552	0.508406	0.0036167	0.870548	3.15e-13	0.226878	0.159199	0.369046	0.0293314
ADAMTS1	0.309029	0.947433	0.796938	0.000224093	0.291076	0.164187	-0.180909	0.526241	-0.00796429	0.993493
ADAMTS10	0.106929	0.998409	-0.431396	0.349361	-0.109425	0.764736	-0.484272	0.0420821	-0.422493	0.233147
ADAMTS14	-0.138842	0.999338	-0.0910603	0.962023	0.486654	0.275656	-0.671247	0.0512902	-0.388103	0.540429
ADAMTS18	0.494008	0.88953	-0.630942	0.171928	-0.604099	0.0354137	0.0746471	0.906451	-0.0101951	0.993493
ADAMTS19	0.180692	0.998409	0.451507	0.698207	-0.889535	0.0769717	0.267208	0.725413	0.347916	0.720356
ADAMTS2	-0.0524484	0.999338	0.145374	0.750443	0.684885	3.29e-07	-0.406095	0.00329832	-0.189713	0.510747
ADAMTS20	0.142382	0.999338	0.189126	0.912548	0.608052	0.22431	-0.982523	0.00489111	0.0455357	0.979882
ADAMTS3	0.0970336	0.996552	-0.0404085	0.9724	-0.289929	0.25863	-0.628929	0.00139421	-0.447944	0.121886
ADAMTS4	0.897335	0.00502853	2.86159	2.01e-29	1.66408	6.01e-14	-0.416748	0.16481	-0.161048	0.834094
ADAMTS5	0.283172	0.996552	0.89832	0.000317333	0.624402	0.00284773	-0.0806892	0.869171	-0.0812145	0.920414
ADAMTS6	-0.152998	0.996552	-0.111667	0.891894	0.0360585	0.912132	-0.640275	0.000157342	-0.178658	0.696318
ADAMTS9	0.216277	0.940368	1.16698	9.67e-19	0.931946	2.01e-17	0.230497	0.0987592	0.21109	0.318903
ADAMTSL3	0.219464	0.996552	-0.679238	0.00374427	-1.08029	6.67e-11	-0.84519	1.28e-07	-0.679096	0.000418397
ADAMTSL4	-0.145942	0.996552	0.0925075	0.941763	0.503571	0.0788408	0.162895	0.742553	-0.1222	0.888919
ADAR	0.0637058	0.998409	0.197383	0.584886	0.162464	0.378455	0.411288	0.00288033	-0.0965716	0.825533
ADARB1	0.142194	0.996552	-0.347348	0.256207	-0.324212	0.0838675	-0.339809	0.0546293	-0.244594	0.427992
ADAT2	-0.219211	0.996552	-0.0939579	0.955729	-0.801004	0.0220938	0.0586497	0.949728	0.0934062	0.944348
ADCK3	0.393789	0.996552	-0.443969	0.49858	-0.654174	0.0399964	-0.435611	0.252585	-0.264982	0.734507
ADCK4	0.320982	0.996552	0.741733	0.0166675	0.87175	8.17e-05	0.0656767	0.910519	0.160305	0.815653
ADCY2	-0.0258509	1	-0.320275	0.301752	-0.583591	0.000184064	-0.401005	0.00986259	-0.0152992	0.985221
ADCY3	0.345896	0.927205	-0.376504	0.325504	-0.0678095	0.836565	-0.435073	0.0292564	-0.222188	0.590814
ADCY6	0.140963	0.996552	-0.509358	0.0492838	-0.198082	0.38634	-0.437653	0.0106605	-0.289113	0.330604
ADCY7	0.280165	0.996552	0.137228	0.902844	0.718235	0.00641463	-0.0507407	0.94163	-0.0450934	0.971806
ADGB	-0.0986312	1	0.495685	0.683457	1.18649	0.0185943	0.843055	0.182485	0.676974	0.491486
ADGRA3	0.000789079	1	-0.220512	0.657408	-0.280779	0.198177	-0.395355	0.0372657	-0.238228	0.510715
ADGRD1	0.212089	0.996552	0.207504	0.774112	-0.456121	0.0821584	-0.0630811	0.91605	-0.380881	0.365526
ADGRE2	-0.20014	0.996552	1.04002	0.0400166	2.3985	5.4e-13	1.41585	5.16e-05	1.56723	5.33e-05
ADGRE5	0.647816	0.256399	1.93412	9.15e-13	2.54937	5.48e-31	0.538957	0.0508475	0.499806	0.2128
ADGRF2	-0.155968	0.996552	-0.687943	0.00605634	-0.596511	0.00146777	0.415967	0.0350283	-0.0222302	0.98232
ADGRF4	-0.0769669	0.996552	-7.21e-05	0.999911	0.478821	0.00111687	1.14311	3.84e-21	0.902042	1.34e-10
ADGRG2	-0.266883	0.996552	0.187834	0.843592	-0.0795693	0.861061	-0.501683	0.0953518	0.0266214	0.985221
ADGRG3	0.333555	0.996552	0.713152	0.0958442	0.626291	0.0478164	-0.146335	0.814598	0.0987733	0.932113
ADGRG6	-0.196585	0.996552	-0.40877	0.27486	-0.721498	0.000219545	-0.421101	0.0536432	-0.611925	0.00966077
ADGRL2	-0.152036	0.996552	-0.275585	0.260084	-0.0662948	0.747116	0.236624	0.117262	0.331262	0.0528363
ADH6	0.559464	0.996552	-0.631565	0.530692	-2.07907	1.08e-05	-0.443339	0.617463	-1.06389	0.121221
ADHFE1	0.13819	0.996552	-0.163427	0.900634	-1.16525	0.000210539	-0.444546	0.254436	-0.247349	0.747602
ADM	-0.0854866	0.999338	0.604089	0.0948997	1.74658	1.53e-17	0.612194	0.00797932	0.392574	0.344657
ADORA1	-0.481759	0.996552	-1.28147	0.0243095	0.122514	0.876681	-0.0349073	0.980079	0.334801	0.798793
ADORA2A	0.617711	0.996552	1.01104	0.0610645	2.86956	6.96e-17	1.49255	3.27e-05	0.755273	0.223569
ADORA2B	0.209677	0.996552	0.599469	0.168815	0.748786	0.0062669	0.38793	0.265799	0.615756	0.10111
ADORA3	0.711017	0.996552	1.2453	0.0194757	1.66958	5.16e-05	0.472184	0.488363	0.389842	0.736112
ADPRH	0.2117	0.996552	0.285029	0.38373	0.319627	0.0712202	-0.227064	0.262699	-0.0796584	0.880794
ADRBK2	0.141004	0.996552	0.494576	0.223827	1.06149	4.74e-07	0.517574	0.0303637	0.072795	0.937343
AFF2	-0.247738	0.996552	0.922774	0.00484846	1.13904	1.57e-06	0.141207	0.793681	0.356559	0.488054
AFF3	-0.000460056	1	0.126533	0.917907	-0.82092	0.00250215	-0.185756	0.716945	-0.314837	0.582436
AFF4	-0.0810387	0.996552	0.446435	0.0137072	0.3594	0.00820227	0.100165	0.68621	0.0626708	0.892964
AGAP2	0.148743	0.996552	0.484976	0.254457	0.60294	0.0190606	0.362073	0.206791	0.127699	0.863406
AGFG1	-0.0684057	0.997278	0.479248	0.0160211	0.403385	0.00650465	0.190085	0.338026	0.195389	0.510715
AGO1	0.0315868	1	-0.277393	0.383884	-0.457267	0.00299511	-0.210651	0.270136	-0.162014	0.623791
AGO2	0.257385	0.996552	0.336115	0.368864	0.603713	0.00103778	0.0696714	0.87568	0.115437	0.845308
AGO4	0.0108456	1	-0.252614	0.402174	-0.390047	0.0075152	-0.0618003	0.84559	-0.301059	0.1394
AGPAT1	0.058768	1	0.122551	0.907418	0.524797	0.0457362	-0.035991	0.958215	0.170544	0.802634
AGPAT5	-0.0596531	0.999261	-0.158426	0.725746	-0.317038	0.0548597	-0.00820481	0.983603	-0.0229584	0.974959
AGPAT6	0.146999	0.996552	0.200059	0.659806	0.583101	0.000290225	0.0346448	0.937491	0.255668	0.40642
AGPAT9	-0.226206	0.996552	0.781931	0.00345421	0.991476	4.79e-07	0.658856	0.00111195	0.597743	0.0219226
AGTPBP1	-0.161474	0.996552	0.0924349	0.910642	-0.350878	0.0866445	-0.195118	0.482331	-0.0784558	0.904349
AGTR1	-0.0611524	1	-0.363617	0.669757	-0.715972	0.034912	-0.503877	0.175169	-0.366634	0.569118
AGTRAP	0.0827175	0.999338	0.37603	0.377794	0.610268	0.00474848	-0.212425	0.529393	0.148169	0.813995
AGXT2	0.0564202	1	-0.438554	0.710041	-1.6253	0.000192727	-0.93791	0.0632125	-0.5897	0.527706
AHCYL1	0.0885682	0.996552	0.0733667	0.911431	0.324275	0.0360884	0.149847	0.498578	0.0815465	0.861624
AHI1	-0.159708	0.996552	0.100541	0.869215	-0.20363	0.292318	-0.303168	0.0755068	-0.0464624	0.941719
AHNAK	-0.103091	0.996552	-0.166961	0.577716	-0.30711	0.0128374	-0.24695	0.0567633	-0.343568	0.0182628
AIF1	0.148055	0.996552	0.266088	0.579805	0.751136	2.9e-05	0.667391	0.000102682	0.186425	0.692925
AIF1L	0.245055	0.996552	-0.229482	0.753169	-0.369932	0.196591	0.427828	0.0622005	0.184843	0.739937
AIFM2	0.245565	0.996552	0.206168	0.806388	0.243538	0.486577	-0.531407	0.0603379	0.013679	0.991685
AIM1	-0.102486	0.996552	0.256372	0.505634	0.258487	0.190513	0.359482	0.0432444	0.0278918	0.973687
AIMP1	-0.174148	0.996552	0.0885174	0.884744	-0.333668	0.0342171	0.0535306	0.877908	0.0900702	0.845308
AJUBA	-0.191502	0.996552	-0.772404	0.000519907	-0.291342	0.167935	-0.0874357	0.823342	-0.15089	0.759106
AK1	0.432797	0.996552	0.218644	0.859813	0.313808	0.481399	-0.667595	0.0630515	-0.287052	0.738046
AK3	-0.140198	0.996552	-0.181688	0.541776	-0.171038	0.253633	0.272814	0.0350806	0.226692	0.262796
AK5	0.0587566	1	-0.453732	0.717157	-0.677355	0.262221	-0.997908	0.0767566	-0.49582	0.671302
AKAP12	0.178209	0.996552	0.540626	0.233615	0.22422	0.534865	-0.500977	0.0891351	-0.401725	0.406989
AKAP13	0.220122	0.996552	0.770452	7.74e-07	0.782561	1.26e-10	0.00349412	0.992326	0.0282527	0.966843
AKAP2	-0.037258	1	0.685226	3.95e-05	0.808274	3.38e-10	-0.102915	0.700738	0.0957036	0.825429
AKAP8L	0.0302442	1	0.390326	0.0293213	0.506382	2.81e-05	-0.0115109	0.975665	0.103796	0.761412
AKNA	0.117315	0.996552	1.028	0.000481652	1.51954	2.8e-12	0.467846	0.0908453	0.2541	0.672955
AKR1B1	-0.174702	0.996552	0.0603012	0.957723	-0.10838	0.742962	-0.480612	0.0275827	-0.280109	0.509608
AKR1B10	0.266667	0.996552	-0.447749	0.256792	-0.286665	0.278329	-0.435996	0.0544836	-0.215804	0.671302
AKR1C1	-0.138034	0.999841	-0.218119	0.904469	0.0825663	0.910607	0.890727	0.0547286	0.605205	0.463197
AKR1D1	-0.165927	0.998409	-0.154973	0.929416	0.624578	0.162386	0.78681	0.0566354	0.529187	0.473466
AKR7A3	0.186788	0.996552	-0.421751	0.383759	-0.465181	0.07226	-0.62028	0.00274335	-0.244481	0.602196
AL355537.1	-1.3033	0.0776871	0.175496	0.928838	-0.213145	0.758391	-0.509848	0.46512	0.770662	0.352801
AL356585.2	0.0195726	1	-0.0815013	0.848603	-0.289505	0.012765	-0.0783367	0.711685	-0.0110219	0.985221
ALAS1	-0.0513671	1	0.342249	0.368864	0.517016	0.00754648	0.407941	0.0391904	0.324742	0.314516
ALB	0.141486	1	0.41252	0.763097	-0.565143	0.40684	1.29734	0.00357241	0.869481	0.17683
ALDH18A1	0.0629039	0.996552	-0.093008	0.845094	0.0864978	0.641505	-0.357375	0.00236769	-0.124375	0.677308
ALDH1A3	0.224255	0.996552	1.01812	0.11176	1.19234	0.00957846	0.760159	0.177263	1.06038	0.0861276
ALDH1L1	-0.0339917	1	-0.340606	0.820157	-0.30352	0.689708	-1.14952	0.0310343	-0.298447	0.847103
ALDH1L2	-0.0979896	0.996552	-0.0899769	0.911711	-0.351004	0.0699511	-0.58154	0.000251411	-0.345525	0.18095
ALDH2	0.0343795	1	0.0525973	0.96656	-0.462652	0.0439845	-0.242346	0.440176	-0.173322	0.772344
ALDH3A2	-0.0307896	1	-0.487416	0.0502919	-0.683806	1.55e-05	-0.139267	0.632792	-0.429679	0.0440246
ALDH5A1	0.0146617	1	-0.109654	0.897678	-0.031305	0.926071	0.411905	0.0356359	0.0545451	0.944348
ALDH7A1	0.0991954	0.996552	-0.300231	0.40302	-0.343718	0.0690381	-0.159595	0.561313	-0.0572012	0.933233
ALDOA	0.073073	0.999338	0.312195	0.487379	0.801147	1.92e-05	0.278028	0.295546	0.498015	0.0611523
ALDOB	0.248688	0.996552	-0.490076	0.258201	-0.635078	0.0127312	-0.278366	0.413145	-0.189329	0.761838
ALDOC	0.287437	0.996552	0.0754107	0.937324	-0.409513	0.0548416	-0.598776	0.00161275	-0.380031	0.227666
ALG13	-0.127141	0.996552	-0.0837464	0.941763	-0.521302	0.0261858	0.00830375	0.988815	-0.0450552	0.964006
ALG5	-0.178417	0.996552	0.0487936	0.960282	-0.330733	0.0957139	-0.105853	0.756544	-0.0946962	0.866114
ALG6	-0.300935	0.924519	-0.368264	0.242951	-0.408764	0.025443	0.0775229	0.833843	-0.067304	0.912473
ALMS1	-0.142743	0.996552	-0.288806	0.483361	-0.3697	0.0643554	-0.111622	0.75322	-0.180975	0.687745
ALOX12	-0.13987	0.996552	-0.473726	0.238523	-0.575356	0.015407	-0.472556	0.055363	-0.417306	0.261449
ALOX12B	-0.180912	0.996552	-0.122117	0.913713	0.285423	0.383144	0.47329	0.0990153	0.10657	0.90815
ALOX15B	-0.354236	0.996552	-0.470719	0.611579	0.235203	0.691646	-1.87408	8.58e-08	-2.06396	1.5e-08
ALOX5	0.390372	0.996552	1.42495	3.03e-07	1.15304	1.08e-06	0.130882	0.810823	0.202814	0.776939
ALOX5AP	0.325447	0.996552	1.32024	3.89e-05	1.98849	1.05e-15	0.647765	0.0308926	0.632432	0.12179
ALPK1	-0.0394256	1	0.127257	0.846659	0.42089	0.0200603	-0.0650766	0.866087	-0.00244058	0.99574
ALPK2	-0.151088	0.999261	1.71826	9.06e-06	2.52575	3.5e-15	0.442506	0.387601	0.550903	0.392776
ALPK3	-0.27885	0.996552	1.15757	0.0464275	0.755905	0.136826	-0.308921	0.721132	0.374313	0.744835
ALS2	0.0636962	0.998409	-0.135046	0.76827	-0.345444	0.0247654	-0.192032	0.306208	-0.213412	0.415209
ALS2CR12	-0.776438	0.996552	-0.177753	0.934941	-1.01554	0.0829864	-0.193612	0.888576	0	1
AMACR	-0.0521777	1	-0.288894	0.710838	-0.599908	0.0318342	-0.602735	0.00936084	-0.359372	0.380715
AMD1	-0.136177	0.996552	0.0044924	0.995648	-0.066118	0.741248	0.22766	0.122255	0.36257	0.0199256
AMDHD2	0.172628	0.996552	0.226062	0.686357	1.04604	4.7e-09	0.267612	0.309651	0.197864	0.688274
AMHR2	-0.224336	0.996552	0.78364	0.201573	1.97828	2.03e-08	0.651193	0.156345	1.12336	0.0139873
AMICA1	0.532272	0.276961	1.14199	1.9e-06	1.68731	4.23e-20	0.509023	0.0185083	0.545306	0.0459013
AMMECR1	-0.132714	0.996552	-0.0111605	0.9934	-0.246594	0.222872	0.467328	0.00378241	0.325801	0.209391
AMOT	0.00449968	1	-0.432387	0.34641	-0.608317	0.0116587	-0.532684	0.021333	-0.30615	0.488247
AMOTL1	-0.122196	0.996552	-0.452453	0.0363463	-0.407234	0.00744929	-0.272401	0.0968434	-0.303985	0.153527
AMPD2	-0.0588041	0.999841	0.746558	0.0020008	0.918882	2.5e-07	-0.0110409	0.983603	0.0833397	0.902982
AMPH	0.158332	0.998409	-0.268504	0.827308	-0.369635	0.476958	-1.20019	0.000352189	-0.701973	0.135119
AMT	-0.335689	0.996552	-0.370428	0.798551	-0.372119	0.622144	-1.26535	0.0249221	-0.390163	0.794
AMZ2	0.007787	1	1.14381	6.79e-08	1.35923	2.34e-16	0.501073	0.00751559	0.57921	0.00870068
ANAPC1	-0.0727262	0.996552	-0.0827939	0.802378	-0.184084	0.0926616	0.0695	0.700976	0.14948	0.403927
ANAPC4	-0.115938	0.996552	-0.206265	0.420855	-0.312821	0.0110651	-0.0725417	0.750469	-0.122689	0.66338
ANGPT1	-0.0486524	1	-0.775932	0.0277943	-0.126925	0.739048	0.222733	0.577836	0.126147	0.877293
ANGPT2	-0.117051	0.996552	0.00123375	0.999083	0.472202	0.00464565	-0.167743	0.519565	0.0292389	0.971722
ANGPTL1	-0.375556	0.996552	-0.0843089	0.965401	-1.117	0.00143932	-0.76245	0.0411299	-0.291275	0.758934
ANGPTL2	0.113841	0.997709	-0.217209	0.78351	0.285419	0.358983	-0.807629	0.000280514	-0.489981	0.172588
ANGPTL5	-0.307228	0.996552	-0.567891	0.410127	-0.771927	0.0453657	-0.770471	0.0488293	-0.91061	0.0452444
ANGPTL7	-0.0612857	1	-0.0823499	0.952933	-0.332384	0.311649	-0.627536	0.0222737	-0.651358	0.0641298
ANK2	-0.268071	0.996552	-0.338941	0.331643	-0.398107	0.0390376	-0.29082	0.177744	-0.0885364	0.882563
ANKH	0.228703	0.975931	-0.211487	0.502358	-0.482806	0.000262595	-0.148208	0.449212	-0.0917308	0.814777
ANKHD1	-0.14623	0.996552	0.405961	0.0284368	0.223197	0.138738	0.195714	0.236524	0.144315	0.633757
ANKRD11	0.0283675	1	0.284932	0.44437	0.463217	0.00882212	0.113388	0.73286	0.0207511	0.98172
ANKRD12	-0.185383	0.996552	0.697252	0.0114964	0.908353	2.08e-06	0.438184	0.0497214	0.273095	0.523556
ANKRD13A	0.117432	0.996552	0.605486	0.00120826	0.559076	8.64e-05	0.20173	0.308026	0.0328668	0.963405
ANKRD13C	-0.128827	0.996552	-0.254491	0.409663	-0.3448	0.0263986	0.0636543	0.844763	-0.0531128	0.924565
ANKRD22	0.109013	0.996552	0.584619	0.0179694	0.855374	3.23e-07	0.617085	0.000320664	0.367742	0.202651
ANKRD23	0.502501	0.996552	-0.42533	0.637446	-0.745032	0.067399	-0.123128	0.882595	-0.205864	0.845343
ANKRD29	-0.203788	0.996552	-0.352354	0.341019	-0.859304	6.96e-07	0.00800243	0.988238	-0.339616	0.259557
ANKRD31	-0.312876	0.996552	-0.129392	0.954507	-0.0638934	0.939508	1.02547	0.0368319	0.55534	0.537588
ANKRD33B	0.290019	0.996552	2.3524	1.31e-06	3.43325	6.89e-16	1.93777	2.79e-05	1.45195	0.0123376
ANKRD42	0.00665167	1	0.624414	0.0527425	0.253939	0.387818	0.0378251	0.9521	-0.144437	0.830033
ANKRD44	0.189897	0.996552	1.00478	1.44e-06	1.14429	1.74e-12	0.37642	0.0580289	0.112902	0.845872
ANKRD6	0.0682344	1	-0.255072	0.777435	-1.07798	9.23e-05	0.107496	0.870953	-0.379606	0.488054
ANKS1A	0.0358693	1	0.260401	0.247708	0.319036	0.0146824	0.111201	0.591169	0.00440486	0.993493
ANO1	0.214042	0.996552	-0.470667	0.181653	0.0725952	0.838976	0.399539	0.0489527	0.421159	0.117495
ANO3	0.433024	0.996552	-0.150946	0.935153	-0.819395	0.0808848	-0.418766	0.543776	-0.558486	0.494904
ANO4	0.100307	1	0.444824	0.7344	-0.216396	0.798308	-1.78888	1.15e-05	-0.436609	0.670306
ANO6	-0.102905	0.996552	0.0535006	0.936163	0.409578	0.00209772	-0.128441	0.553949	-0.113046	0.76089
ANPEP	-0.116901	0.997898	-0.219411	0.801866	-1.04636	6.94e-05	-0.215589	0.621213	-0.38133	0.410406
ANTXR1	0.00252485	1	-0.0414119	0.962167	-0.0711566	0.773971	-0.280499	0.103009	-0.359297	0.0749683
ANTXR2	0.184076	0.996552	1.46926	9.78e-14	2.08268	1.93e-40	0.500304	0.00561151	0.544795	0.0129816
ANXA1	-0.141545	0.996552	0.46953	0.130585	0.559973	0.00370795	0.158124	0.647494	0.290713	0.430492
ANXA11	0.179539	0.996552	0.541558	0.00229669	0.678132	1.01e-07	0.0319628	0.928944	0.112836	0.774768
ANXA3	-0.0260635	1	0.502135	0.0116511	0.607249	1.11e-05	0.232684	0.205684	0.333786	0.117863
ANXA5	-0.319442	0.958988	0.123491	0.869215	0.438955	0.0259301	0.0673467	0.880791	0.146973	0.784654
ANXA7	0.0796617	0.996552	-0.139642	0.722668	-0.35876	0.00766506	-0.0835416	0.743782	-0.0110362	0.988964
AOAH	0.193508	0.996552	0.492935	0.0797825	0.689727	8.01e-05	0.568852	0.0011567	0.172942	0.722298
AP000295.9	0.199565	0.996552	0.6975	1.6e-05	0.961458	2.56e-15	0.365201	0.00708827	0.396386	0.0175274
AP001340.1	-1.32719	0.0988091	-0.539028	0.611688	0.00744448	0.993006	0.860799	0.132741	0.469533	0.67802
AP1G1	-0.0987752	0.996552	0.42903	0.0206559	0.392295	0.00334096	0.204898	0.218529	0.161926	0.577692
AP1G2	0.25553	0.996552	-0.533055	0.174006	-0.583848	0.0158812	0.0215	0.974815	-0.261399	0.597797
AP2A1	0.042476	1	0.594818	0.00318773	0.6995	1.89e-06	-0.108008	0.720549	0.0270184	0.973687
AP2B1	0.000721387	1	0.17911	0.641923	0.38095	0.00969106	0.119867	0.634321	0.0414655	0.944348
AP3M2	0.143674	0.996552	1.09421	0.000306004	0.538537	0.0619104	-0.078975	0.903411	0.0401572	0.974064
AP4M1	0.0530111	1	0.71987	0.00493302	0.612874	0.0021007	0.162084	0.640918	-0.135476	0.813127
AP5Z1	0.257882	0.996552	0.0985477	0.941771	0.617248	0.0353787	0.0468026	0.951409	-0.226393	0.762312
APBB1IP	-0.0473104	1	1.1931	4.48e-08	1.70954	1.06e-23	0.743644	2.8e-05	0.873219	1.03e-05
APBB3	-0.00958035	1	0.650928	0.00945698	0.873822	1.11e-06	-0.0895938	0.831987	-0.0592075	0.937962
APC	-0.219974	0.996552	0.0667205	0.933657	-0.314966	0.07226	-0.0734871	0.836988	-0.122368	0.789813
APCDD1	0.224648	0.996552	0.689079	0.00368829	0.627507	0.000643094	0.0836583	0.837616	-0.03454	0.967892
APH1B	0.307449	0.776097	0.949043	4.56e-08	1.27057	4.91e-21	0.515924	0.000377698	0.391333	0.0562975
APLN	-0.0585284	1	-0.861536	0.235126	1.08226	0.0203681	-0.744535	0.164057	-0.39411	0.730081
APLNR	0.28141	0.996552	0.0281506	0.990895	0.636057	0.07924	-0.209119	0.739297	0.364691	0.61632
APOBEC1	0.617235	0.996552	2.02362	4.12e-07	2.36906	1.08e-12	1.26628	0.000421385	1.1188	0.0130693
APOBR	-0.0626838	1	1.50877	0.000139813	2.04502	7.09e-11	0.712884	0.072529	0.690482	0.218601
APOD	-0.133011	0.996552	0.125491	0.828653	-0.150177	0.49729	-0.569815	0.000143773	-0.766187	2.29e-06
APOL1	-0.259047	0.996552	1.0039	0.16175	1.60803	0.000835706	1.22019	0.0179761	0.343319	0.810608
APP	-0.0436693	0.999338	-0.0984041	0.824781	-0.194653	0.183529	-0.436604	0.000134608	-0.235816	0.2373
AQP11	0.25523	0.996552	0.780368	0.341019	0.878921	0.0900762	-0.315882	0.695293	0.344146	0.760199
AQP2	0.233021	0.996552	-0.131151	0.953409	-1.84656	7.75e-05	-0.674594	0.285247	-1.07029	0.104552
AQP3	0.0339965	1	-0.278269	0.568556	-0.74548	9.19e-05	0.0400168	0.940918	0.0756991	0.92338
AQP4	0.110567	0.999338	-0.102678	0.950056	-0.689717	0.0519086	-0.653786	0.0613894	-0.032862	0.985221
AQP5	0.30688	0.996552	-0.131736	0.954507	-1.35292	0.0126655	-0.910001	0.179725	-0.869309	0.354373
ARAP1	0.418175	0.814112	0.382459	0.38323	0.873506	1.58e-05	-0.136215	0.747157	-0.0507199	0.960601
ARAP2	-0.046321	1	0.0402731	0.965457	-0.114781	0.617197	0.402533	0.0106425	0.0664052	0.908579
ARAP3	0.212672	0.996552	0.811467	0.000317333	0.986078	5.02e-09	-0.0869217	0.833796	-0.129767	0.813976
AREG	0.142798	0.996552	-0.412725	0.357231	0.101851	0.78642	0.154838	0.736892	0.588582	0.0716715
AREL1	-0.120254	0.996552	0.644179	0.000286407	0.332505	0.0351979	-0.021098	0.961183	-0.0967313	0.827036
ARF4	0.00219422	1	0.380952	0.021442	0.264208	0.0380644	0.0146045	0.96741	0.128976	0.640235
ARF6	-0.138535	0.996552	0.259165	0.470601	0.382673	0.0245738	0.0232208	0.961854	-0.144647	0.73754
ARFGAP1	0.174511	0.996552	-0.13425	0.876688	0.0312886	0.934532	-0.428508	0.06013	-0.324362	0.398501
ARFGAP3	0.149168	0.996552	0.52983	0.128679	0.875906	2.75e-05	-0.257291	0.40544	0.0324978	0.975396
ARFGEF3	0.181141	0.996552	-0.285356	0.600277	-0.277575	0.315241	-0.482189	0.0310343	-0.0764387	0.926604
ARG1	0.239037	0.996552	1.34725	0.00710897	1.91334	5.88e-07	0.32243	0.686869	0.585944	0.478761
ARHGAP15	0.166986	0.996552	1.37814	0.000245675	1.14292	0.00028271	0.685168	0.0544836	0.425519	0.528779
ARHGAP24	-0.00367884	1	0.591967	0.00224931	1.05088	7.2e-15	-0.193209	0.343369	-0.0690265	0.893191
ARHGAP25	0.154039	0.996552	0.808641	0.000595145	0.751928	3.34e-05	0.729205	2.31e-05	0.619632	0.00382652
ARHGAP26	0.229355	0.996552	1.22493	1.08e-06	1.5017	2.22e-14	0.562848	0.0130664	0.606558	0.0318486
ARHGAP27	-0.00488374	1	0.156467	0.851832	0.509271	0.0343226	0.315286	0.271161	0.113157	0.87935
ARHGAP28	-0.417816	0.958988	-0.449484	0.363863	-0.0828934	0.838042	-0.600199	0.0119967	-0.171058	0.806438
ARHGAP30	0.231992	0.996552	1.29355	1.21e-08	1.55434	3.97e-18	0.73431	0.000106077	0.596219	0.0170442
ARHGAP31	0.0803396	0.996552	0.449796	0.0160211	0.425404	0.0017247	-0.0435127	0.898276	-0.0883449	0.833373
ARHGAP9	0.00279028	1	0.40607	0.540167	0.939053	0.00101515	0.458714	0.203672	-0.0328415	0.982852
ARHGEF1	0.0419414	1	0.359257	0.277386	0.520122	0.00398044	0.10813	0.757441	0.180509	0.681908
ARHGEF10	0.0476605	1	-0.574917	0.106286	-0.479748	0.0671438	-0.542447	0.00962567	-0.284414	0.485038
ARHGEF12	-0.0668896	0.996552	-0.116698	0.768536	-0.400944	0.000906944	-0.0392288	0.899274	-0.117799	0.711784
ARHGEF17	0.104991	0.996552	-0.617079	0.0548942	0.11051	0.742962	-0.382786	0.122951	-0.221733	0.670076
ARHGEF18	0.0190277	1	0.114341	0.862623	0.491289	0.00379182	0.19348	0.421484	0.0295793	0.971456
ARHGEF2	0.110688	0.996552	0.580902	0.00651881	1.04527	4.88e-13	0.0857743	0.803154	0.11923	0.802634
ARHGEF25	0.124772	0.996552	-0.541012	0.250951	-0.420493	0.173045	-0.648709	0.0111083	-0.299664	0.592145
ARHGEF28	0.198496	0.996552	-0.441965	0.201277	-0.542597	0.00683113	-0.470517	0.0179873	-0.625548	0.00399498
ARHGEF37	0.203918	0.996552	-0.492093	0.192216	-1.29357	7.74e-11	-0.111295	0.810182	-0.371088	0.312054
ARHGEF40	0.0737981	0.999338	-0.261978	0.596373	0.190077	0.470165	-0.537255	0.00474177	-0.259136	0.510715
ARHGEF6	0.0188637	1	0.642966	0.0275781	0.745411	0.000204732	0.33599	0.192648	0.129377	0.846099
ARID3B	0.376251	0.996552	0.691365	0.242642	1.78228	3.16e-07	0.12142	0.888596	0.23469	0.829653
ARID4B	-0.104986	0.996552	0.981297	7.3e-05	0.93655	1.27e-06	0.212377	0.523682	0.00943313	0.993493
ARID5A	0.520931	0.654082	1.0886	0.000149864	1.39376	3.57e-10	0.182132	0.695294	0.140041	0.863103
ARID5B	-0.0353078	1	0.840228	1.04e-07	1.12992	1.33e-20	0.284727	0.0595312	0.283188	0.181204
ARL11	0.367473	0.996552	0.972602	0.0988712	1.33509	0.000926719	0.565259	0.343597	0.0973159	0.961748
ARL15	0.0029975	1	0.781762	0.000581685	0.817269	3.44e-06	0.0235094	0.965863	0.00087522	0.998845
ARL4C	0.551338	0.671993	0.915138	0.00514675	0.953286	0.00011907	-0.0958485	0.877098	0.295303	0.614418
ARL5B	0.0709682	0.999338	1.40183	1.29e-11	1.41302	9.78e-17	0.430923	0.0327669	0.455589	0.0801263
ARMCX1	0.0907039	0.999338	-0.213886	0.814179	-0.0104679	0.982692	-0.476183	0.0883688	-0.33483	0.491486
ARNT	-0.123862	0.996552	0.267073	0.292691	0.29248	0.0423027	-0.0212998	0.955514	-0.0759374	0.859048
ARNT2	0.0257767	1	-0.176798	0.934941	1.07113	0.0589569	0.047656	0.977105	0	1
ARPC1B	0.338619	0.942988	0.440486	0.176669	0.709863	0.000111507	-0.0161258	0.978111	0.00663616	0.993493
ARPC2	-0.00458875	1	0.207601	0.626214	0.274188	0.142266	0.291903	0.120531	0.439957	0.0309252
ARPC4	-0.00769359	1	0.33672	0.332139	0.527541	0.00297759	0.245391	0.296147	0.352795	0.201338
ARPC4-TTLL3	0.14516	0.996552	1.35916	1.32e-05	1.30227	3.38e-07	0.0491605	0.949728	0.206318	0.786195
ARPC5	0.280877	0.996552	0.377117	0.41773	0.724214	0.000909095	-0.0303801	0.964056	0.199416	0.738698
ARPIN	0.208968	0.996552	-0.530758	0.0575786	0.0356989	0.911289	-0.191991	0.462604	-0.0418157	0.958134
ARRB2	0.0385731	1	0.169733	0.824329	0.594937	0.00748111	0.28608	0.332127	0.321296	0.44943
ARRDC3	-0.0716825	0.999338	0.226527	0.642257	0.373985	0.0617568	0.245863	0.318127	0.112545	0.846099
ARRDC4	-0.219454	0.996552	1.06613	1.55e-07	1.69958	1.29e-27	0.722037	7.75e-06	0.786142	1.51e-05
ARSE	0.160235	0.996552	-0.445234	0.229696	-0.185778	0.506049	-0.511847	0.00522025	-0.269269	0.443249
ARSG	-0.0241481	1	1.13234	0.00374427	0.869887	0.0074726	-0.0276503	0.976965	0.530984	0.313706
ARSJ	-0.0321801	1	0.595146	0.0028176	0.306196	0.0907929	-0.426777	0.00503709	0.0110336	0.989769
ART3	0.109285	0.998409	0.187509	0.856557	-0.7742	0.00875105	0.000571184	0.999262	-0.336502	0.590814
ART4	-0.0547653	1	-0.318342	0.59555	0.476536	0.0725734	0.17589	0.689314	-0.258006	0.635465
ARVCF	0.313353	0.996552	-1.04978	0.00929597	-0.239349	0.579838	-0.363725	0.341326	-0.342841	0.550109
ASAH1	0.000389525	1	-0.21676	0.579805	0.0989957	0.668054	0.392955	0.0111083	0.128859	0.765694
ASAP1	-0.11663	0.996552	0.486975	0.0681577	0.729045	1.19e-05	0.173078	0.547973	0.0867863	0.888105
ASAP3	0.184862	0.996552	-0.34261	0.293377	-0.405825	0.0241171	-0.229681	0.271104	-0.383439	0.0719734
ASB4	0.459176	0.996552	-0.421641	0.750767	-0.815793	0.187707	-0.467229	0.630351	-1.24853	0.0744566
ASF1A	-0.273969	0.996552	-0.263736	0.672562	-0.428992	0.0852368	0.0496047	0.929861	0.0660063	0.941719
ASPA	-0.343955	0.996552	-0.422892	0.546566	-1.37696	2.99e-07	0.111107	0.861303	-0.294211	0.643835
ASPH	0.0195153	1	-0.406392	0.207923	-0.39009	0.0520002	-0.392236	0.0365947	-0.0826595	0.893798
ASPM	-0.137696	0.996552	-0.0674567	0.941425	-0.173359	0.473938	0.0439396	0.925891	0.444515	0.0656485
ASPN	-0.0487493	1	-0.160978	0.859813	0.845447	0.000111698	-0.485393	0.0442106	-0.14484	0.836865
ASPRV1	0.0277478	1	-0.266645	0.631406	-0.66167	0.00155188	0.147119	0.716117	0.109003	0.878851
ASRGL1	0.0116624	1	-0.173296	0.826349	0.43198	0.0905078	-0.394086	0.0931378	-0.0128544	0.990674
ASTN2	0.0450503	1	-0.324899	0.801932	0.53772	0.281515	0.177573	0.838288	0.999492	0.0337979
ASXL2	-0.0502265	0.999338	0.30594	0.163334	0.648011	5.95e-08	0.126563	0.541155	0.0609356	0.892917
ATAD1	-0.0317155	1	0.483065	0.0393341	0.00729825	0.980686	0.489287	0.00142905	0.039139	0.958555
ATAD2B	0.00123858	1	0.470024	0.0219715	0.412095	0.00588908	0.31677	0.0425775	0.0596296	0.91452
ATAD5	-0.196195	0.996552	-0.29261	0.307734	-0.321659	0.0434148	0.371943	0.0111334	0.307287	0.16463
ATE1	-0.066417	0.996552	-0.0579196	0.933255	-0.276383	0.0689423	-0.188453	0.293583	-0.186326	0.491556
ATF1	-0.0632054	0.999261	0.316578	0.292633	0.336299	0.0527382	0.156739	0.53718	0.246599	0.402403
ATF3	0.26214	0.996552	1.14293	6.22e-05	1.01609	1.66e-05	0.664463	0.00639657	0.0829957	0.933233
ATF6	-0.156281	0.996552	1.14394	0.000133894	1.3037	1.65e-08	0.51134	0.0716574	0.487688	0.233869
ATG10	0.144752	0.996552	-0.301996	0.606214	-0.434576	0.090977	-0.00581627	0.991789	-0.0839676	0.914149
ATG16L2	0.397629	0.993407	0.89254	0.00189048	1.01825	2.63e-06	0.175803	0.677408	0.323574	0.466756
ATG2A	0.0712077	1	0.881735	0.0150065	1.23821	1.15e-06	0.363686	0.326544	-0.034176	0.980769
ATL2	-0.0754756	0.998409	-0.36857	0.25801	-0.504181	0.00526863	0.106484	0.76348	0.00408657	0.994397
ATOH8	0.341568	0.996552	-0.75801	0.0432593	0.0645013	0.892233	-0.768707	0.00277865	-0.32608	0.549781
ATP10A	0.252027	0.996552	0.687099	0.0059098	0.552985	0.00502781	0.146769	0.678986	0.0789568	0.911458
ATP10B	-0.0613649	1	-0.176675	0.844122	-0.449335	0.0983063	0.315476	0.279562	0.153361	0.815749
ATP10D	0.0323018	1	-0.141878	0.661277	-0.305839	0.0110861	0.150959	0.333731	0.043223	0.92338
ATP11A	0.151851	0.996552	0.702794	0.00145352	1.38788	2e-19	0.342629	0.0789843	0.601797	0.0018243
ATP11B	-0.212989	0.996552	0.568619	0.0030542	0.604005	1.59e-05	0.377955	0.0119967	0.462411	0.00845527
ATP11C	-0.0637732	0.999338	-0.200778	0.706729	-0.348583	0.089229	-0.0539006	0.90699	0.105081	0.861775
ATP12A	0.177104	0.998409	0.260814	0.851495	1.85809	3.4e-07	1.62642	8.15e-06	0.553076	0.485038
ATP13A3	0.0301676	1	0.298783	0.276076	0.404991	0.00722324	0.269697	0.112459	0.282564	0.232018
ATP13A4	0.105985	0.999338	-0.507843	0.4858	-2.03083	2.24e-11	-0.360237	0.45273	-0.944503	0.0110687
ATP13A5	-0.0430359	1	-0.881121	0.251509	-1.05527	0.051067	0.558754	0.483559	-0.402633	0.751861
ATP1A4	0.36138	0.996552	0.775886	0.357059	1.43409	0.00758709	1.0587	0.111103	0	1
ATP1B1	-0.0672409	0.999338	-0.113792	0.886062	-0.0154637	0.964535	0.613684	0.00059006	0.267962	0.476826
ATP2A2	0.00211141	1	0.0637989	0.886062	0.248175	0.0281711	0.126933	0.408169	0.329863	0.00831953
ATP6AP1	0.0741393	0.996552	0.0741677	0.887505	0.441548	0.00023764	0.090428	0.699983	0.168574	0.504376
ATP6AP2	-0.146644	0.996552	0.414395	0.0941085	0.577837	0.000139326	0.345931	0.0399106	0.273586	0.321374
ATP6V0A1	0.0896374	0.996552	0.93297	2.73e-09	1.03956	2.86e-17	0.494357	0.000128149	0.47667	0.00230428
ATP6V0C	-0.0901326	0.999338	0.221807	0.810629	0.579182	0.0534476	0.2965	0.486966	0.255988	0.726499
ATP6V0D1	0.171466	0.996552	0.474795	0.0113338	0.388233	0.00613461	0.0620721	0.842225	0.156259	0.623114
ATP6V1B1	-0.0666616	1	0.171654	0.932873	0.155353	0.856033	2.13182	4.91e-05	0	1
ATP6V1B2	0.173572	0.996552	0.75756	1.83e-05	1.14017	4.01e-18	0.255897	0.154036	0.211129	0.479098
ATP6V1C1	0.00224919	1	-0.0176254	0.984345	0.0327527	0.888072	0.254262	0.0800631	0.156929	0.580721
ATP6V1D	-0.126077	0.996552	0.0217025	0.981947	0.402709	0.00932831	0.258411	0.144044	0.16765	0.625097
ATP6V1E1	0.0490991	1	0.016768	0.989596	-0.345181	0.0688495	-0.013709	0.979161	0.073652	0.904651
ATP6V1G1	-0.207445	0.996552	0.0925803	0.869215	0.311507	0.0353866	0.271106	0.0742486	0.176371	0.538495
ATP8A1	0.089573	0.996552	0.897726	2.61e-05	1.37221	6.56e-18	0.44015	0.0189	0.621023	0.00236543
ATP8B1	-0.0185138	1	0.737877	1.96e-07	0.500136	2.68e-05	0.13982	0.451802	0.202748	0.369627
ATP8B2	-0.0334666	1	0.0685126	0.954507	0.197996	0.534213	-0.506898	0.0360845	-0.515159	0.110088
ATP8B4	0.0728139	0.999338	0.782429	0.0023903	1.13386	7.62e-10	0.637034	0.00120302	0.643348	0.00770077
ATP9A	0.306994	0.996552	-0.364993	0.551179	-0.380819	0.221631	-0.509756	0.0756199	-0.308314	0.583355
ATPAF2	0.241672	0.996552	-0.610451	0.097252	-0.060584	0.885468	0.114031	0.826455	0.103285	0.901654
ATRIP	-0.0872396	0.996552	0.111723	0.879221	-0.381523	0.0712176	-0.0326123	0.950003	0.168104	0.729884
ATRN	0.0488002	0.999338	-0.187405	0.573122	-0.250566	0.0935863	-0.188742	0.272647	-0.307414	0.0903789
ATXN1	0.062653	0.999841	0.302806	0.505634	1.00341	3.67e-08	0.0421916	0.934802	0.176768	0.731685
ATXN7	-0.251	0.960681	0.384654	0.0823638	0.395633	0.00836913	0.103188	0.700738	-0.0109819	0.989594
AVL9	-0.0315387	1	0.38464	0.0579651	0.508181	9.45e-05	0.26208	0.0772778	0.111548	0.762312
AVP	-0.0463213	1	0.515409	0.65217	2.00243	5.94e-05	1.60729	0.00426579	0	1
AVPR1A	0.0964369	0.999338	-0.241499	0.794022	-0.562153	0.0834952	-0.244458	0.637225	-0.0241474	0.989058
AXIN2	0.223643	0.996552	-0.818287	0.00623515	-0.682519	0.00287262	-0.22202	0.512124	-0.208274	0.702796
B2M	-0.00831955	1	1.18559	0.000181361	1.35391	2.96e-08	1.54442	1.86e-11	0.61796	0.102229
B3GAT3	0.488681	0.785418	0.328087	0.566585	0.545486	0.0351835	-0.169209	0.701201	0.0198579	0.98828
B3GLCT	-0.043879	0.999841	-0.297406	0.302357	-0.171305	0.370567	-0.376848	0.0067586	-0.0474174	0.932931
B3GNT5	0.14139	0.996552	0.824129	3.37e-06	0.476461	0.00270101	-0.012201	0.979161	0.268051	0.319931
B4GALT1	0.0811392	0.996552	0.305083	0.177744	0.413769	0.00159694	-0.0253277	0.943198	0.0521152	0.918126
B4GALT2	-0.0196578	1	-0.386115	0.357402	0.00833671	0.982661	-0.538678	0.00578564	-0.217791	0.626002
B4GALT5	0.0986838	0.996552	0.950532	2.59e-05	0.933631	3.46e-07	-0.0938994	0.82612	0.146506	0.794
B4GALT6	-0.232779	0.996552	0.349138	0.518261	1.00894	1.05e-05	0.704473	0.00267348	0.557793	0.103691
B4GAT1	0.211056	0.996552	-0.416678	0.285417	-0.418098	0.068578	-0.201092	0.513939	-0.248688	0.53386
BACE1	-0.0553618	1	-0.317891	0.542011	-0.1373	0.672086	-0.587126	0.00277574	-0.236317	0.582879
BACH1	0.0851544	0.996552	0.660408	2.44e-05	0.454304	0.000408843	0.286154	0.0425822	0.250454	0.241371
BANK1	0.0627161	1	0.230278	0.876383	0.117925	0.861697	0.781661	0.0712223	0.256126	0.825591
BASP1	-0.145398	0.996552	0.954976	2.04e-06	1.49907	5.38e-23	0.586823	0.000301422	0.582994	0.00292616
BATF	0.0337932	1	0.594214	0.472188	1.18961	0.0034544	0.412228	0.512559	0.243343	0.845872
BATF2	0.335493	0.996552	1.41151	0.0124178	0.871802	0.107993	0.838006	0.136158	-0.0278375	0.991063
BAZ1A	0.0361433	1	0.574691	0.00190519	0.796438	1.28e-09	0.473509	0.000532288	0.441685	0.0105537
BAZ2A	-0.019271	1	0.232425	0.480148	0.486487	0.000593128	0.239693	0.168493	0.108777	0.797689
BBOX1	0.0194513	1	-0.379266	0.584886	-0.835211	0.0023915	0.596209	0.0362212	-0.0915927	0.932113
BBS10	0.039454	1	-0.195987	0.829229	-0.724042	0.00464532	-0.040837	0.954716	-0.0732581	0.942783
BBS2	-0.0600735	0.999841	-0.282492	0.56482	-0.556642	0.00612884	-0.162786	0.639485	-0.243125	0.560209
BBS7	-0.101938	0.998409	-0.451625	0.299241	-0.474095	0.060345	-0.355389	0.182118	-0.241423	0.623588
BCAR1	0.0438207	1	-0.0374921	0.976621	0.240036	0.385104	-0.445698	0.0504828	-0.216643	0.676413
BCAS2	-0.130555	0.996552	-0.148455	0.802401	-0.342387	0.0797065	0.0290733	0.952445	0.0458091	0.951656
BCKDHB	0.00784827	1	-0.308196	0.502956	-0.522	0.0107169	-0.229007	0.413093	-0.282063	0.447621
BCL10	-0.144744	0.996552	0.588861	0.0310294	0.48499	0.019251	0.204923	0.487906	0.192947	0.690959
BCL11B	0.0754597	0.999338	-0.764521	0.00250502	-0.825122	1.83e-05	0.0154947	0.977989	-0.371581	0.193881
BCL2A1	0.617713	0.632366	2.47397	1.56e-16	3.13786	3.8e-37	1.46857	4.2e-09	1.74219	1.67e-10
BCL2L1	0.292003	0.996552	0.120063	0.896148	0.431629	0.0726654	-0.0213853	0.973454	0.0357382	0.973687
BCL2L11	-0.183502	0.996552	0.955346	0.000960027	1.37938	5.87e-10	0.433149	0.111323	0.445271	0.233489
BCL2L14	0.241299	0.996552	0.71493	0.396113	0.899491	0.0635869	0.910454	0.0713129	0.601315	0.491335
BCL3	0.302198	0.996552	0.812691	0.123963	1.33843	5.02e-05	0.623977	0.1303	0.362384	0.67202
BCL6	-0.0609	0.999338	0.386106	0.228077	0.640388	0.000219545	0.33477	0.106158	0.302515	0.348004
BCL7A	-0.153041	0.996552	0.767701	0.0494373	1.39293	3.56e-08	-0.00869242	0.991279	-0.0769489	0.946221
BCL9	-0.276925	0.996552	0.541929	0.193127	1.17323	2.14e-07	0.213907	0.607442	0.327537	0.505146
BCORL1	-0.0349404	1	0.25901	0.62667	0.477132	0.0338568	-0.0965356	0.821967	-0.230535	0.580726
BDKRB1	0.476548	0.996552	0.89279	0.0231	0.909909	0.00225156	-0.0702504	0.928989	0.0974556	0.936527
BDP1	-0.147142	0.996552	0.0616179	0.935535	-0.297155	0.0801249	-0.0115693	0.979518	-0.0586029	0.921501
BEAN1	-0.217665	0.996552	0.387898	0.591269	-0.296258	0.496146	-0.623369	0.0428892	-0.280072	0.674303
BEST1	-0.214143	0.998409	0.969841	0.201758	1.52822	0.00267996	-0.0533553	0.973633	0.552096	0.654374
BET1L	-0.0122209	1	-0.0147407	0.993485	0.57527	0.0416637	-0.107278	0.845891	-0.16235	0.82666
BFSP1	-0.650638	0.996552	0.000511468	0.999739	-0.359979	0.586856	-0.791198	0.157386	-1.1529	0.0468468
BHLHE40	0.382564	0.996552	1.17231	0.00017177	2.21303	6.76e-22	0.851852	0.000659726	0.777195	0.0143784
BICC1	-0.0369031	1	-0.30602	0.339402	-0.418447	0.012123	-0.375178	0.0250868	-0.207946	0.535494
BICD1	0.120097	0.999338	0.317604	0.759386	0.72772	0.0578965	-0.226127	0.728458	0.397381	0.582879
BICD2	0.158131	0.996552	-0.152352	0.689906	-0.189378	0.242388	-0.293244	0.0344053	-0.117142	0.740519
BIN1	-0.0484938	1	-0.0639073	0.955729	0.0354705	0.929643	-0.54573	0.00788909	-0.168921	0.758729
BIN2	0.169549	0.996552	1.41221	1.32e-05	1.53345	3.37e-09	0.970612	0.000324207	0.52427	0.272269
BIN3	0.0420358	1	0.377025	0.391205	0.565707	0.0108589	0.333737	0.196064	0.117035	0.86591
BIRC2	0.0419222	0.999338	0.765579	1.11e-07	0.517304	1.65e-05	0.253815	0.0672343	0.230249	0.267813
BIRC3	1.21539	0.0170888	2.32517	7.45e-10	3.42364	6.4e-28	1.9203	1.32e-09	1.56107	2.19e-05
BLMH	-0.190349	0.996552	-0.431143	0.168815	-0.155024	0.552067	0.413214	0.0347923	0.302933	0.368853
BLNK	-0.1632	0.996552	-0.415331	0.47535	-0.731817	0.00592525	0.665799	0.00573734	0.0432167	0.971548
BLOC1S6	0.0128706	1	0.249797	0.640581	0.453294	0.0360884	0.154333	0.670354	0.15028	0.794378
BMF	0.625117	0.785418	1.42465	2.76e-05	2.02708	2.89e-14	0.389177	0.348857	0.538166	0.275553
BMP1	0.144719	0.996552	0.0999413	0.902773	0.648435	0.000266469	-0.509392	0.00457506	-0.0604379	0.934138
BMP2K	-0.187028	0.996552	-0.0862037	0.9084	-0.0254746	0.930345	0.380435	0.0290716	0.181219	0.646698
BMP5	-0.0414433	1	-0.423085	0.443235	-0.897739	0.000411277	-0.695793	0.0065849	-0.186678	0.80364
BMP7	0.216392	0.996552	-0.327986	0.702051	-0.71545	0.025574	-0.125451	0.843767	0.122647	0.902692
BMP8A	-0.326689	0.996552	0.664182	0.495755	1.49434	0.0024432	0.836394	0.169332	0.108994	0.961988
BMPER	0.247307	0.996552	-0.511278	0.14931	-0.609854	0.00507164	-0.299306	0.270276	0.0788963	0.921333
BMPR1A	-0.0530396	0.997898	-0.16138	0.584886	-0.367873	0.0013996	-0.0994991	0.604528	-0.156032	0.485933
BMPR1B	-0.104392	0.998409	0.217905	0.791504	-0.0658022	0.883573	-1.05368	6.15e-06	-0.547685	0.120939
BMX	0.366181	0.996552	1.69843	5.73e-08	2.25334	6.92e-19	0.806087	0.00659153	0.543406	0.287155
BNC1	-0.028306	1	-0.105341	0.902867	-0.438962	0.0381999	-0.0107354	0.984075	-0.004885	0.994385
BNC2	-0.140584	0.996552	-0.195107	0.641551	-0.134528	0.539276	-0.464677	0.00140951	-0.0990639	0.832424
BNIP3	0.0775325	0.996552	-0.0833627	0.908633	0.95913	5.8e-12	0.0160198	0.973413	0.0718482	0.896776
BNIP3L	-0.0118903	1	0.0400967	0.955729	0.479364	0.000128451	0.226135	0.140951	0.253036	0.220627
BNIPL	0.156815	0.996552	-0.536392	0.0429417	-0.685109	6.66e-05	0.179543	0.515507	-0.182116	0.670477
BOC	0.0626615	0.998409	-0.541428	0.00483921	-0.999565	2.15e-14	-0.710033	1.39e-08	-0.566063	0.000130545
BPGM	-0.290472	0.996552	-0.613597	0.03239	-0.363955	0.124047	-0.172786	0.622294	-0.138323	0.820224
BPI	0.159083	0.999338	0.642204	0.403941	1.42429	0.000323006	1.35667	0.000700721	1.52734	0.000567958
BPIFC	-0.150489	0.996552	-0.398391	0.402522	-0.560974	0.01958	0.211667	0.57332	0.220597	0.705533
BRAF	-0.102511	0.996552	0.487558	0.0123951	0.320876	0.0384217	0.112763	0.664873	0.096183	0.826606
BRCA2	-0.118097	0.996552	-0.321246	0.476555	-0.393901	0.0767268	0.0956041	0.83074	0.163956	0.774768
BRCC3	-0.163417	0.996552	-0.241276	0.673173	-0.377836	0.09951	0.447971	0.0275516	0.07327	0.922149
BRD3	-0.222471	0.996552	-0.248887	0.743874	-0.514269	0.0723569	-0.156055	0.747233	-0.254162	0.67202
BRD4	-0.391053	0.886871	0.478264	0.178697	0.480365	0.0339259	0.0814626	0.868159	-0.0516587	0.958086
BRD8	-0.0931372	0.996552	0.236582	0.513747	0.3148	0.0649626	-0.0242089	0.95737	0.0565872	0.924565
BRMS1L	-0.207445	0.996552	-0.421477	0.423513	-0.822087	0.000924512	-0.225282	0.574061	-0.266217	0.631419
BRPF1	-4.87e-05	1	0.157686	0.7344	0.344055	0.0414724	0.00154217	0.997317	-0.0717758	0.893191
BRPF3	0.0315391	1	0.0853678	0.874033	0.267676	0.0705644	0.121131	0.554884	-0.0166171	0.979882
BRSK1	-0.0732398	1	0.364407	0.791741	-0.0769857	0.925805	-0.9598	0.0425373	-0.49506	0.596899
BRWD3	-0.132953	0.996552	0.445516	0.0793733	0.402675	0.020867	0.304451	0.106697	0.173441	0.666336
BSN	0.173256	0.998305	-0.916078	0.10095	-0.732564	0.0880169	-0.149474	0.862975	-0.297881	0.764518
BST1	0.0727485	0.999586	1.68072	4.09e-12	1.86092	2.52e-21	0.0529897	0.926463	-0.00491061	0.994397
BTBD10	-0.128289	0.996552	-0.296489	0.41555	-0.352085	0.0690707	0.0228415	0.964056	0.0558971	0.933425
BTBD19	0.0816168	1	-0.0481535	0.979243	0.804899	0.00908786	0.173877	0.739228	-0.051217	0.966913
BTBD3	-0.101485	0.996552	-0.067769	0.934941	0.0945795	0.703803	0.390603	0.017286	0.0991239	0.84598
BTBD6	0.0822669	0.997898	-0.379223	0.242492	-0.0691727	0.812076	-0.366162	0.0467438	-0.188003	0.631419
BTBD8	-0.0112729	1	-0.223391	0.777435	-0.535204	0.0427512	-0.0229423	0.97488	-0.141528	0.857242
BTC	-0.118171	1	-0.704471	0.356525	-1.45778	0.000527056	-1.32656	0.000910962	-0.731569	0.263648
BTF3	-0.192226	0.996552	-0.0504708	0.949352	-0.388937	0.0104035	0.177379	0.403244	0.0266274	0.97123
BTG1	-0.0472665	1	0.939565	0.00228249	0.845596	0.0003902	0.43942	0.129622	0.27732	0.623791
BTG2	0.662983	0.0260345	1.99318	1.14e-20	1.7694	2.98e-23	0.333281	0.183402	0.643742	0.00680392
BTG3	-0.0366087	1	0.555233	0.00585737	0.208027	0.286194	0.0318228	0.938427	0.0595839	0.919532
BTK	-0.113861	0.998409	1.28427	1.83e-05	1.57518	3.19e-11	0.766443	0.00265697	0.252861	0.706451
C10orf11	0.349176	0.996552	0.444606	0.584886	0.988333	0.00319581	0.20819	0.738654	-0.000775364	0.999591
C10orf12	-0.104297	0.996552	0.35207	0.144923	0.354494	0.0211308	0.139468	0.547175	0.05847	0.914178
C10orf54	0.252884	0.996552	0.69572	0.00492353	1.08131	3.26e-10	0.173091	0.592106	0.276987	0.465973
C11orf16	0.5966	0.996552	0.780992	0.147088	1.00636	0.00336506	0.650655	0.085064	0.570218	0.348004
C11orf54	-0.160336	0.996552	-0.0482888	0.974943	-0.684937	0.0113168	0.182594	0.707842	-0.121957	0.888265
C11orf57	-0.000183324	1	0.533695	0.0537109	-0.180284	0.498934	-0.0179624	0.974619	0.0690517	0.92338
C11orf96	0.0900185	0.999586	0.157545	0.896837	0.640391	0.0473392	0.148085	0.807123	-0.188658	0.829653
C12orf4	-0.0200859	1	-0.265834	0.750004	0.181084	0.652227	0.517207	0.0886241	-0.1923	0.809938
C14orf119	-0.122305	0.996552	0.316599	0.178909	0.273238	0.0860909	0.0586625	0.846373	0.127022	0.7168
C14orf166	-0.0426891	0.999586	-0.11675	0.802452	-0.279507	0.0626671	-0.0166178	0.96741	0.12379	0.727666
C14orf37	0.181043	0.996552	0.0571504	0.98008	-0.553521	0.242533	-0.946663	0.00838819	-0.453787	0.519858
C14orf93	0.136682	0.996552	-0.734978	0.0359528	-0.271673	0.391041	-0.211849	0.570214	-0.155552	0.815653
C15orf48	0.68294	0.785418	3.03246	7.12e-21	5.11721	5.36e-85	2.943	5.52e-32	2.69687	7.33e-22
C15orf52	-0.243144	0.996552	-0.344557	0.595958	-0.615219	0.0253634	-0.314283	0.378023	-0.594588	0.0786984
C16orf72	-0.0875293	0.996552	0.448021	0.0338391	0.445304	0.00271807	0.323444	0.0365947	0.203104	0.488497
C16orf96	0.235623	0.996552	0.381899	0.787306	0.96371	0.0887093	-0.391304	0.668839	0.197685	0.91096
C18orf8	-0.0737698	0.997913	0.629633	0.00136602	1.06221	6.27e-14	0.0258477	0.954112	-0.00727343	0.99296
C19orf38	0.0789198	1	0.904652	0.031668	1.35628	2.35e-06	0.711219	0.0356546	0.111487	0.932113
C19orf66	0.0311218	1	0.0787332	0.954507	0.109212	0.799737	0.502014	0.06268	-0.272665	0.626075
C1orf110	0.0476971	1	1.07916	1.2e-09	0.803362	7.48e-08	0.524089	0.000487123	0.305857	0.23599
C1orf115	0.0687597	0.999586	-0.412705	0.32835	-0.846847	4.47e-05	-0.183664	0.604272	-0.238149	0.612394
C1orf116	0.0863144	0.999261	-0.167777	0.826617	0.0771021	0.829117	0.487426	0.0256688	0.0931067	0.901186
C1orf127	0.492742	0.996552	-0.509004	0.668735	-0.404049	0.592184	1.02014	0.0867578	0.843642	0.338724
C1orf131	-0.0496833	1	-1.27397	0.00462566	-0.05682	0.930345	0.161836	0.846373	0.578388	0.392798
C1orf162	0.225913	0.996552	2.81034	3.93e-24	3.39821	1.75e-49	1.22188	2.77e-07	1.38314	1.68e-07
C1orf167	0.263048	0.996552	0.751156	0.300201	2.31315	8.71e-10	0.216678	0.796592	0.681643	0.310694
C1orf54	0.195931	0.996552	-0.0740172	0.952799	0.442844	0.0889262	0.0731941	0.885965	0.0892652	0.910611
C1orf68	-0.0745819	0.999841	-0.287234	0.665264	-0.607232	0.0173332	-0.199079	0.649507	-0.448627	0.261449
C1QC	0.563193	0.847182	-0.153847	0.903519	0.743555	0.0152042	0.947085	0.00063185	-0.0868562	0.94405
C1QTNF1	0.314108	0.996552	-0.059245	0.962082	0.355303	0.178781	-0.516822	0.0190408	-0.554176	0.0392385
C1QTNF2	0.134629	0.996552	-0.560503	0.184666	-0.426515	0.139376	-0.417392	0.0900333	-0.463383	0.113267
C1QTNF3	-0.14583	0.996552	-0.474407	0.216458	-1.46583	8.5e-13	-1.35303	1.52e-12	-0.890135	6.4e-05
C1QTNF5	0.259914	0.996552	-0.352743	0.542403	-0.118426	0.761475	-0.367675	0.214661	-0.639643	0.0295385
C1R	0.225214	0.996552	0.0702188	0.935887	0.350128	0.069578	0.280746	0.189598	0.123726	0.813127
C2	0.389857	0.996552	-0.109629	0.946974	0.286373	0.528806	1.1857	7.7e-05	-0.275805	0.759106
C21orf91	0.0189667	1	0.889853	5.64e-06	0.436183	0.0123638	0.385534	0.0286758	0.249222	0.441519
C2CD2	0.0862934	0.999338	-0.325962	0.551179	-0.268829	0.363255	-0.283241	0.363881	-0.541815	0.0693496
C2CD2L	0.030942	1	0.237346	0.635968	0.388441	0.071408	0.136387	0.707842	0.153368	0.777997
C2orf40	0.0182425	1	0.0499213	0.976621	-0.620662	0.0473113	-0.448633	0.223887	-0.642839	0.121886
C3	0.311774	0.996552	0.31574	0.594305	0.37923	0.174694	0.701841	0.00220466	-0.00309429	0.996605
C3AR1	-0.0954888	1	0.106723	0.964121	-0.216413	0.767872	1.04645	0.0234484	-0.168823	0.920815
C3orf20	-0.401964	0.996552	-0.222922	0.8949	-1.20867	0.00627048	-0.47462	0.543757	-0.322762	0.828579
C3orf38	0.00931577	1	0.0117366	0.992692	0.00452392	0.988565	0.351575	0.0356477	0.0801488	0.881766
C3orf58	0.0591528	1	-0.371573	0.368864	-0.542348	0.0111693	-0.153566	0.67099	-0.289594	0.43601
C3orf70	-0.0661318	0.998409	-0.279325	0.351666	-0.201557	0.28248	-0.292811	0.0547286	-0.262101	0.241346
C4orf29	-0.125586	0.996552	0.455586	0.228591	0.538677	0.011156	0.388982	0.0940897	0.298645	0.455126
C4orf47	-0.018914	1	-0.0156683	0.995625	0.997969	0.0844956	-0.639398	0.427094	0	1
C5AR1	0.00641398	1	0.582088	0.275734	1.39303	4e-07	0.412968	0.308024	0.395579	0.527716
C5orf30	-0.0149038	1	-0.228469	0.802631	0.620205	0.0404302	-0.0910834	0.893829	-0.0583483	0.964006
C5orf42	-0.0738058	0.996552	-0.194518	0.640558	-0.402635	0.0116556	-0.0952489	0.751578	-0.0629136	0.912473
C5orf46	-0.00942914	1	-0.268411	0.821486	-1.47646	1.34e-05	-0.190263	0.798489	-0.313231	0.734331
C6orf106	0.0285133	1	0.198316	0.661107	0.356536	0.0486187	0.157137	0.550564	-0.0368723	0.962412
C6orf120	-0.00821053	1	-0.116444	0.893357	-0.506099	0.018259	-0.251707	0.368613	-0.127688	0.836865
C6orf163	-0.135517	0.999338	-0.495657	0.55972	-0.778137	0.0509837	-0.0507239	0.962256	-0.189367	0.865956
C6orf229	-0.0883308	1	0.945526	0.211817	1.29551	0.0136077	0.749998	0.301956	-0.158177	0.940714
C6orf62	-0.155607	0.996552	0.293194	0.168874	0.00569469	0.980234	0.245311	0.072529	0.00217754	0.994989
C6orf89	0.0524994	0.998409	-0.0122114	0.989596	0.271582	0.0422413	0.0642225	0.794069	-0.0612325	0.877716
C7orf43	-0.115231	0.999261	0.560821	0.272602	0.823833	0.00439243	0.225068	0.671298	0.339166	0.597412
C7orf55-LUC7L2	-0.165937	0.996552	0.026676	0.9769	-0.291935	0.0852275	-0.0348325	0.928524	0.00983544	0.990584
C8orf37	-0.142921	0.996552	-0.585121	0.0864483	-0.635872	0.00360588	-0.208666	0.529386	-0.264077	0.538987
C8orf46	0.00936987	1	-0.845356	0.287254	-1.17168	0.0378882	-0.0577048	0.973454	0	1
C9	-0.213482	0.998409	0.274504	0.870056	0.989864	0.0579458	0.694308	0.268714	-0.0184532	0.993493
C9orf153	0.151895	0.999338	0.569479	0.504655	2.05699	1.55e-08	0.681229	0.148016	0.434842	0.620911
C9orf85	0.0981026	0.999338	0.102053	0.934941	-0.129749	0.742824	0.4694	0.0990153	0.401239	0.37716
C9orf89	-0.0214892	1	0.87723	0.0150871	1.19511	3.15e-06	-0.000317525	0.999482	0.143801	0.877293
C9orf91	0.35059	0.996552	-0.0203842	0.992422	0.597648	0.040579	0.191003	0.707351	0.227047	0.755691
CA12	-0.0341165	1	-0.105422	0.906384	0.0441284	0.898453	0.108758	0.796703	0.503571	0.0569936
CA13	-0.243173	0.996552	-0.125848	0.895504	-0.441263	0.0738447	0.0816341	0.877129	0.0016207	0.998298
CA4	-0.329183	0.996552	-0.190224	0.922637	3.11557	2.21e-11	2.18241	2.59e-05	0.715688	0.506966
CA5A	0.539825	0.996552	1.62547	0.00329003	2.43241	7.7e-08	1.4455	0.00500244	1.58473	0.00565176
CA5B	-0.126377	0.996552	-0.264144	0.54539	-0.376011	0.0607577	-0.27765	0.233542	0.00808115	0.993493
CA9	0.0179018	1	-0.227313	0.859978	0.389758	0.380352	-0.723869	0.0582955	0.462546	0.526592
CAB39L	-0.117438	0.996552	-0.228251	0.64972	-0.65307	0.000332738	-0.0656481	0.8838	-0.036411	0.967327
CABLES1	-0.0715469	1	-0.666031	0.0862041	-0.263547	0.442624	-0.283723	0.440372	-0.105929	0.903848
CACHD1	0.0911491	0.996552	-0.283655	0.336395	-0.563117	6.54e-05	-0.220946	0.226054	-0.207491	0.463197
CACNA2D1	0.145386	0.996552	-0.017773	0.991262	-0.494464	0.0246502	-0.212396	0.511169	-0.457605	0.115858
CACUL1	-0.315014	0.847182	0.0739476	0.922684	0.393445	0.0259242	0.103132	0.744767	-0.0340074	0.966249
CADM1	0.0586293	0.999338	-0.291132	0.47845	-0.691547	9.68e-05	-0.632572	8.26e-05	-0.390706	0.104552
CADPS	0.147526	1	0.00888608	0.997599	-0.171754	0.841826	-1.32086	0.00403499	-0.93675	0.122819
CALB2	-0.00799047	1	-0.154091	0.945105	-0.485005	0.495475	0.974293	0.0997049	0.0819817	0.973687
CALCOCO1	0.0545796	1	-0.18018	0.755799	-0.483298	0.0138	-0.234459	0.345945	-0.416913	0.0942128
CALD1	-0.116858	0.996552	-0.0865469	0.912548	0.189209	0.400025	-0.399671	0.0252424	-0.14141	0.770317
CALML4	0.566829	0.947433	-0.100584	0.952933	-0.350147	0.419841	0.0213722	0.981424	-0.837117	0.04073
CALML5	0.262821	0.996552	-0.304316	0.635228	-0.798393	0.000879668	-0.186597	0.686824	0.0410438	0.973687
CALU	-0.159391	0.996552	-0.0614638	0.895294	0.203519	0.0893106	-0.390388	5.94e-05	-0.136583	0.539928
CAMK1	0.15593	0.996552	-0.495307	0.141906	-0.124699	0.683135	-0.481964	0.0145789	-0.180513	0.720356
CAMK1D	-0.145677	0.996552	-0.239446	0.716222	-0.591075	0.011731	-0.354911	0.16582	-0.443156	0.140625
CAMK2D	-0.0645811	0.996552	-0.0967235	0.830078	-0.483876	4.06e-05	-0.126342	0.509327	-0.182482	0.433546
CAMK2G	0.0389187	1	-0.360285	0.232588	-0.319711	0.082688	-0.131858	0.644941	-0.168744	0.666142
CAMK4	0.647519	0.996552	0.242265	0.887175	-0.0578544	0.942992	1.09691	0.0146341	0.325146	0.796543
CAMKK1	0.17292	0.996552	-0.635881	0.0125365	-0.545633	0.00336467	-0.157141	0.598711	-0.326391	0.246192
CAMKK2	0.203795	0.996552	-0.314966	0.44349	-0.228802	0.364549	-0.424785	0.0279995	-0.252688	0.479098
CAMSAP3	-0.129167	0.998409	-0.395494	0.568252	-0.549549	0.0977845	-0.0941481	0.898276	-0.200803	0.819811
CAMTA2	-0.0211956	1	0.64073	0.0200962	0.878478	3.6e-06	0.18405	0.582995	0.220651	0.635465
CANT1	0.369426	0.936192	-0.041918	0.971242	0.422772	0.0621667	-0.0710638	0.883075	-0.0694274	0.929744
CAPN2	-0.0574429	0.996552	-0.0171455	0.980566	-0.0714739	0.670761	-0.316571	0.00395322	0.0319647	0.945717
CAPN3	-0.163681	0.997278	0.197919	0.88293	0.651215	0.0897381	0.00730833	0.992948	0.254865	0.780092
CAPN8	0.563261	0.996552	-0.237859	0.900634	-1.0307	0.0748874	-0.0817842	0.959996	0.134557	0.953454
CAPS2	-0.20181	0.998409	0.0718599	0.978235	-1.05884	0.0367556	-0.321101	0.725413	-0.345483	0.793403
CAPSL	-0.292653	0.996552	-0.47663	0.702051	-1.48806	0.00418795	-0.345013	0.738647	0	1
CAPZB	0.113778	0.996552	0.211747	0.584886	0.286724	0.0990048	-0.0115823	0.979801	0.139069	0.733798
CARD11	0.87038	0.280599	0.863062	0.0844584	0.420917	0.348438	0.447469	0.327053	0.497627	0.439128
CARF	-0.260555	0.996552	-0.22964	0.707527	-0.439876	0.0528799	0.0393967	0.94163	-0.0223612	0.982808
CASK	-0.116787	0.996552	-0.0435703	0.954507	-0.320502	0.0340696	-0.126032	0.588925	-0.0394324	0.945717
CASP1	0.0768295	1	0.861203	0.0767015	1.28347	4.66e-05	0.895642	0.00729141	0.314135	0.722065
CASP10	0.139874	0.996552	1.27647	1.31e-07	1.78613	6.28e-21	0.481948	0.0361238	0.66226	0.00930411
CASP14	0.0916014	0.999338	-0.195253	0.843029	0.0638251	0.892673	0.679886	0.0142931	0.810805	0.0124841
CASP3	-0.283934	0.969345	0.263334	0.494689	0.429642	0.0113318	0.291751	0.117347	0.00947309	0.991638
CASP4	0.152127	0.996552	1.43015	8.08e-09	2.59135	1.18e-40	1.31213	5.7e-12	0.783512	0.0017931
CASP7	-0.0234396	1	0.211129	0.610205	0.00569926	0.984719	0.477177	0.00120302	0.00849997	0.991685
CASP8	-0.0452023	1	1.1772	3.22e-10	0.967736	4.05e-10	0.209508	0.384786	0.361768	0.142348
CASP9	0.417783	0.927205	0.927049	0.000667877	1.29309	2.76e-10	0.319237	0.275005	0.384403	0.314672
CASS4	-0.0816622	1	1.0498	0.031668	1.20591	0.00057512	0.961317	0.00730568	0.451938	0.546111
CAST	-0.229387	0.88953	-0.185446	0.532337	-0.295634	0.024363	-0.0492113	0.865383	0.0346333	0.947366
CASZ1	0.00615514	1	-0.290129	0.634171	-0.511008	0.0443092	0.0978283	0.854294	-0.292262	0.552025
CAT	-0.174026	0.996552	0.0881922	0.917277	0.871426	2.9e-07	1.14625	1.21e-13	0.846565	4.76e-06
CATSPERG	-0.0177197	1	-0.0854003	0.96073	-1.48578	3.55e-06	-0.378682	0.462009	-0.210418	0.847103
CAV1	-0.207526	0.996552	-0.215245	0.474058	-0.28177	0.0521261	-0.435044	0.000516353	0.0730719	0.867566
CAV2	-0.173764	0.996552	-0.282094	0.43813	-0.444261	0.0105003	-0.391284	0.0254522	0.0743068	0.901228
CBL	-0.104777	0.996552	0.358869	0.239454	0.564244	0.000692079	0.236336	0.291177	0.151935	0.738046
CBR3	-0.0275108	1	-0.315761	0.72254	-0.732108	0.0245738	-0.00819764	0.991789	-0.342243	0.607355
CBR4	-0.0268678	1	-0.0751879	0.962082	-0.629327	0.0390516	0.204063	0.678652	0.0196169	0.989594
CBX5	-0.131028	0.996552	-0.209421	0.33581	-0.206435	0.0906369	-0.18099	0.161131	-0.0597194	0.866114
CC2D2A	-0.0412709	1	-0.221207	0.63531	-0.341213	0.0788186	-0.151018	0.596852	-0.256368	0.417144
CCBE1	-0.150166	0.996552	-0.607282	0.00665287	-0.144477	0.529821	-0.473025	0.00273595	-0.304779	0.24031
CCBL2	-0.0140302	1	-0.111637	0.8482	-0.491231	0.00125731	0.183225	0.407181	0.0504536	0.935269
CCDC102B	0.00615789	1	-0.275148	0.767407	-0.728279	0.0192601	-0.32499	0.415702	-0.264782	0.698481
CCDC112	-0.191884	0.996552	0.0764536	0.953409	0.57935	0.0242684	0.0979493	0.859262	-0.103215	0.904651
CCDC132	0.000905902	1	-0.159352	0.791437	-0.361416	0.0719855	0.116612	0.739228	-0.0361233	0.966913
CCDC134	0.00804644	1	0.264937	0.549276	0.662752	0.000358083	-0.257899	0.300963	0.040638	0.964006
CCDC148	0.87088	0.996271	-0.503395	0.675152	-1.05205	0.0689454	0.27137	0.824688	0	1
CCDC15	-0.330118	0.996552	-0.246257	0.690471	-0.439301	0.065792	0.179029	0.624863	0.0209134	0.985221
CCDC181	0.0547708	1	-0.39762	0.628551	-0.902871	0.00529668	-0.292477	0.571644	-0.252718	0.772444
CCDC39	-0.00295934	1	-0.388674	0.760143	-0.970619	0.0627816	-0.0878482	0.946101	-0.0857999	0.967892
CCDC43	0.260474	0.996552	-0.197618	0.818806	-0.561684	0.0407887	-0.217762	0.58888	0.247311	0.672905
CCDC53	-0.199631	0.996552	0.420138	0.251036	0.390435	0.0835926	0.13847	0.719744	0.195083	0.705638
CCDC6	-0.0525602	0.999338	-0.182031	0.611688	-0.379425	0.00830361	-0.269775	0.0621344	-0.198305	0.426409
CCDC80	0.188424	0.996552	-0.0469437	0.955729	-0.266783	0.151743	-0.643893	7.66e-06	-0.406248	0.0524464
CCDC84	-0.24947	0.996552	-0.142601	0.831569	-0.510423	0.00827185	0.0989308	0.782339	-0.103498	0.853749
CCDC9	-0.0227544	1	0.196371	0.812296	0.600234	0.0223215	-0.223159	0.580101	-0.124952	0.877716
CCIN	-0.131026	0.999338	1.65122	3.56e-05	2.11724	3.33e-10	0.29784	0.672635	0.681384	0.241346
CCL11	0.726507	0.921371	1.0682	0.0570933	1.28108	0.00186857	1.06065	0.0101235	1.06895	0.0426139
CCL15	0.251162	0.996552	1.57497	0.00527267	1.68474	0.000764805	1.26619	0.0262711	0.77666	0.430492
CCL17	0.223237	0.998409	-0.0733585	0.976621	0.1204	0.894507	1.22488	0.0487826	0	1
CCL18	2.29151	1.24e-05	3.0932	2.82e-11	3.89979	2.06e-20	2.00002	1.14e-05	1.83442	0.00037684
CCL19	0.324485	0.996552	0.696987	0.446623	1.45093	0.00277108	0.65935	0.320352	0.902738	0.241535
CCL20	0.550127	0.996552	2.86277	1.36e-16	3.28056	1.47e-23	2.07446	1.2e-11	0.472478	0.530939
CCL22	0.396176	0.996552	0.66425	0.494689	1.15743	0.0293665	0.601396	0.434319	0.926272	0.258188
CCL4	2.58863	2.26e-09	3.60767	2.52e-17	4.54027	2.69e-33	2.4884	1.23e-10	1.96399	9.42e-06
CCL5	1.10213	0.342084	2.23451	2e-06	1.71997	7.83e-05	2.11562	5.43e-07	0.852336	0.246673
CCM2	0.0996427	0.998409	0.2375	0.722668	0.768354	0.000590418	0.01194	0.985443	0.0548832	0.959292
CCND2	0.147003	0.996552	-0.425965	0.0463445	-0.0138686	0.956952	-0.118453	0.64994	-0.198052	0.501329
CCNJL	0.206952	0.996552	1.4401	0.000173262	1.7417	1.39e-08	-0.172687	0.807572	0.18455	0.864815
CCNL1	0.0216828	1	1.21937	7.36e-16	1.16879	5.85e-22	0.333515	0.0199876	0.353673	0.0528363
CCNL2	-0.00590576	1	0.148553	0.876383	0.497867	0.0589295	-0.0823766	0.885899	-0.22371	0.7168
CCNT1	-0.0513301	0.998409	0.427126	0.0123466	0.26108	0.0678069	-0.0132413	0.972654	0.0889997	0.813127
CCNYL1	-0.165161	0.996552	0.671277	0.017131	0.454573	0.0458999	0.141975	0.726867	0.346693	0.3671
CCPG1	0.0236142	1	0.671512	0.0305558	0.412519	0.0990048	-0.0879942	0.865383	-0.0775642	0.92979
CCR1	0.21086	0.996818	1.76091	0.00030214	2.09552	3.18e-07	0.762092	0.17457	1.05919	0.0860673
CCR2	0.296315	0.996552	0.401718	0.540167	0.692685	0.0190412	0.439702	0.206565	0.263986	0.720356
CCR4	0.247217	0.996552	0.684764	0.487379	0.97464	0.0962558	1.09394	0.0658813	0.593272	0.606477
CCR6	0.337665	0.996552	0.268338	0.876455	0.719327	0.211522	1.1692	0.00908566	0.314692	0.803572
CCR7	0.495239	0.996552	0.961914	0.0681577	1.24319	0.000703174	0.857101	0.0327148	0.262443	0.816918
CCRL2	0.513025	0.996552	2.50082	6.5e-11	3.17819	5.87e-23	1.67581	5.34e-07	1.89704	2.3e-07
CCRN4L	0.244464	0.996552	1.59651	1.58e-06	2.31428	4.44e-18	0.641499	0.0514684	0.564108	0.249389
CCSER2	-0.134744	0.996552	-0.0668361	0.949506	-0.484899	0.0192629	-0.145648	0.697646	-0.112041	0.863902
CCT3	0.0604123	0.996552	0.0277648	0.968886	-0.0130537	0.949568	-0.00386971	0.991217	0.279935	0.069496
CCZ1	0.0319102	1	-0.133882	0.723587	-0.318295	0.0153578	-0.00741966	0.982698	0.029624	0.958555
CD101	0.376054	0.996552	1.39147	0.00114901	1.73959	1.76e-07	0.507214	0.307985	0.695432	0.240359
CD109	-0.0895254	0.996552	-0.24473	0.472261	-0.63102	8.6e-06	-0.329352	0.0404055	-0.253176	0.347195
CD14	0.179614	0.996552	0.899826	0.0113302	1.45668	2.76e-09	0.678102	0.0152326	0.685973	0.0570944
CD1A	-0.103235	0.999338	0.448982	0.486941	0.607854	0.0643368	0.276182	0.588234	0.339336	0.639573
CD2	0.411378	0.996552	1.03726	0.123158	0.46046	0.457079	1.1192	0.00628379	0.658538	0.373771
CD207	0.367603	0.996552	0.679899	0.170916	1.03664	0.000719833	1.14771	7.5e-06	-0.475593	0.338724
CD22	0.857978	0.105598	0.736227	0.100758	1.14847	3.26e-05	0.673483	0.0262208	1.0249	0.00142784
CD226	0.195619	0.996552	0.315852	0.753169	0.332562	0.459144	0.902784	0.00120302	0.53314	0.269894
CD24	0.0857087	1	-0.316304	0.802401	0.44855	0.398515	0.895872	0.047396	0.228201	0.867142
CD244	-0.0656473	1	1.13758	0.031858	1.43929	0.000233149	0.74064	0.129655	1.13386	0.0259137
CD247	0.0714247	1	0.452616	0.696139	0.396519	0.539132	0.87188	0.0461547	0.585926	0.446794
CD274	0.660211	0.0564513	2.75653	8.45e-36	2.66513	9.3e-48	1.44561	4.15e-16	1.02231	1.35e-06
CD28	0.293066	0.996552	0.916471	0.247655	0.45177	0.525722	1.52282	0.00260045	0.258346	0.877716
CD300A	0.486581	0.996552	2.15012	1.1e-06	0.998601	0.0267138	0.0915051	0.936785	0.232178	0.867065
CD300LD	0.436326	0.996552	1.10893	0.0727546	1.0988	0.022081	1.37601	0.00317081	1.15283	0.0624078
CD34	0.0371941	1	-0.251211	0.566108	-0.358311	0.068911	-0.189839	0.480699	0.089125	0.881354
CD37	0.143792	0.996552	1.44545	2.36e-08	1.84782	4.32e-19	0.954519	7.5e-06	0.794521	0.0027333
CD38	0.772512	0.316426	1.67893	2.57e-07	2.13001	1.37e-15	1.1723	4.8e-06	0.988396	0.00179915
CD3D	-0.236213	0.996552	-0.184548	0.927166	0.097859	0.904146	1.20177	0.00387169	0.72941	0.297975
CD3E	0.456382	0.996552	-0.103404	0.968377	-0.145307	0.859752	1.22033	0.00588199	0.916496	0.153527
CD4	0.469856	0.996552	0.506762	0.564848	0.106615	0.868757	1.27854	4.02e-05	0.341783	0.684183
CD40LG	0.225521	0.998409	0.605514	0.560941	0.215961	0.800645	1.4124	0.00883597	0	1
CD44	0.0240335	1	0.421759	0.143591	0.415117	0.0248939	0.387215	0.0379043	0.499064	0.020929
CD46	0.0911908	1	0.0137858	0.995051	-1.35074	0.000137592	-0.338895	0.52748	-0.457448	0.477424
CD47	-0.103317	0.996552	-0.00696644	0.993774	0.271327	0.0929963	0.384524	0.00591776	0.157728	0.628856
CD48	0.172878	0.996552	0.762853	0.0250909	0.899758	0.000152727	0.613254	0.0156407	0.534643	0.141384
CD5	0.365645	0.996552	1.01861	0.0647784	0.763698	0.0838236	1.25993	0.00054913	0.626095	0.361926
CD53	-0.013567	1	0.844263	3.9e-10	1.13025	3.32e-27	0.782847	9.37e-15	0.810032	1.62e-12
CD55	0.0897314	0.996552	1.21229	1.15e-10	1.12292	1.45e-13	0.333908	0.0824277	0.287877	0.347571
CD6	0.044002	1	0.677058	0.378587	0.413051	0.457471	1.05508	0.00669578	0.419776	0.646698
CD63	0.313895	0.963089	0.00963127	0.993774	0.308162	0.148249	-0.37974	0.0577868	-0.0329178	0.971548
CD68	0.138842	0.996552	0.658017	0.0625815	1.75135	1e-16	0.968822	8.35e-06	1.08287	8.77e-06
CD69	1.42736	0.134266	2.7951	9.04e-09	2.86758	6.86e-10	1.34557	0.017286	0.774751	0.436514
CD74	0.137716	0.999338	0.323189	0.763866	0.659648	0.108054	0.762097	0.0577538	0.394479	0.646698
CD80	0.798865	0.0223852	1.03042	0.000465745	1.29371	1.26e-08	0.497211	0.0632125	0.316495	0.529973
CD83	1.88139	2.26e-09	1.252	0.000993099	1.31255	1.18e-05	0.667935	0.0530205	-0.0202508	0.990674
CD84	-0.367261	0.996552	-0.133692	0.904416	0.386408	0.197679	0.874723	0.000149082	0.166138	0.829653
CD86	0.104286	0.999586	0.333376	0.724748	0.961277	0.00405392	0.781466	0.0221567	0.440996	0.509409
CD9	0.184839	0.996552	-0.272928	0.518603	-0.475183	0.0110553	-0.135128	0.695276	0.0259567	0.977805
CD96	0.0892761	1	-0.0518446	0.984624	-0.079288	0.922032	2.07237	1.72e-09	0.831772	0.135999
CD99L2	0.142647	0.996552	-0.0640603	0.941425	-0.0988728	0.701859	-0.36279	0.0404562	-0.1597	0.70691
CDC14A	-0.131091	0.996552	0.161128	0.82332	0.421819	0.0626465	0.13032	0.741294	0.114052	0.863902
CDC14B	0.00622487	1	-0.324514	0.484834	-0.645679	0.00178359	-0.00878625	0.987928	-0.27729	0.478937
CDC25B	0.216906	0.996552	-0.463616	0.25801	-0.52605	0.0276837	-0.156794	0.716979	-0.216763	0.7115
CDC42BPA	-0.0305788	1	-0.166161	0.783232	-0.376178	0.0631409	-0.310854	0.158132	-0.198017	0.650327
CDC42EP2	0.402158	0.996552	0.880976	0.0330868	1.19668	3.96e-05	0.187284	0.758805	0.344872	0.61884
CDC42EP4	0.385593	0.996552	0.274767	0.719193	0.611302	0.032805	-0.259935	0.539601	-0.252404	0.706254
CDC42SE1	-0.0242532	1	0.45325	0.0477793	0.564097	0.000206537	0.250971	0.192332	0.370393	0.0869273
CDC42SE2	0.247973	0.996552	0.749992	0.00145823	0.517667	0.00972006	0.225083	0.416982	0.279903	0.445682
CDC6	0.0196595	1	-0.117754	0.875577	0.441049	0.0186775	0.324434	0.106698	0.41873	0.0869332
CDH11	-0.213189	0.996552	-0.279048	0.565812	-0.0273562	0.937699	-0.427819	0.0404969	-0.206669	0.666356
CDH13	0.0666479	0.998409	-0.161656	0.727346	-0.361621	0.0284383	-0.456153	0.00141778	-0.277724	0.249222
CDH3	-0.0334551	1	-0.12699	0.897678	0.286813	0.319593	0.440095	0.0897451	0.388506	0.338724
CDH8	0.00376214	1	0.123749	0.934941	-0.0808191	0.876775	-0.741563	0.00413335	-0.848993	0.00327466
CDHR1	-0.35133	0.996552	-0.528344	0.430699	-0.441604	0.262465	1.15182	8.62e-05	0.680581	0.140625
CDK6	-0.0119442	1	-0.177654	0.71235	-0.119344	0.620656	-0.320658	0.0828778	-0.137318	0.769324
CDK7	-0.201624	0.996552	0.0957622	0.880615	-0.354758	0.0348569	0.0281415	0.945721	-0.0514184	0.933233
CDKL2	-0.242435	0.996552	-0.455657	0.366409	-0.934009	0.000141989	-0.343401	0.292335	-0.380244	0.400057
CDKN1A	0.160059	0.996552	0.573324	0.0705482	1.12593	4.76e-09	0.319481	0.236545	0.304118	0.469205
CDKN2AIP	0.206439	0.996552	0.244882	0.522153	0.0516386	0.848674	0.366098	0.0230791	0.10257	0.830033
CDKN2B	-0.0823837	1	-0.480438	0.417785	-0.544671	0.0751163	0.051752	0.942053	-0.247463	0.7168
CDKN2D	0.305471	0.996552	0.617219	0.396113	0.982796	0.0111906	-0.0883565	0.928822	-0.265494	0.813667
CDKN3	0.0166739	1	-0.169812	0.808144	-0.775147	7.51e-05	-0.260558	0.365541	0.277783	0.523864
CDO1	0.120207	0.996552	-0.241226	0.733792	-0.546205	0.0413645	-0.621765	0.00776911	-0.744306	0.00385916
CDON	-0.0371246	1	-0.69803	0.00145793	-0.86664	4.06e-08	-0.213625	0.368613	-0.254457	0.430077
CDR2L	0.181258	0.996552	0.36583	0.470865	0.459906	0.0724966	-0.588884	0.0100352	-0.0877906	0.921437
CDRT1	0.0657866	0.999261	-0.504572	0.0308056	-0.169891	0.448011	-0.266676	0.179725	-0.0358636	0.964006
CDRT4	0.483309	0.996552	0.208851	0.908633	0.857412	0.0959596	0.327671	0.713766	0.286867	0.836865
CDS1	-0.114825	0.996552	-0.477698	0.0399505	-0.512727	0.000935092	0.0325362	0.937474	0.0218287	0.978323
CEBPB	0.259988	0.996552	0.694046	0.185901	1.38978	2.87e-06	0.724214	0.0334001	0.37863	0.597199
CEBPD	0.131334	0.999338	0.502991	0.565812	1.02834	0.00902123	0.180771	0.837616	0.127921	0.933998
CELF2	0.0157343	1	0.5477	0.0252633	0.709896	1.67e-05	0.403597	0.0261679	0.205973	0.598114
CELSR2	-0.0766454	0.998409	-0.470228	0.120369	-0.710508	9.62e-05	-0.0880704	0.834853	-0.155252	0.770137
CENPF	0.00238918	1	-0.188979	0.673173	-0.318092	0.0700505	0.00906551	0.983603	0.356933	0.120092
CENPH	-0.0703353	1	-0.23265	0.784695	-0.697217	0.00863678	0.0956369	0.877129	0.146523	0.863103
CENPJ	-0.180705	0.996552	-0.16951	0.839241	-0.447996	0.0745191	0.137508	0.749368	-0.0583777	0.952471
CENPO	0.287944	0.996552	0.558453	0.311036	0.627668	0.057763	0.226831	0.695293	0.494101	0.369627
CEP126	-0.217793	0.996552	-0.55988	0.594305	-1.01898	0.0521093	-0.172911	0.887737	-0.940758	0.193881
CEP128	-0.114118	0.996552	-0.230619	0.692662	-0.381977	0.0992698	0.112782	0.787715	0.00128738	0.998436
CEP152	-0.105801	0.996552	-0.276552	0.533395	-0.493055	0.00882212	0.0931738	0.807348	-0.0965529	0.87423
CEP170	-0.153896	0.996552	0.30191	0.287005	0.290814	0.0819947	-0.0106017	0.981179	0.0819704	0.867142
CEP250	0.0936194	0.996552	0.448581	0.0765966	0.492461	0.00331067	-0.0259664	0.95748	-0.198624	0.583355
CEP55	-0.187076	0.996552	-0.0133159	0.993539	-0.0470326	0.910525	-0.0205944	0.977989	0.602886	0.0716029
CEP83	-0.112951	0.996552	-0.153483	0.840889	-0.397396	0.088854	0.0661502	0.897182	-0.00381868	0.994962
CEPT1	-0.0717285	0.996552	0.286159	0.291874	0.373733	0.011156	0.414211	0.00242339	0.269396	0.235048
CERCAM	0.135473	0.996552	-0.28183	0.593575	-6.51e-05	0.999927	-0.654501	0.000479234	-0.327845	0.353629
CERS3	-0.187731	0.996552	-0.221775	0.65189	0.0493848	0.874931	0.470807	0.00918315	0.449252	0.0624441
CES1	0.375992	0.996552	0.199891	0.885916	-0.697668	0.0821813	-0.914681	0.0114933	-0.959967	0.0298321
CES4A	0.0934996	0.999261	-0.497931	0.224207	0.471727	0.0640937	0.0864826	0.877038	0.1775	0.794
CETN3	-0.106442	0.998409	-0.0415227	0.980103	-0.517424	0.076049	0.142691	0.785616	-0.0960743	0.921908
CFAP69	0.0710418	1	0.429465	0.533736	0.630819	0.0581245	0.156371	0.804872	0.857327	0.0172186
CFB	0.206477	0.996552	0.479666	0.540167	0.776621	0.0363937	0.845172	0.0198122	0.491938	0.47548
CFL2	-0.177422	0.996552	0.306126	0.595936	0.68749	0.00308022	0.000377606	0.999262	0.526723	0.104566
CFLAR	0.668545	0.00292702	1.76644	2e-21	2.13972	3.67e-46	0.589099	0.000336713	0.439359	0.0576592
CFP	0.386385	0.996552	1.20336	0.00130562	1.29398	9.3e-06	0.619889	0.079042	0.219184	0.816918
CFTR	-0.209084	0.996552	0.202712	0.912461	0.0758765	0.918329	1.91432	1.16e-07	1.33426	0.00238369
CGNL1	0.0274092	1	-0.394951	0.253259	-0.620181	0.000845712	-0.367142	0.0780556	-0.37388	0.196613
CGREF1	-0.371691	0.996552	-0.0731275	0.971058	-0.119631	0.838015	-0.933898	0.00323346	-0.648177	0.17361
CHAC1	-0.187825	0.996552	0.208691	0.898988	1.24852	0.00198896	0.881329	0.0408151	0.563192	0.478937
CHCHD2	-0.271486	0.996552	0.77095	0.0937041	0.236021	0.596498	-0.373857	0.393264	-0.066809	0.964006
CHCHD3	-0.249463	0.776097	0.0687455	0.904469	-0.276642	0.0489285	-0.00758301	0.982771	0.203646	0.368282
CHCHD4	0.0184482	1	-0.137488	0.83038	-0.371291	0.0636701	0.233237	0.332272	-0.0451549	0.954835
CHD1	-0.208362	0.996552	0.4261	0.103234	0.360649	0.0448994	0.251324	0.232055	0.132452	0.780092
CHD3	0.0215938	1	-0.160312	0.71235	0.120839	0.55974	-0.288249	0.0718468	-0.163867	0.620911
CHD7	-0.0862187	0.996552	0.733188	1.9e-06	0.872315	1.26e-13	0.349477	0.00768149	0.345398	0.0432014
CHI3L1	0.171059	0.998409	0.73525	0.311036	1.51702	0.000110029	1.23706	0.00248558	1.35328	0.00388665
CHI3L2	0.206442	0.996552	0.480866	0.592919	1.54359	1.55e-05	1.56563	7.62e-06	0.999767	0.0424001
CHIT1	0.607926	0.785418	1.39004	5.24e-05	1.34446	1.72e-06	0.0168674	0.983824	0.314418	0.674396
CHL1	0.0575705	0.998409	-0.478984	0.014679	-1.01066	1.03e-15	-0.522052	3.76e-05	-0.46715	0.00267304
CHMP4B	-0.0364129	1	0.398077	0.188737	0.348876	0.0738447	0.0410913	0.928437	-0.128788	0.804834
CHN1	-0.0158076	1	0.375568	0.206434	0.35888	0.0562991	-0.0534576	0.899469	0.155561	0.724247
CHP2	0.0572207	1	-0.232946	0.862433	-0.607239	0.150819	-0.848764	0.01895	-0.48784	0.476826
CHPF2	0.213993	0.996552	-0.0236751	0.985718	0.0409956	0.904838	-0.396116	0.0602248	-0.285642	0.435608
CHRD	0.40094	0.996552	0.257168	0.783232	0.71019	0.0234788	-0.297238	0.533053	-0.208767	0.811693
CHRDL1	-0.0574422	1	-0.205366	0.733792	-0.770096	6.54e-05	-0.565922	0.00420017	-0.328383	0.367988
CHRNA7	-0.27094	0.996552	0.160934	0.920106	-0.311258	0.55043	-1.18256	0.000421385	-0.444066	0.521213
CHRNA9	-0.447608	0.996552	0.612372	0.564921	0.818019	0.173945	0.850103	0.187182	1.24141	0.0575021
CHRNB3	-0.0841362	1	-0.262054	0.882607	-1.25554	0.0229562	-0.265917	0.833282	0	1
CHRNE	0.282227	0.996552	-0.609956	0.233042	-0.369435	0.326426	-0.596313	0.0338574	-0.307492	0.595384
CHST10	0.0553421	0.999873	-0.0861595	0.923031	-0.0505025	0.878406	-0.386313	0.0324214	-0.234664	0.465973
CHST13	-0.0929452	1	0.165628	0.940386	0.984665	0.0856874	0.651205	0.419035	0.564908	0.650327
CHST15	0.249357	0.996552	0.292007	0.524502	0.412878	0.0560089	-0.084427	0.848219	0.000222079	0.999862
CHST2	0.0320719	1	0.0863221	0.934985	0.373499	0.129181	-0.534436	0.00919868	-0.106335	0.877293
CHST3	0.152671	0.996552	0.481371	0.128525	0.796609	1.89e-05	0.198627	0.531909	0.198259	0.691057
CHSY1	0.175674	0.996552	0.386923	0.168473	0.623736	9.5e-05	-0.241827	0.254022	0.147299	0.738046
CHUK	-0.0126086	1	0.165667	0.746789	0.371858	0.0390516	0.362329	0.0399106	0.413331	0.0611715
CIART	0.182595	0.996552	0.301868	0.584886	0.721228	0.000460492	0.491148	0.0234836	0.222658	0.649641
CIC	0.0155358	1	0.28704	0.594305	0.540115	0.0157498	0.0485729	0.930753	0.00270193	0.996658
CIDEA	0.0922979	0.998409	-0.207259	0.771694	-0.569381	0.0150156	-0.228422	0.523337	-0.135659	0.847404
CIITA	0.324802	0.996552	0.291765	0.7344	0.947746	0.00102121	0.776725	0.0082903	0.233697	0.780092
CILP	-0.0855832	0.996552	-0.172356	0.731664	0.00912966	0.975818	-0.97325	6.94e-12	-0.623016	0.000505431
CISD3	0.354996	0.996552	-0.126924	0.914703	-0.74504	0.00444291	-0.259451	0.527749	-0.179092	0.815804
CISH	0.35446	0.996552	0.78421	0.080941	0.899019	0.00393803	0.0436424	0.963049	0.100433	0.934341
CIZ1	-0.0752608	0.998409	-0.28392	0.494689	0.00443961	0.989776	-0.266978	0.222891	-0.425147	0.0657045
CKAP4	0.262478	0.969345	0.198191	0.628449	0.401549	0.0122762	-0.420354	0.00540724	-0.0516131	0.933425
CKAP5	-0.0750937	0.996552	-0.0853923	0.851812	-0.226282	0.0896724	-0.0129241	0.970887	0.0519739	0.902982
CKM	-0.604483	0.996552	0.215879	0.913141	-0.58412	0.389605	-1.06067	0.0866751	0	1
CKMT1A	-0.0777414	0.999338	0.0104187	0.993774	-0.00408673	0.991946	1.00704	2.58e-07	0.459929	0.173334
CLASP1	0.0374441	1	-0.0724391	0.898772	-0.156295	0.341908	-0.258884	0.0651909	-0.123826	0.706473
CLASP2	-0.0854081	0.996552	0.241168	0.402174	0.278388	0.0644754	0.221377	0.183789	0.112005	0.771973
CLASRP	0.0156458	1	0.389473	0.320244	0.835475	1.42e-05	0.160282	0.666389	0.0575995	0.945827
CLCF1	0.361753	0.996552	0.0697476	0.973895	0.801341	0.0821676	-0.329616	0.67498	0.195529	0.893482
CLCN6	-0.0578178	0.999338	-0.488797	0.0199061	0.0356867	0.892673	-0.00462394	0.991279	-0.0795746	0.866114
CLDN1	-0.0955191	0.996552	-0.220786	0.520664	-0.563555	4.93e-05	0.043883	0.90439	0.0554032	0.922149
CLDN23	-0.163704	0.998409	-0.528303	0.494689	-0.434523	0.350722	-0.626501	0.14392	-1.33306	0.000483906
CLDN4	0.590576	0.301137	-0.019317	0.992236	0.766002	0.00112438	0.310149	0.348857	0.415834	0.31722
CLDN7	0.302507	0.996552	0.555075	0.586514	1.30164	0.0041894	0.788883	0.159163	0.154145	0.933425
CLDN8	0.471054	0.996552	-0.247751	0.85972	-1.05002	0.00488662	0.0405262	0.969729	-0.0236382	0.989769
CLEC12A	0.216066	0.996552	0.965009	0.140414	0.186477	0.792005	0.879181	0.0753153	0.495427	0.61274
CLEC14A	0.272656	0.996552	-0.533093	0.391205	-0.118812	0.812302	-0.624644	0.045779	0.0554029	0.967671
CLEC1A	0.03373	1	0.661072	0.127614	0.691152	0.0160577	0.456977	0.16069	0.795121	0.0143946
CLEC3A	0.171343	0.996552	0.196058	0.851335	-0.657378	0.0293831	-0.425379	0.252132	-0.483725	0.338173
CLEC4A	-0.0687376	1	0.668299	0.0698134	1.42315	2.01e-10	0.611814	0.0214624	0.593916	0.0988307
CLEC4D	0.0369214	1	0.969989	0.0608621	1.62008	2.4e-06	1.05895	0.00436319	1.33525	0.00104405
CLEC4E	0.730833	0.493282	1.82838	1.29e-07	2.72772	8.76e-23	1.57495	2.57e-08	1.7104	5.2e-08
CLEC5A	0.129991	0.999338	1.3211	0.00341143	1.67632	1.4e-06	0.765609	0.0718468	1.08643	0.0180445
CLEC7A	0.092605	1	1.46864	0.00253209	1.71811	1.08e-05	1.24681	0.00272751	0.936284	0.118126
CLIC1	-0.043644	0.999338	0.146011	0.673047	0.248285	0.0657586	-0.0127982	0.972654	0.197611	0.383849
CLIC5	-0.0610632	1	0.117999	0.955729	-1.18238	0.00939043	0.188428	0.842225	-0.313751	0.784336
CLIP2	0.160293	0.996552	-0.25377	0.631783	0.630761	0.00160756	-0.248799	0.358622	0.0800601	0.911995
CLK2	-0.0377796	1	0.0818856	0.922684	0.538033	0.00323947	0.18066	0.534313	0.273605	0.427342
CLK3	0.0958077	0.996552	0.24495	0.584886	0.429776	0.0255873	-0.0261868	0.961157	0.0123221	0.989769
CLMP	-0.0780218	0.996552	-0.246999	0.507237	-0.447235	0.00610884	0.0379765	0.926463	0.112635	0.813976
CLN3	0.117897	0.996552	0.736274	0.000723443	0.916278	1.47e-08	0.271291	0.217778	0.249855	0.470541
CLPTM1	0.0542624	0.999338	0.103756	0.875947	0.347273	0.0505929	-0.0044455	0.991866	0.112969	0.819007
CLPX	-0.0385614	1	-0.0777111	0.934941	-0.406906	0.0458193	0.00549517	0.991304	-0.0100195	0.991685
CLSTN2	0.666585	0.996552	0.541236	0.594305	-1.10673	0.0233744	-0.378894	0.662686	-0.0141474	0.993822
CLTC	0.0496036	0.999338	0.176529	0.641848	0.302049	0.0480623	0.159842	0.448182	0.190132	0.509858
CMIP	-0.0326769	1	0.672415	0.00566338	0.936972	4.13e-08	0.363717	0.0816639	0.339723	0.274523
CMPK2	0.316519	0.996552	0.800505	0.325561	-0.224681	0.767604	1.64809	0.00023292	-1.05401	0.106824
CMTM6	0.0575006	0.999338	0.639442	0.00068082	0.63651	7.23e-06	0.216027	0.278305	0.203108	0.514058
CMTR2	0.00303585	1	0.520877	0.191163	0.480313	0.0637629	0.388677	0.160644	-0.242822	0.663513
CMYA5	-0.107861	0.999338	-0.246801	0.790727	-0.782283	0.0110155	-0.266689	0.584389	-0.404734	0.470437
CNBD2	0.236726	0.996552	0.250744	0.877568	-1.20587	0.00859699	-0.550087	0.370294	-0.632369	0.400241
CNDP1	-0.201354	0.996552	-0.18858	0.889113	-0.995086	0.00399409	0.563812	0.106697	0.0431379	0.975923
CNEP1R1	-0.362353	0.996271	-0.058567	0.961724	-0.437817	0.0804889	0.0256097	0.969042	-0.0980734	0.89536
CNFN	-0.194509	0.996552	0.279533	0.838181	0.74551	0.104579	1.1171	0.00677535	0.840682	0.173666
CNGA2	-0.0140319	1	-0.342075	0.755879	-1.16401	0.00387105	-0.673663	0.141658	-0.460372	0.562654
CNKSR2	-0.105377	0.999261	-0.434824	0.467976	-0.682688	0.0189528	-0.458001	0.14915	-0.323379	0.559755
CNKSR3	-0.053361	1	-0.234236	0.698951	-0.434461	0.0636533	-0.242934	0.411851	-0.24659	0.577141
CNNM3	0.139972	0.996552	-0.48169	0.211817	-0.499575	0.0380958	-0.407871	0.0997049	-0.351944	0.360544
CNP	0.26436	0.996552	0.156757	0.900634	0.260278	0.531571	0.632961	0.035378	-0.140826	0.883476
CNPPD1	0.124277	0.996552	0.222682	0.59296	0.347382	0.0550449	-0.0730759	0.841219	-0.112901	0.813976
CNPY4	0.0318839	1	-0.205057	0.806348	0.0311501	0.943389	-0.628459	0.00775733	-0.260463	0.631419
CNTFR	-0.0742625	1	0.135955	0.922637	1.04139	0.00110141	0.333212	0.529679	0.309182	0.722065
CNTN1	0.0310493	1	0.519939	0.43897	-0.567114	0.130045	-0.617794	0.0980749	0.183488	0.863902
CNTN6	0.082352	1	0.189919	0.906455	-0.541059	0.215804	-0.857222	0.0232191	-0.373802	0.687745
CNTNAP2	-0.128441	1	0.414177	0.753793	-0.491028	0.460141	1.03298	0.0320762	0.631843	0.458716
COBLL1	-0.164595	0.996552	-0.231481	0.689624	-0.626838	0.00201723	0.0991971	0.825689	0.0312957	0.975396
COCH	0.104133	0.997832	-0.635295	0.0500709	0.172498	0.591024	-0.030087	0.964056	0.0347721	0.9752
COL11A1	0.0347302	1	-0.268562	0.745043	-0.4696	0.142084	-1.17836	2.17e-06	-0.536794	0.222532
COL11A2	0.309632	0.996552	-0.0165667	0.9934	-0.711127	0.00914437	-0.731239	0.00591776	-0.689302	0.0464265
COL12A1	-0.230719	0.996271	-0.405194	0.0466885	0.213222	0.193214	-0.568129	4.63e-06	-0.183084	0.522544
COL14A1	-0.121531	0.996552	-0.17806	0.819321	-0.481264	0.0475766	-0.517132	0.0270131	-0.270218	0.581895
COL15A1	0.0031859	1	-0.0164345	0.992422	0.665337	0.00181582	-0.0854071	0.865573	0.0528927	0.958134
COL16A1	0.12928	0.996552	-0.328216	0.488229	-0.257265	0.333307	-0.87165	3.68e-06	-0.60525	0.0175357
COL17A1	0.0173965	1	-0.292479	0.300083	-0.511774	0.000318138	-0.586818	1.04e-05	-0.511917	0.0017931
COL1A1	0.0158752	1	-0.041291	0.985717	0.216861	0.690423	-0.753193	0.0621344	-0.524079	0.463622
COL1A2	-0.00267749	1	-0.132934	0.8949	0.0516281	0.898873	-0.789982	0.000388413	-0.528378	0.120092
COL22A1	-0.287172	0.996552	-1.66628	0.0023423	-0.404956	0.582682	-0.493098	0.5884	1.26468	0.0688462
COL23A1	0.00395795	1	0.480468	0.0917686	0.368793	0.073832	0.0827111	0.840964	-0.237515	0.528595
COL24A1	-0.082724	0.99985	0.117021	0.926897	0.679609	0.0139153	-0.161533	0.739741	0.00945622	0.993493
COL3A1	0.00298173	1	-0.0214466	0.990774	0.174755	0.616841	-0.772051	0.000724563	-0.443304	0.263946
COL4A1	0.00513971	1	-0.173321	0.836174	0.616848	0.00955882	-0.153371	0.735566	0.037802	0.974064
COL4A2	-0.00561219	1	-0.160606	0.873027	0.638783	0.0153961	-0.101934	0.864188	0.027535	0.983858
COL4A3	-0.127813	0.996552	-0.258752	0.673971	-0.572457	0.0119797	-0.157701	0.689157	-0.277976	0.52158
COL4A3BP	0.0334579	1	0.137658	0.652805	0.221979	0.073034	0.355256	0.000582923	0.234733	0.146978
COL4A5	0.114043	0.996552	-0.436673	0.141255	-0.630103	0.000292209	-0.249493	0.282947	-0.34314	0.213985
COL4A6	0.29559	0.996552	-0.403815	0.418982	-0.795942	0.00066428	-0.415535	0.125361	-0.751166	0.00367773
COL5A1	-0.164472	0.996552	-0.270258	0.733184	0.315119	0.359944	-0.725869	0.00669107	-0.46947	0.311464
COL5A2	0.036413	1	-0.122571	0.870056	0.410416	0.0393928	-0.686997	5.15e-05	-0.179039	0.708981
COL5A3	-0.0401557	1	-0.108518	0.922637	0.751513	0.00158777	-0.762599	0.000906348	-0.238781	0.698046
COL6A1	0.110238	0.996552	-0.156171	0.849689	0.208874	0.482439	-0.533915	0.0181661	-0.370912	0.338997
COL6A2	0.0560063	1	-0.168102	0.838946	-0.111976	0.753595	-0.472341	0.0577868	-0.39589	0.315636
COL6A3	0.0936394	0.996552	-0.141421	0.846781	0.0017998	0.995578	-0.497561	0.0120125	-0.321679	0.367821
COL7A1	0.19612	0.996552	-0.297843	0.687662	-0.172553	0.660624	-0.734435	0.00509809	-0.425698	0.382415
COL8A1	0.114795	0.996552	-0.407847	0.295771	-0.304462	0.221654	-0.607237	0.00242328	-0.704765	0.00216781
COL8A2	0.227771	0.996552	-0.522823	0.176169	-0.352105	0.197009	-0.736699	0.000154523	-0.378017	0.267372
COL9A1	0.0900724	1	-0.443508	0.564848	-1.00837	0.00234646	-0.466947	0.30068	-0.452025	0.498566
COL9A2	0.279074	0.996552	-0.155342	0.913662	-0.0341467	0.953634	-0.92125	0.00485624	-0.432675	0.508665
COL9A3	0.292575	0.996552	0.0549283	0.980103	-0.382531	0.442608	-0.777454	0.0599319	-0.668554	0.27006
COLEC12	0.065212	0.999338	-0.329919	0.302737	-0.704785	7.86e-06	-0.424756	0.0107667	-0.387471	0.0869332
COLGALT2	0.180816	0.996552	-0.240394	0.818679	-0.676362	0.0508103	-0.608025	0.111491	-0.156863	0.888919
COLQ	0.244593	0.996552	1.22809	0.0531097	1.27858	0.0151825	0.500322	0.562219	0.10978	0.964006
COMMD1	-0.118192	0.996552	-0.134316	0.876455	-0.59612	0.00502781	-0.00914252	0.987206	-0.0196406	0.985221
COPG1	-0.0334029	1	0.141908	0.667017	0.301374	0.0137523	-0.22685	0.0816639	0.142547	0.573111
COPRS	0.187495	0.996552	-0.219143	0.807437	-0.273842	0.45278	-0.52585	0.0566354	-0.0835688	0.933425
COPZ2	0.282148	0.996552	-0.40915	0.242399	-0.0487609	0.87937	-0.645072	3.07e-05	-0.333842	0.195664
COQ10B	0.226605	0.996552	1.14338	3.14e-06	1.18514	1.79e-09	0.419246	0.0878377	0.289423	0.515101
CORIN	0.0427828	1	-0.0164587	0.9934	-0.437319	0.166313	-0.429851	0.17457	-0.722951	0.0221215
CORO1A	0.248625	0.996552	1.22185	0.000304894	1.67338	7.86e-11	0.735347	0.0118356	0.599211	0.169179
CORO1C	-0.0357447	1	0.311512	0.126678	0.347713	0.00681855	-0.0804152	0.738654	0.118055	0.715074
CORO2A	0.223494	0.996552	0.881544	0.0190513	1.09203	4.79e-05	0.634455	0.0497074	0.440888	0.457151
CORO2B	0.0326028	1	-0.58149	0.193414	-0.698926	0.0107992	-0.358099	0.272983	-0.336153	0.491904
CORO6	0.448029	0.901676	1.06701	7.4e-05	1.01786	4.59e-06	0.0745309	0.893829	0.0498643	0.962811
CORO7	0.355451	0.847182	0.293232	0.483619	0.359275	0.0869322	0.11168	0.762958	-0.0558087	0.941966
COTL1	0.14778	0.996552	0.56086	0.126982	0.885951	6.03e-05	0.23687	0.510934	0.251955	0.63928
COX18	0.0409882	1	-0.0200931	0.990998	-0.455643	0.0739193	0.0427397	0.942972	-0.00691366	0.993822
CPA6	-0.138276	0.999338	0.0368345	0.989607	-1.38786	0.000610161	-0.101182	0.919433	-0.310343	0.770312
CPD	-0.116098	0.996552	0.442925	0.0237988	0.486317	0.000310278	0.10148	0.700738	0.0888133	0.83978
CPEB1	0.0346517	1	-0.577424	0.137778	-0.332277	0.261983	-0.575111	0.0136716	-0.355346	0.37857
CPEB2	-0.0694956	0.999338	-0.212961	0.663658	-0.492976	0.00622415	0.0966349	0.793681	0.0118031	0.990224
CPEB4	-0.0486582	0.999338	0.222602	0.524434	0.349629	0.0264707	0.313269	0.0442294	0.0291772	0.966913
CPED1	0.0352661	1	0.0769815	0.952141	-0.163752	0.647635	-0.566168	0.0252042	-0.57426	0.0777849
CPM	-0.242799	0.996552	-0.317992	0.72098	-0.832535	0.00882212	0.541069	0.122297	-0.0366873	0.980911
CPNE2	-0.00955884	1	0.217388	0.66806	0.50849	0.00659526	0.119897	0.734886	0.104937	0.860524
CPNE3	-0.165089	0.996552	0.438133	0.0161464	0.357261	0.00847574	0.19374	0.255324	0.0741278	0.86591
CPT2	0.194218	0.996552	-0.196678	0.714366	-0.387642	0.0525907	-0.254888	0.285247	0.0399645	0.964006
CPXM1	-0.0240322	1	0.328981	0.455401	0.308024	0.201255	-0.447462	0.0326744	-0.610755	0.00835629
CPXM2	0.107057	0.996552	-0.388986	0.105329	-0.319773	0.0548597	-0.188458	0.361474	-0.235026	0.387108
CPZ	0.25558	0.996552	-0.167349	0.884744	-0.346523	0.33702	-0.585683	0.0466978	-0.597065	0.123606
CR1	-0.104902	1	0.584636	0.572126	0.434739	0.513462	-1.12095	0.0274482	-0.45086	0.709796
CRABP2	-0.0474785	1	-0.0127281	0.993485	0.398068	0.126175	0.47356	0.0524686	0.549515	0.069496
CRAT	0.246069	0.996552	-0.50912	0.143067	-0.431781	0.0657586	-0.482877	0.0310343	-0.149457	0.8152
CRCP	-0.0835996	0.996552	-0.214643	0.61701	-0.385875	0.0267475	0.00119718	0.998044	-0.0854957	0.873551
CREB1	-0.128083	0.996552	0.539794	0.00487493	0.780504	4.26e-09	0.157493	0.478645	0.2089	0.465559
CREB3	0.280038	0.776097	0.107087	0.834896	0.397205	0.00554628	-0.176689	0.329648	0.0430891	0.935624
CREB3L1	-0.212202	0.996552	0.180095	0.875413	0.663741	0.0321654	-0.234961	0.647586	-0.158469	0.86591
CREB5	0.239949	0.996552	1.16359	0.00264888	1.69671	4.36e-09	0.0267512	0.978111	0.808575	0.0507734
CREBBP	-0.0627415	0.998409	0.384954	0.0794204	0.425867	0.00301225	0.0137378	0.974619	-0.0227534	0.974432
CREBRF	-0.0800737	0.999338	0.467184	0.293227	0.542838	0.0319418	0.259756	0.473027	0.0467329	0.96714
CREG1	0.111466	0.996552	-0.0717895	0.937	-0.618444	0.000529352	0.0475747	0.91718	-0.0920403	0.878668
CREG2	0.611705	0.996552	-0.187174	0.922659	-0.871988	0.0972124	-0.33115	0.700738	-0.947815	0.135212
CREM	0.305597	0.996552	1.787	5.68e-15	2.02542	1.51e-26	0.46582	0.0441297	0.807277	0.000392917
CRISP3	0.721161	0.996552	1.23419	0.0526518	1.77294	0.000505696	0.862682	0.22573	0.566263	0.654884
CRISPLD1	-0.0114359	1	-0.438939	0.38323	-1.27096	2.43e-08	-0.418792	0.163856	-0.905092	0.000787315
CRISPLD2	0.365642	0.996552	1.11902	2.5e-05	1.30782	2.73e-10	-0.142634	0.759851	0.257422	0.638598
CRLF3	0.0618096	0.999338	0.374429	0.235899	0.752168	7.6e-06	0.187984	0.47617	0.18823	0.63928
CRTAP	-0.0340097	1	-0.318435	0.180844	-0.13983	0.448084	-0.314119	0.0231633	-0.278602	0.159684
CRTC2	0.0235984	1	0.673569	0.0940886	1.18546	1.52e-06	0.509262	0.0921197	0.412552	0.405903
CRY1	0.0379807	1	0.0450299	0.96073	0.391635	0.0295594	0.397511	0.0211156	0.167102	0.695764
CRYM	-0.138079	0.999338	-0.493949	0.620556	-0.988154	0.0264707	-0.527486	0.36533	-0.330114	0.772303
CRYZ	-0.233291	0.996552	-0.075372	0.929512	-0.407156	0.0299301	-0.0085195	0.985722	0.186014	0.620911
CSAD	0.313796	0.996552	-0.184592	0.799362	-0.410915	0.0954553	-0.173806	0.64994	-0.30205	0.469205
CSF1	0.0593021	0.999338	-0.195518	0.71235	0.406154	0.0346461	0.198844	0.455176	0.272218	0.411392
CSF1R	0.114885	0.996552	0.11565	0.906507	0.668852	0.0023459	0.313267	0.284694	0.0615345	0.947358
CSF2	1.03965	0.776396	1.50957	0.00949689	3.87684	6.2e-18	1.55375	0.00560586	0.410377	0.786607
CSF2RA	0.275289	0.996552	1.12436	0.000482562	1.46633	1.44e-09	0.525963	0.085064	0.730793	0.0331477
CSF2RB	0.328009	0.996552	2.02301	2.09e-12	2.65187	5.84e-30	1.19898	6.19e-07	1.26606	3.11e-06
CSF3	1.05923	0.0965423	3.54722	1.35e-21	4.88877	9.86e-48	2.16931	1.2e-10	2.74116	5.5e-13
CSF3R	0.410858	0.996552	1.953	6.48e-06	3.10662	1.66e-18	2.1532	1.88e-09	2.26867	9.05e-09
CSGALNACT2	0.0280003	1	1.39061	4.28e-09	1.75036	6.13e-21	0.394784	0.111235	0.335044	0.402941
CSK	0.0805414	0.998409	0.324264	0.366385	0.506338	0.00550455	0.178699	0.523337	0.0672356	0.921908
CSNK1D	0.0940967	0.998409	0.195139	0.758115	0.464047	0.034497	0.127021	0.75322	0.154289	0.797431
CSPG4	-0.129854	0.998409	-0.433519	0.496498	-0.167671	0.700627	-0.648154	0.0343848	-0.595733	0.173346
CSRNP1	0.857791	0.0123415	1.95259	1.53e-13	2.70325	1.3e-36	0.633602	0.0112267	0.90874	0.000645127
CST3	0.224945	0.996552	-0.110928	0.876383	-0.347405	0.07226	-0.427256	0.017286	-0.515563	0.0143903
CST7	0.725139	0.342084	1.6304	3.29e-07	1.97161	5.71e-14	1.02186	0.000185777	0.487936	0.348004
CSTA	-0.097045	0.999338	-0.360943	0.538406	-0.0313764	0.942992	0.727379	0.00248558	0.252385	0.682268
CTAGE1	-0.226337	0.996552	0.00977652	0.993539	-0.319133	0.118994	0.387438	0.0404076	0.158168	0.741533
CTBS	0.0689851	0.999338	0.0209951	0.98932	0.601503	0.00379182	1.41646	4.25e-17	0.876908	1.94e-05
CTC-432M15.3	-0.0180803	1	1.29784	1.17e-10	1.49977	4.79e-21	0.520987	0.0036422	0.560569	0.00943659
CTD-2132N18.3	0.101285	0.996552	0.122729	0.822811	0.394192	0.0145807	0.0319994	0.938061	0.0372832	0.959292
CTD-2192J16.22	0.0745731	0.998409	0.19669	0.691167	0.4826	0.00613098	0.332255	0.0762467	0.061448	0.925303
CTD-2370N5.3	0.0192127	1	0.161667	0.843881	0.533688	0.0237186	0.506247	0.0274822	0.184608	0.763762
CTGF	-0.0102706	1	-0.695947	0.0010244	-0.398667	0.0263986	-0.306163	0.122256	-0.34491	0.187884
CTH	-0.374217	0.682579	-0.382818	0.243779	-0.489613	0.0110555	0.210253	0.437683	0.293227	0.402694
CTHRC1	0.703259	0.0457966	-0.0908034	0.936812	-0.433458	0.0823275	-0.311696	0.25929	-0.200883	0.716368
CTLA4	-0.14137	1	-0.0152146	0.995625	0.515115	0.435485	1.06439	0.0230791	0.653069	0.441763
CTNNAL1	-0.0856726	0.998409	-0.253981	0.604783	-0.437674	0.0358998	-0.000134672	0.99971	-0.279533	0.441469
CTSC	0.279041	0.996552	0.10551	0.880615	0.528053	0.00182455	0.789894	1.33e-07	0.508506	0.0130355
CTSD	0.100676	0.996552	-0.172776	0.785311	0.397647	0.0610764	0.0463031	0.926463	-0.0438469	0.962768
CTSE	0.409049	0.996552	1.1969	0.00139292	1.68142	1.86e-09	0.712219	0.0319635	1.1656	0.00055844
CTSF	0.137511	0.996552	-0.20377	0.825582	-0.265567	0.463381	-0.527317	0.0595312	-0.434089	0.323343
CTSH	0.0181454	1	0.149742	0.812789	0.302302	0.153805	0.432363	0.0208174	0.129072	0.813127
CTSK	0.150639	0.996552	0.00389755	0.996343	0.378043	0.00907285	0.0521452	0.877129	0.0558875	0.918126
CTSS	0.27462	0.996552	0.444718	0.2234	0.742437	0.000180378	0.994462	3.37e-08	0.459767	0.120922
CTTNBP2	0.0298462	1	-0.214817	0.796859	-1.03726	1.69e-05	-0.561207	0.0311984	-0.465109	0.23599
CUL7	0.174444	0.996552	-0.228709	0.625266	-0.156588	0.527364	-0.401926	0.026045	-0.43432	0.0540244
CUTC	-0.126198	0.996552	-0.449517	0.159729	-0.360995	0.094232	0.0636033	0.883929	0.0370288	0.966843
CUX1	-0.00677104	1	0.340189	0.206444	0.288946	0.0972499	0.15463	0.51667	0.112159	0.801567
CWC25	0.068751	0.998409	0.511588	0.0122867	0.548489	0.000159282	0.3712	0.012122	0.178297	0.574016
CWC27	-0.288314	0.996552	-0.145721	0.858688	-0.478626	0.0354768	-0.0829433	0.864477	-0.221398	0.653823
CWF19L1	0.0586322	0.999338	0.458786	0.0514954	0.0927237	0.70569	0.0692609	0.84559	-0.0606241	0.921333
CX3CL1	0.333883	0.996552	-0.0684985	0.970803	-0.19897	0.660381	0.165627	0.785048	-0.789491	0.0295385
CXCL1	1.20318	0.10964	2.27435	2.48e-07	2.69236	1.81e-12	1.35344	0.00155798	1.05585	0.073681
CXCL10	0.0979264	1	0.685275	0.40556	0.354149	0.634718	1.80247	0.000770664	-0.339017	0.829731
CXCL11	-0.0250739	1	0.398713	0.722668	0.0483395	0.956072	2.07068	4.47e-05	-0.427811	0.754533
CXCL13	0.0479191	1	0.734359	0.331643	0.813787	0.158919	2.80905	1.69e-08	0	1
CXCL16	0.327925	0.996552	0.495698	0.258434	0.848836	0.000285992	0.782677	0.0005549	0.150188	0.844345
CXCL17	-0.52373	0.996552	-0.158242	0.941763	-0.294228	0.713857	2.09536	4.18e-05	0	1
CXCL5	0.451364	0.996552	1.23599	0.0149194	2.30498	2.13e-10	1.50899	7.53e-05	1.94469	1.58e-06
CXCL8	1.1822	0.297278	2.19088	6.49e-06	3.37836	7.45e-16	1.63604	0.000463355	1.68378	0.00139212
CXCL9	-0.0233248	1	0.289977	0.817967	0.201535	0.790236	1.70766	0.000814474	-0.17162	0.926773
CXCR4	0.466698	0.801673	0.22982	0.7563	0.696391	0.00338953	0.630966	0.0086759	0.733748	0.00976397
CXCR5	-0.168515	0.999338	0.957985	0.203725	1.84549	0.00010013	0.344416	0.74236	0.285417	0.86591
CXCR6	-0.186121	0.999338	0.500799	0.686357	-0.151745	0.863787	2.12818	3.68e-06	0.85998	0.303644
CXorf21	0.10612	1	-0.139186	0.942615	0.636541	0.184698	1.15946	0.00256144	0.0277856	0.989769
CXorf40A	0.400334	0.924519	0.23538	0.718521	0.434173	0.0791769	-0.124576	0.779437	0.184398	0.758729
CXorf65	0.464499	0.996552	1.41963	0.0180045	1.85081	0.000226835	1.41302	0.0144546	0	1
CYB561	0.621416	0.416676	-0.308817	0.654367	-0.581466	0.0410459	-0.170354	0.721296	-0.192857	0.786195
CYB5A	-0.257132	0.996552	-0.219876	0.638626	-0.470008	0.00922522	-0.0932429	0.7995	-0.134893	0.787863
CYB5R3	0.163412	0.996552	-0.184204	0.64351	-0.210726	0.24296	-0.455713	0.00116774	-0.317359	0.13901
CYBB	0.172661	0.996552	0.515866	0.123622	0.570833	0.00757368	0.787173	3.57e-05	0.104871	0.883476
CYBRD1	0.126195	0.996552	-0.212112	0.522738	-0.550009	8.37e-05	-0.177412	0.368047	-0.286971	0.173346
CYFIP2	0.248852	0.996552	1.24709	0.000225745	1.31935	9.85e-07	0.72379	0.0145411	0.553109	0.232655
CYLD	0.156285	0.996552	1.02451	6.02e-09	0.885239	4.55e-10	0.4594	0.00242328	0.300151	0.230822
CYP17A1	-0.311653	0.996552	-0.454967	0.654928	-1.17224	0.00491052	-0.0162915	0.989346	0.347154	0.765849
CYP20A1	-0.100801	0.996552	-0.0488531	0.960894	-0.0831997	0.768577	-0.345385	0.0747852	-0.241266	0.484621
CYP24A1	0.192217	0.998409	-0.661152	0.463418	-0.767292	0.148045	-1.16879	0.0168471	-0.273174	0.85731
CYP26A1	0.34308	0.996552	0.0178935	0.994859	-0.369735	0.586027	-0.345899	0.69929	-1.19678	0.0373244
CYP26B1	-0.111948	0.996552	0.149345	0.745051	0.136046	0.531734	-0.557411	7.53e-05	-0.700818	3.4e-06
CYP27A1	0.0310121	1	-0.589714	0.0495579	-0.737559	0.000173209	-0.40557	0.0621927	-0.281672	0.466756
CYP27B1	-0.0837789	1	0.577856	0.340598	1.18175	8.5e-05	1.18784	3.3e-05	0.715893	0.12574
CYP27C1	0.0246658	1	-0.212078	0.783749	-0.751611	0.00156856	-0.417862	0.133041	-0.293406	0.561195
CYP2R1	-0.00131248	1	-0.406413	0.687989	-1.1102	0.00499856	0.286474	0.67982	0.109751	0.941966
CYP39A1	-0.120699	0.996552	-0.0652042	0.960894	-0.567718	0.0279205	-0.194134	0.640918	-0.531396	0.0935835
CYP3A4	-0.403252	0.996552	-0.0316705	0.989377	1.80467	7.74e-10	2.11149	5.22e-16	1.26757	6.62e-05
CYP4B1	0.528946	0.996552	-0.815854	0.118881	-1.1718	0.000451874	-0.302076	0.586146	-0.275812	0.759194
CYP4F11	0.43979	0.996552	1.35116	0.0138022	2.1007	5.71e-07	0.591726	0.374891	0.872214	0.241346
CYP4V2	-0.139293	0.996552	0.123571	0.781022	0.220618	0.165686	0.503985	1.15e-05	0.0522154	0.914397
CYP51A1	0.0099055	1	0.0761285	0.889105	0.139574	0.417477	0.331535	0.0111054	0.555456	3.36e-05
CYR61	0.232206	0.996552	0.321826	0.334248	0.366375	0.0483027	-0.372556	0.0399106	-0.0827079	0.888919
CYSLTR1	-0.399492	0.996552	-0.291272	0.799843	0.172414	0.75699	0.794791	0.033023	-0.114614	0.934141
CYSLTR2	-0.285888	0.996552	-0.0110551	0.995648	1.28123	6.54e-05	0.140214	0.857881	0.345888	0.681908
CYSTM1	0.337163	0.996552	1.98758	3.6e-12	2.93926	4.23e-37	1.22766	2.46e-07	1.46644	2.25e-08
CYTH1	0.012435	1	1.27691	1.62e-12	1.79704	3.06e-36	0.53592	0.000557824	0.527103	0.00536078
CYTH4	0.0794265	1	0.545145	0.23495	1.15891	1.93e-06	0.411172	0.211164	0.243622	0.729071
CYTIP	0.0307537	1	1.60351	2.79e-07	1.9893	1.83e-15	0.867833	0.00168354	0.988514	0.00182704
CYTL1	0.327254	0.873803	-0.183378	0.725205	-0.892915	2.48e-08	-0.533719	0.0016069	-0.580134	0.00377142
D4S234E	0.230221	0.996552	-0.0673679	0.9724	-0.346147	0.488455	-0.797886	0.0403498	-0.562274	0.400241
DAAM1	-0.0126974	1	-0.164083	0.706647	-0.351343	0.0265179	0.124151	0.625736	-0.0331651	0.9625
DAAM2	0.0235209	1	-0.869382	6.85e-05	0.126548	0.627975	-0.149796	0.622433	-0.055722	0.936773
DACT1	-0.0552757	1	-0.38598	0.607239	-0.230706	0.591086	-0.638982	0.0343803	-0.390871	0.491556
DAGLB	0.139082	0.996552	0.276899	0.402891	0.49187	0.00183781	0.287648	0.111491	0.24471	0.404006
DAPK1	0.121364	0.996552	0.675825	0.00497105	1.03534	6.57e-10	0.154916	0.641261	0.0620978	0.933998
DAPL1	-0.142623	0.996552	-0.42702	0.451155	-1.213	7.99e-07	-0.295758	0.44807	-0.464875	0.287095
DAPP1	0.167792	0.996552	0.329683	0.55972	0.833658	0.000240086	0.840063	0.000120485	0.376276	0.390019
DBI	0.256881	0.996552	-0.0399932	0.971303	-0.303281	0.190449	0.282269	0.266947	0.466271	0.0788543
DBN1	-0.169157	0.996552	-0.175245	0.850984	0.357411	0.229584	-0.548267	0.0283913	-0.294281	0.562654
DBT	-0.12787	0.996552	-0.0739351	0.941763	-0.378215	0.0893249	0.0971641	0.822796	0.18473	0.720285
DCAF11	0.192936	0.996552	0.469173	0.00650477	0.546419	8.03e-06	0.21684	0.158223	0.0973146	0.794561
DCAF12	0.0522397	0.999338	0.401645	0.0978705	0.244796	0.192799	0.264221	0.147998	0.103887	0.825429
DCAF17	-0.0209608	1	-0.235459	0.713471	-0.622323	0.00620346	0.14988	0.706788	-0.0653971	0.937962
DCAF4	0.0562782	1	-0.0971677	0.931736	-0.475347	0.0753819	0.0235267	0.972654	0.0831644	0.92338
DCBLD2	-0.197338	0.996552	0.302502	0.37006	0.448355	0.00909229	0.0420859	0.920076	0.230419	0.466756
DCHS1	0.0978893	0.997898	-0.256586	0.653383	0.15074	0.626809	-0.479071	0.0283945	-0.239016	0.61274
DCHS2	0.264337	0.996552	0.0257248	0.99288	-0.587853	0.207395	-0.949194	0.0136457	-0.977692	0.0278824
DCLRE1A	-0.209433	0.996552	-0.183307	0.753793	-0.557316	0.00302048	-0.0123887	0.981424	-0.192938	0.655928
DCLRE1B	-0.157263	0.996552	-0.217111	0.67493	-0.380444	0.0617568	0.108934	0.754582	0.131778	0.79844
DCP1A	-0.126122	0.996552	0.508364	0.00959477	0.309307	0.0585157	0.117911	0.654112	0.152039	0.67167
DDAH2	0.132107	0.996552	-0.227133	0.763097	0.00530835	0.990761	-0.529386	0.0295714	-0.264431	0.606619
DDB2	-0.23422	0.996552	-0.404458	0.414637	-0.434557	0.0937418	-0.0868146	0.868005	-0.339681	0.412605
DDIAS	-0.312149	0.996552	0.108434	0.934985	-0.6457	0.0257339	0.266669	0.551491	0.217663	0.786607
DDIT3	-0.106552	0.999338	0.862028	0.0297017	2.07228	2.92e-16	0.658303	0.0292572	0.862131	0.0108932
DDIT4	0.496055	0.693232	0.558184	0.151517	1.56367	7.72e-14	0.0755383	0.90005	0.208205	0.7476
DDIT4L	-0.13786	0.996552	-0.62852	0.0263143	0.0703438	0.832467	-0.00931638	0.987061	-0.0617994	0.939494
DDX17	0.048088	0.998409	0.0028144	0.996689	0.250738	0.0473113	0.0136701	0.969164	0.032221	0.947574
DDX26B	-0.282876	0.996552	-0.0878287	0.937077	-0.468403	0.0552439	-0.566098	0.00786439	-0.339674	0.380642
DDX3X	0.0328473	1	0.664175	0.000144321	0.560507	4.12e-05	0.296798	0.0595663	0.191505	0.52158
DDX58	0.0600811	1	1.40862	0.00162801	0.768443	0.0663684	1.64576	2e-06	-0.22598	0.855811
DDX59	0.0524652	1	0.304338	0.429631	0.760952	5.55e-06	-0.0606218	0.884604	-0.233291	0.504376
DDX60	0.170545	0.999586	0.9815	0.181344	0.228365	0.787286	2.2199	1.7e-05	-0.388495	0.803923
DECR1	0.119187	0.996552	-0.266221	0.620556	-0.41639	0.0633159	-0.195691	0.532409	-0.1648	0.760199
DEDD2	0.140148	0.996552	0.346019	0.318804	0.675309	9.36e-05	0.335961	0.0992215	0.155708	0.750168
DEF6	0.247799	0.996552	0.847196	0.000317333	1.2185	2.12e-12	0.417238	0.0467438	0.254994	0.53118
DEF8	0.0313462	1	0.701499	0.00214817	0.720071	3.96e-05	-0.0103914	0.983603	-0.0952196	0.875064
DEFA1	0.293837	0.996552	0.638631	0.523107	1.03383	0.0754438	1.01756	0.129058	0	1
DEFB103A	-0.369336	0.996552	0.255074	0.753672	0.651093	0.020592	0.495282	0.119334	0.842585	0.0107762
DEGS2	0.292617	0.996552	0.00204347	0.999083	0.848475	0.00307691	1.02227	0.000118377	0.786429	0.0295536
DENND1C	-0.00431402	1	1.13282	0.00161507	1.38784	3.99e-07	0.693293	0.0256276	0.435122	0.452479
DENND2A	0.191255	0.996552	-0.201897	0.778052	-0.234482	0.425732	-0.535006	0.0149555	-0.274589	0.537588
DENND2C	-0.180285	0.996552	-0.0936167	0.83815	-0.365574	0.0031311	0.112729	0.575655	-0.0718079	0.857242
DENND3	0.152211	0.996552	0.660286	0.131311	1.05349	8.03e-05	0.310718	0.456845	0.222732	0.778758
DENND4A	-0.0849026	0.998409	0.710563	0.00959477	0.881047	4.98e-06	0.167551	0.655143	0.0964907	0.895042
DENND4B	0.283105	0.996552	0.502469	0.0802248	0.797946	7.99e-06	0.104477	0.786678	0.130099	0.81724
DENND5A	0.214791	0.996552	1.2612	2.82e-11	1.74039	1.01e-31	0.231846	0.317804	0.340942	0.206996
DENND6B	0.253499	0.996552	-0.00296513	0.998253	0.0794414	0.823094	-0.184588	0.587726	-0.4765	0.07864
DERA	0.106004	0.996552	-0.226976	0.60079	-0.316659	0.093112	0.0693849	0.849689	0.043151	0.951656
DES	-0.0427978	1	0.0136386	0.993485	-0.380868	0.179268	-0.739516	0.000527223	-0.158259	0.814885
DFNA5	0.270188	0.996552	0.690263	0.0260947	0.737498	0.0013152	0.109687	0.821731	0.0629419	0.944348
DGAT2	0.281389	0.996552	1.57134	3.28e-17	1.83944	5.82e-35	0.581027	0.000327414	0.849688	8.25e-07
DGCR8	0.0339104	1	-0.148641	0.710041	-0.268935	0.0791769	-0.154152	0.419121	-0.131012	0.684493
DGKA	-0.0346339	1	-0.461074	0.113456	-0.342337	0.0988909	-0.119353	0.731425	0.115747	0.836865
DGKD	0.362484	0.996552	0.730147	0.0115295	0.672404	0.0019769	-0.0108465	0.986132	0.131931	0.847103
DGKI	-0.40901	0.996552	-0.412256	0.601282	-0.106771	0.851532	-0.633757	0.0866751	-0.332236	0.670784
DHCR24	0.148081	0.996552	-0.284495	0.357468	-0.480166	0.00173278	0.105138	0.720549	0.259719	0.340136
DHRS1	0.130873	0.996552	0.315844	0.446987	0.494674	0.0124916	-0.1024	0.7995	0.0172952	0.9873
DHRS13	0.00987291	1	-0.00399773	0.998253	0.831595	0.0116388	-0.00127109	0.998968	-0.0374696	0.980769
DHRS7	-0.291982	0.996552	0.221853	0.722668	0.577252	0.00666517	0.305317	0.237795	0.0868713	0.90806
DHRS9	0.172298	0.996552	1.06013	0.00011268	1.41033	7.76e-12	1.35026	1.09e-11	1.27353	3.32e-08
DHTKD1	-0.059461	1	-0.0240999	0.985809	-0.401446	0.0855091	0.07297	0.877908	-0.0522457	0.951656
DHX34	0.243899	0.996552	0.216474	0.722668	0.577012	0.00637295	0.00538993	0.992326	0.1012	0.888105
DHX57	-0.137513	0.996552	-0.166816	0.646272	-0.352247	0.0110619	-0.0587106	0.837616	-0.100752	0.780092
DHX58	0.294852	0.996552	1.55488	3.74e-05	0.916891	0.00802825	1.04205	0.00119139	-0.383745	0.61226
DIAPH1	-0.138117	0.996552	0.491845	0.031864	0.62169	4.74e-05	0.355109	0.0382656	0.310198	0.231935
DIAPH2	-0.329479	0.996552	0.341563	0.463418	0.43991	0.0575571	0.227933	0.48464	0.166341	0.786607
DIP2A	0.217564	0.996552	-0.238196	0.530026	-0.351209	0.042079	-0.279944	0.130374	-0.203288	0.538139
DIP2C	-0.0608486	0.999338	0.19693	0.674463	0.0759163	0.781159	-0.414312	0.0134669	-0.416143	0.0502151
DIRAS3	-0.105201	1	-0.66714	0.446686	-0.211455	0.76442	0.20649	0.837247	1.25184	0.0161833
DIRC2	0.1292	0.996552	-0.0327876	0.971242	0.511537	0.000885995	0.18529	0.400759	0.168568	0.63928
DISC1	0.0759433	1	0.157438	0.873286	0.533748	0.0490959	0.114303	0.825661	0.0322834	0.979305
DISP1	-0.016386	1	-0.376376	0.136364	-0.322808	0.0537851	-0.272988	0.0846829	-0.208853	0.422659
DIXDC1	0.0744501	1	-0.351771	0.654138	-1.14419	8.13e-05	-0.480809	0.204551	-0.430234	0.463529
DKK1	0.959669	0.170017	-0.798891	0.184052	-0.573205	0.195853	-1.00772	0.00765939	-0.288362	0.797317
DKK3	0.136712	0.996552	-0.448665	0.21316	-0.236707	0.375131	-0.880585	3.24e-07	-0.529196	0.0293314
DKK4	0.788983	0.996552	2.39793	1.91e-06	4.38447	3.18e-23	1.56778	0.00289918	2.46213	1.04e-06
DLC1	-0.074033	0.996552	0.0920358	0.802602	0.267352	0.0190325	-0.346372	0.000407995	-0.143001	0.491904
DLG2	0.00611716	1	-0.490895	0.444799	-0.886139	0.00194736	0.00598015	0.992948	-0.484824	0.246584
DLGAP5	-0.0323931	1	-0.136682	0.857594	-0.13023	0.652508	-0.0308675	0.95748	0.48592	0.0677397
DMGDH	0.141776	1	2.38149	7.68e-07	2.2268	6.16e-07	0.49738	0.553949	1.01909	0.165416
DMKN	-0.0673922	0.999338	-0.345541	0.348958	-0.455526	0.0189695	0.0414548	0.932298	-0.258083	0.487284
DMTF1	-0.104089	0.996552	0.518003	0.00617071	0.488304	0.000465571	0.206181	0.261055	0.0814775	0.86049
DMTN	0.102463	0.999841	-0.539215	0.470936	-0.428431	0.323442	-0.651186	0.0749873	-0.308306	0.712607
DMXL1	-0.071048	0.996552	-0.0743557	0.897678	-0.32695	0.0174016	0.091642	0.713582	-0.0954528	0.804871
DMXL2	0.265329	0.996552	1.04587	1.9e-08	0.907261	1.21e-09	0.385407	0.0262577	0.375915	0.112084
DNAH17	-0.0829878	1	1.03498	0.117096	0.779004	0.163516	0.309721	0.712907	1.00503	0.0782794
DNAH2	-0.159411	0.998364	-0.397772	0.667017	1.27515	0.000104998	-0.000575784	0.999262	-0.113366	0.933425
DNAJA1	0.00292903	1	0.407973	0.012622	0.310685	0.0165939	0.315306	0.00838442	0.0999425	0.766625
DNAJA2	-0.093004	0.996552	-0.0683973	0.907418	-0.317376	0.0208255	0.0616374	0.830108	-0.0675245	0.877293
DNAJB14	-0.174271	0.996552	0.274044	0.585654	0.672748	0.000632188	0.114559	0.780917	0.11711	0.858894
DNAJB4	-0.421604	0.996552	-0.478761	0.34003	-0.497402	0.0841304	-0.101285	0.865383	-0.451157	0.298631
DNAJB5	-0.195045	0.996552	0.61708	0.341019	0.73844	0.0564941	0.0702991	0.941687	-0.00557504	0.995705
DNAJB6	-0.0918853	0.996552	0.213652	0.65217	0.284853	0.168515	0.458818	0.00768427	0.15348	0.74491
DNAJB9	0.0372739	1	0.599639	0.000844894	0.962609	1.18e-13	0.347899	0.0196574	0.324237	0.117495
DNAJC12	-0.052289	1	-0.586679	0.194554	-1.26736	2.07e-07	-0.495989	0.103009	-0.369553	0.480476
DNAJC13	-0.059421	0.999261	0.460047	0.0277943	0.311506	0.0526832	0.286263	0.0838635	0.0753677	0.880719
DNAJC14	0.143218	0.996552	0.379352	0.0216184	0.389975	0.000835168	-0.00655678	0.983603	0.108537	0.726412
DNAJC16	0.0608223	0.999338	0.102427	0.896699	0.353468	0.09102	0.0351645	0.942064	0.0749754	0.9086
DNAJC2	-0.901715	0.933697	0.0462068	0.98791	-1.29577	0.0146869	-0.0117807	0.992948	0.00829458	0.995493
DNAJC9	-0.108664	0.996552	-0.342678	0.491035	-0.432318	0.0779108	-0.127834	0.77161	-0.070574	0.936527
DNER	-0.0232819	1	-0.112324	0.962082	0.470634	0.462528	-0.858362	0.0945951	0.326806	0.80257
DNM1	0.20399	0.996552	-0.615797	0.215685	-0.220644	0.591024	-0.562073	0.0632521	-0.265541	0.70359
DNM2	-0.00440207	1	0.150931	0.70622	0.275404	0.0676702	-0.0360847	0.917713	-0.0138566	0.985221
DNMT3A	0.20761	0.996552	-0.0516984	0.951498	0.377893	0.0245763	-0.0916361	0.760116	-0.183436	0.571003
DNMT3B	-0.162649	0.996552	-0.941185	0.00523115	-0.523996	0.0626114	-0.105004	0.84559	-0.130068	0.868411
DOCK10	-0.000730686	1	0.367237	0.396113	0.40247	0.0857991	0.557414	0.00710704	0.117808	0.864811
DOCK11	-0.072272	0.999338	1.05442	3.22e-06	1.29217	1.26e-13	0.686891	0.000179339	0.670421	0.00246212
DOCK2	0.220897	0.996552	1.06225	9.97e-05	1.19154	1.4e-08	0.844127	7.7e-05	0.365328	0.398308
DOCK3	0.139355	0.996552	-0.414203	0.353473	-0.665175	0.00377182	-0.320335	0.246146	-0.301366	0.485038
DOCK4	-0.0448519	1	0.249523	0.459887	0.566338	9.25e-05	0.315869	0.0540831	0.223545	0.445682
DOCK5	0.00667696	1	0.960839	6.19e-06	1.0702	6.69e-11	0.408796	0.0359313	0.443307	0.076543
DOCK8	0.0189621	1	0.775322	0.000837189	0.52833	0.00546135	0.412244	0.0384843	-0.0256131	0.979342
DOK2	0.604744	0.822132	0.169425	0.897678	0.7912	0.014819	-0.103677	0.893504	0.0232758	0.989594
DOK3	0.319511	0.996552	0.632587	0.145741	1.28676	2.13e-07	0.43518	0.198149	0.407728	0.443865
DOK4	0.0626428	1	-0.679591	0.0201016	-0.678629	0.00149258	-0.409631	0.0731124	-0.264338	0.533987
DOPEY2	0.0675708	0.996552	0.282241	0.278486	0.680828	1.09e-07	0.211752	0.223566	0.217727	0.398403
DPH5	-0.0327503	1	0.604376	0.0514661	0.0882129	0.805949	0.205744	0.560941	0.231168	0.647934
DPY19L2	-0.329916	0.996552	-0.182895	0.914177	-0.876338	0.0520002	-0.0593901	0.961778	-0.240543	0.847103
DPYD	-0.0592875	1	-0.102617	0.951162	-0.845534	0.0158446	-0.569578	0.135136	-0.313354	0.704897
DPYSL2	-0.010409	1	-0.056841	0.922637	0.292431	0.0259729	-0.222657	0.115631	0.0231803	0.968505
DPYSL3	0.0601312	0.999338	-0.399588	0.147708	-0.236675	0.239964	-0.811207	8.23e-09	-0.287548	0.294265
DRAM1	0.378905	0.996552	0.625769	0.0920748	1.2461	3.31e-08	0.82797	0.000264764	0.493104	0.193881
DRAM2	-0.046268	1	0.552286	0.0301846	0.552897	0.00198353	0.144907	0.654834	0.140698	0.786607
DRC1	0.358334	0.996552	-0.78587	0.0365627	-0.545126	0.0471347	0.0850323	0.879731	-0.038592	0.973687
DSC1	-0.120194	0.996552	-0.296412	0.563124	-0.952903	9.91e-07	0.0482237	0.929888	-0.147866	0.816918
DSC3	-0.175892	0.996552	-0.250792	0.517686	-0.882184	4.04e-09	0.121134	0.700731	-0.00737978	0.993493
DSCR3	-0.0645831	0.999338	-0.0328492	0.973604	0.452503	0.0129106	-0.0298826	0.950556	0.00420525	0.994385
DSEL	-0.210286	0.996552	-0.210682	0.626607	-0.279219	0.140069	-0.46501	0.00262237	-0.294329	0.254365
DSG1	-0.0925406	0.996552	-0.348921	0.234633	-0.823798	2.73e-08	-0.117583	0.704816	-0.166825	0.683201
DSG3	-0.147998	0.996552	-0.0292326	0.981947	0.129728	0.674377	0.338174	0.182118	0.480433	0.098124
DSP	-0.0562912	0.996552	-0.320857	0.0812443	-0.697277	5.63e-11	-0.212074	0.127386	-0.186007	0.403289
DST	-0.0803293	0.998409	-0.466264	0.149759	-0.758851	4.55e-05	-0.518255	0.00829095	-0.343412	0.313982
DSTYK	0.0309691	1	-0.0437717	0.949778	-0.121816	0.492128	-0.351422	0.00409819	-0.300213	0.0716029
DTD1	0.0188946	1	-0.210888	0.654367	-0.426567	0.0246798	-0.0856925	0.818777	-0.00578772	0.993493
DTHD1	0.102104	0.999586	-0.182926	0.884744	0.577293	0.103681	0.94564	0.000779153	0.1294	0.906209
DTL	-0.0595823	0.999841	-0.380092	0.306046	-0.150462	0.584438	0.105455	0.792214	0.473575	0.0657045
DTNB	-0.111692	0.996552	-0.282118	0.551179	-0.396718	0.0698161	-0.151034	0.662431	-0.0298478	0.974703
DTX2	0.168446	0.996552	0.0620978	0.954507	0.417275	0.0629261	0.234565	0.430798	0.0587708	0.944348
DTX3L	0.0644885	1	0.838874	0.0496012	0.296501	0.467876	1.42472	8.21e-08	-0.222095	0.80257
DUOX1	0.123698	0.996552	-0.302916	0.413095	-0.349002	0.0763635	0.264918	0.230322	0.14932	0.758896
DUOX2	-0.42137	0.996552	-0.058557	0.974943	0.258646	0.596606	1.50765	1.35e-07	1.32391	9.91e-05
DUSP1	0.724372	0.0481803	2.03533	3.3e-16	2.0351	1.82e-23	0.468732	0.0738795	0.73946	0.00700433
DUSP10	0.585223	0.807542	0.742624	0.0945563	1.17585	3.39e-05	0.378282	0.333232	0.266298	0.723052
DUSP12	-0.0842915	0.998409	0.494329	0.0935196	0.324776	0.152139	0.126621	0.726182	0.169695	0.729616
DUSP14	0.0380041	1	0.0370782	0.963006	0.472226	0.000480618	0.569359	1.14e-06	0.264272	0.207023
DUSP16	0.151743	0.996552	1.45419	1.45e-09	1.6912	1.91e-18	0.570069	0.00946402	0.402218	0.264731
DUSP2	1.53482	0.00865425	1.08752	0.0626071	0.984669	0.0382729	0.877516	0.0769151	0.398819	0.729071
DUSP22	0.0504966	0.999586	-0.229934	0.566345	-0.506629	0.00152534	-0.23369	0.237364	-0.242119	0.401429
DUSP26	-0.46542	0.996552	-0.0764661	0.9724	-1.11797	0.0125267	-1.12102	0.0117502	-1.05702	0.0632294
DUSP4	0.124128	0.996552	-0.060579	0.954507	0.656298	0.00073651	0.281363	0.291177	0.351766	0.314973
DUSP5	0.510041	0.301137	1.00006	3.1e-05	1.05725	2.03e-08	0.620545	0.00155673	0.467268	0.104344
DUSP6	0.139863	0.996552	1.303	4.35e-07	1.57653	1.17e-14	0.340024	0.261509	0.37802	0.376669
DUSP8	0.225741	0.996552	0.357933	0.743004	1.05269	0.00820236	0.182688	0.83281	0.0593015	0.974703
DYNC1I1	0.248179	0.996552	-0.231613	0.853457	-0.416728	0.34679	-0.757127	0.0404055	0.175387	0.870268
DYNC2LI1	-0.0129488	1	-0.452993	0.568252	-0.682036	0.0728454	-0.223054	0.721606	-0.244477	0.791506
DYNLT1	0.26073	0.996552	0.633194	0.0369039	0.616786	0.00583604	-0.0170459	0.979161	0.0553893	0.952208
DYRK1A	-0.0364882	1	0.22068	0.451183	0.361323	0.00857	0.0406127	0.902489	0.0836403	0.838391
DYRK3	-0.1656	0.996552	-0.165211	0.814618	0.490455	0.0225365	-0.00213119	0.997108	0.0348515	0.973687
DYSF	0.0946678	0.996552	1.06544	1.15e-06	1.1623	1.3e-11	-0.312723	0.180116	0.193801	0.686832
DZIP3	-0.159119	0.996552	-0.0978452	0.912186	-0.4557	0.0268999	0.0527649	0.915717	-0.0689172	0.926621
E2F2	0.326618	0.996552	1.44331	3.3e-06	1.78156	6.58e-13	1.11314	1.94e-05	1.24088	1.94e-05
E2F3	-0.086392	0.996552	0.772005	0.000346221	0.891779	7.54e-08	0.188191	0.499854	0.203402	0.613674
E2F7	-0.109926	0.996552	-0.279468	0.604783	-0.543054	0.0110038	-0.28149	0.304922	0.161611	0.786607
E4F1	0.253116	0.996552	0.303412	0.599327	0.792881	0.000451971	-0.0320723	0.963694	0.0179897	0.989594
EAF1	-0.0180229	1	0.66796	1.14e-06	1.02601	4.92e-23	0.352918	0.00211611	0.353785	0.0133337
ECE1	0.0439927	0.999338	0.230865	0.384021	0.501985	4.51e-05	-0.145492	0.440573	-0.0138615	0.983858
ECHDC1	-0.145567	0.996552	-0.250846	0.712529	-0.66951	0.00477923	0.00931325	0.988815	-0.10131	0.904487
ECHDC3	0.110096	0.996552	-0.498622	0.106926	-0.403237	0.0557713	-0.210864	0.439008	-0.203763	0.623791
ECI1	0.417822	0.872931	-0.0965472	0.930546	0.046245	0.904554	-0.434784	0.0726427	0.0157813	0.989769
ECI2	-0.0182845	1	-0.184565	0.7967	-0.41829	0.0844747	-0.268226	0.358322	-0.358493	0.320719
ECM1	-0.224228	0.996552	-0.230322	0.756516	0.303833	0.317766	0.73258	0.00166027	0.57085	0.0869273
EDA	0.466553	0.996271	-0.5171	0.367464	-0.462395	0.178904	-0.319066	0.437368	-0.661504	0.0770022
EDEM3	-0.0599681	0.998409	0.577667	0.00024034	0.498227	7.05e-05	-0.0720279	0.786313	0.102029	0.781004
EDIL3	-0.317797	0.996552	-0.589614	0.149759	-0.365911	0.233744	-0.781156	0.000663941	-0.516932	0.135212
EEF1B2	0.127426	0.996552	-0.0114509	0.99288	-0.316636	0.0793356	0.0130643	0.979161	0.20612	0.549149
EEF2K	0.159682	0.996552	-0.229226	0.586514	-0.151236	0.513003	-0.340015	0.0602409	-0.254497	0.411392
EEPD1	0.44502	0.693232	0.310984	0.516356	0.869129	9.71e-06	0.270885	0.308509	0.28885	0.457896
EFCAB14	-0.224677	0.996552	0.642628	0.0042265	0.496497	0.0045737	0.318135	0.111491	0.211756	0.576758
EFCAB7	0.0303424	1	0.0778286	0.888595	0.591227	8.77e-07	0.118919	0.57395	0.171187	0.514504
EFCAB8	0.197159	0.996552	1.48876	3.65e-08	1.03174	1.38e-05	-0.200977	0.638009	0.107584	0.896776
EFHB	0.00737058	1	0.205498	0.915658	0.165286	0.851694	1.31991	0.0246468	0	1
EFHC2	0.137757	0.996552	-0.307898	0.690178	-0.771961	0.00603751	-0.53229	0.0740551	-0.230225	0.748766
EFHD2	0.0534031	1	0.775075	0.0200962	1.37143	7.11e-10	0.521195	0.0531573	0.640623	0.047494
EFNA3	-0.0866504	0.999338	-0.514211	0.235146	-0.492947	0.0693882	-0.109029	0.841288	-0.0852186	0.929241
EFNA5	-0.0880471	1	0.408964	0.604497	1.02531	0.00155188	0.493008	0.24189	0.123763	0.92319
EFR3A	-0.11872	0.996552	0.080377	0.875947	-0.151209	0.344659	0.244931	0.0722422	-0.0871013	0.813667
EFR3B	0.245816	0.996552	-0.57663	0.321807	-0.898003	0.00475666	-0.522849	0.0816639	-0.460002	0.297432
EFTUD1	-0.0430977	0.999841	0.00111286	0.999083	-0.293598	0.0619104	-0.0124853	0.975999	-0.0895983	0.833373
EGFLAM	0.0767601	1	-0.337238	0.641824	-0.569955	0.0647896	-0.275654	0.513017	-0.303638	0.612547
EGLN2	0.249399	0.996552	0.150624	0.851832	0.616642	0.00433233	-0.0109021	0.985919	0.131857	0.845969
EGLN3	0.176753	0.996552	0.659166	0.0140294	1.35553	4.31e-15	0.809229	4.4e-06	0.693779	0.00138964
EGR1	0.572941	0.892266	1.21193	0.0012442	1.46895	3.78e-07	0.505437	0.197871	0.342416	0.64646
EGR2	-0.0314761	1	1.69993	3.3e-16	0.95392	2.69e-07	0.591235	0.00204467	0.527485	0.0304441
EGR4	0.0400552	1	0.570626	0.601837	3.31684	4.67e-13	1.95035	0.000220119	0.780811	0.445682
EHBP1	-0.108436	0.996552	-0.364168	0.215344	-0.628143	7.35e-05	-0.279054	0.156508	-0.143245	0.750075
EHD3	0.236368	0.996552	0.629101	0.135874	0.980713	0.000129008	0.0482413	0.947608	0.275161	0.666336
EHD4	0.410467	0.154791	0.613669	0.00109414	0.848724	5.1e-10	0.0727445	0.826197	0.293997	0.213368
EHF	0.119815	0.996552	0.992502	6.3e-07	1.12034	3.43e-13	1.31775	2.72e-20	0.663403	0.00030114
EHHADH	-0.120793	0.997709	-0.867858	0.0147778	-0.659494	0.0152376	0.184068	0.708057	-0.053784	0.966843
EIF1	-0.0495106	1	0.477044	0.230134	0.501899	0.0378882	0.421741	0.102222	0.255511	0.620911
EIF2AK1	-0.105221	0.996552	-0.0494044	0.935333	-0.359622	0.0031015	-0.0250516	0.936144	-0.14669	0.553927
EIF2AK2	-0.0605396	1	0.492355	0.367138	-0.024455	0.961539	1.00896	6.91e-05	-0.34314	0.559755
EIF2AK4	-0.141146	0.996552	-0.189195	0.60109	-0.328526	0.030263	-0.108256	0.66235	-0.104547	0.790539
EIF3E	-0.053238	0.999338	-0.0298294	0.973686	-0.340753	0.0472478	0.130894	0.64215	0.0157171	0.985221
EIF3M	-0.320108	0.385297	-0.0533256	0.937415	-0.305658	0.0353937	0.0178913	0.964655	-0.130014	0.709916
EIF4A1	0.0917244	0.996552	0.21397	0.403301	0.228786	0.0938107	0.0303072	0.923781	0.245201	0.193138
EIF4E3	-0.00968806	1	0.290721	0.633498	0.910671	0.000112729	0.516774	0.0335651	0.0374957	0.973687
EIF4G3	-0.0739259	0.996552	0.390882	0.0206407	0.553859	7.45e-07	0.16682	0.296951	0.140571	0.603704
ELF3	0.392892	0.996552	1.19473	0.0158114	1.78545	5.09e-07	1.15217	0.00173932	0.677961	0.292156
ELF4	0.0715303	0.997898	0.424015	0.0649837	0.447992	0.00417244	0.111521	0.695325	0.0662748	0.901975
ELF5	-0.18198	0.996552	0.308934	0.786207	1.23126	0.000550058	1.57597	3.03e-07	0.837692	0.0697495
ELL2	-0.530336	0.996552	0.552627	0.545086	0.77306	0.0985741	0.533887	0.367899	0.570904	0.491904
ELMO1	-0.0294116	1	0.667824	0.00159642	0.699844	1.15e-05	0.338943	0.0666375	0.120592	0.810608
ELMO3	0.1687	0.996552	-0.0600681	0.955729	-0.49599	0.0221877	-0.0422592	0.936522	-0.00405904	0.994962
ELMOD1	-0.24382	0.996552	-0.190547	0.77218	-0.490613	0.0228554	0.314002	0.203718	0.14494	0.807135
ELOVL3	0.362226	0.996552	0.203071	0.892227	0.773847	0.0600154	1.26632	0.00054532	0.64698	0.338997
ELOVL7	-0.0922407	0.998409	-0.385262	0.349956	-0.456357	0.0420196	0.0288868	0.9639	0.0876718	0.909665
ELP4	-0.033793	1	-0.158288	0.810205	-0.361756	0.0959509	0.200341	0.453111	0.0665928	0.92338
ELP5	-0.00265655	1	0.131494	0.880615	0.454875	0.0563632	-0.0172936	0.979161	0.318678	0.445682
EMB	0.147635	0.996552	0.898234	0.0010508	0.959424	3.73e-06	0.25918	0.433289	0.143261	0.837237
EMILIN1	0.113272	0.996552	-0.0131188	0.993485	0.668494	0.00389272	-0.583639	0.0106877	-0.141534	0.844345
EMILIN2	0.195021	0.996552	0.618314	0.0138539	1.16056	2.22e-12	0.10844	0.772655	0.219811	0.598108
EML1	0.0179172	1	-0.119742	0.884744	0.209595	0.431955	-0.599184	0.0011567	-0.118835	0.842514
EML5	0.110178	0.996552	-0.0448567	0.971242	-0.77436	0.000455516	-0.0541965	0.924055	-0.195806	0.729992
EML6	-0.172291	0.996552	-0.480689	0.505432	-1.11192	0.000519847	-0.43349	0.334195	-0.25694	0.782471
EMP2	-0.0247049	1	-0.404901	0.215042	-0.582247	0.00157026	0.135226	0.696166	-0.0107247	0.991638
EMP3	-0.097395	0.996552	0.449093	0.200166	0.579507	0.00500243	-0.155419	0.684176	-0.102963	0.882243
ENAH	-0.0786502	0.996552	-0.054156	0.935153	-0.39254	0.00330176	-0.064586	0.822369	0.196673	0.43125
ENC1	0.296626	0.996552	0.0485779	0.966356	0.411993	0.0532782	-0.178571	0.582454	0.0860644	0.90035
ENDOD1	-0.054062	0.998409	-0.304744	0.112048	-0.464441	3.88e-05	-0.279733	0.0230791	-0.085775	0.809569
ENDOU	0.350267	0.996552	-0.513837	0.147088	0.0394785	0.91533	0.170254	0.663223	0.549259	0.0521799
ENO1	0.30521	0.996552	0.0811754	0.932662	0.42582	0.0381999	-0.158547	0.643922	0.218691	0.618419
ENO2	0.104186	1	0.424163	0.684537	1.40487	0.000128264	0.0999416	0.919624	0.520082	0.485933
ENOSF1	0.297607	0.996552	0.630976	0.268025	1.30675	1.69e-05	0.317084	0.54734	0.228534	0.813086
ENOX1	0.445118	0.996552	-0.343791	0.642909	-0.927303	0.00116914	-0.441795	0.191692	-0.347915	0.535779
ENPEP	-0.050964	1	-0.255292	0.705056	-0.554463	0.0239285	-0.00674757	0.991279	0.374993	0.352392
ENPP1	-0.419837	0.995567	0.246649	0.744952	-0.226707	0.516324	-0.494126	0.0815211	-0.295729	0.600886
ENPP2	0.0421459	1	-0.128514	0.891043	-0.705293	0.00142943	0.0760138	0.891284	-0.134028	0.853297
ENPP4	-0.113461	0.998409	0.548993	0.2707	0.542866	0.0957425	0.26573	0.557587	0.111126	0.915643
ENTPD3	0.182982	0.996552	-0.119252	0.845678	-0.606286	9.45e-05	-0.0646185	0.859434	-0.105257	0.824887
ENTPD7	0.0469273	1	0.0114761	0.9934	-0.0873665	0.749581	-0.334615	0.0629655	-0.0467069	0.944348
EP300	-0.0881564	0.996552	0.479786	0.0107634	0.557526	2.28e-05	0.177883	0.357562	0.0510467	0.925263
EPAS1	-0.0132493	1	0.40063	0.464157	0.852007	0.000483666	0.419541	0.169918	0.488971	0.222532
EPB41L2	-0.148314	0.996552	-0.0846822	0.931515	-0.283563	0.234831	-0.369395	0.0979585	-0.29736	0.420432
EPB41L4B	-0.0673086	1	-0.651142	0.111599	-0.646032	0.0166726	-0.349539	0.248153	-0.274684	0.586628
EPCAM	-0.241339	0.996552	-0.132101	0.838051	-0.151443	0.543609	0.480992	0.00534978	0.271592	0.40642
EPG5	0.0794094	0.996552	0.197175	0.523047	0.525162	1.84e-05	0.340831	0.00795135	0.195566	0.424393
EPGN	0.361942	0.996552	0.151948	0.887175	-0.386791	0.243521	-0.751698	0.0067586	-0.447488	0.384624
EPHA2	0.254793	0.996552	0.138714	0.887075	0.89739	7.63e-05	0.383439	0.192327	0.213047	0.740714
EPHA4	0.00739126	1	-0.399197	0.1469	-0.405849	0.0173855	0.276216	0.123371	0.103436	0.823707
EPHA5	-0.257609	0.996552	0.439657	0.252939	0.255031	0.389375	-0.591031	0.00259798	-0.534837	0.0280346
EPHA7	-0.18028	0.998409	-0.132902	0.950056	-0.979155	0.0434754	-0.609155	0.271233	-0.401617	0.681908
EPHB3	-0.00767433	1	-0.520637	0.0522768	-0.0203351	0.950026	-0.131821	0.694856	-0.127933	0.807522
EPHB6	0.208107	0.996552	-0.539329	0.0791634	-0.393204	0.0800382	-0.114562	0.781695	-0.227954	0.62139
EPHX1	0.23365	0.996552	-0.0192241	0.991262	-0.56546	0.0156024	-0.323956	0.250928	-0.219482	0.687745
EPHX2	-0.00129516	1	-0.106397	0.895294	-0.0708246	0.8173	-0.430178	0.0248971	-0.162417	0.740197
EPHX4	-0.0232283	1	0.267079	0.827966	-1.10937	0.00321213	-0.451845	0.366209	0.0230428	0.990674
EPM2AIP1	0.159848	0.996552	-0.240826	0.633498	-0.549397	0.00442256	-0.0301761	0.955974	-0.0272224	0.977034
EPS15L1	-0.0311038	1	0.518821	0.0623073	0.924403	8.45e-08	0.338815	0.115448	0.153723	0.769654
EPSTI1	-0.0869656	1	1.02015	0.0321515	0.445096	0.320788	1.31019	5.1e-05	-0.159368	0.896776
EPT1	-0.0863665	0.996552	-0.141378	0.687838	-0.394641	0.00160494	0.172954	0.279224	-0.00766456	0.990674
ERAP1	0.201957	0.996552	0.671264	0.0400166	0.339556	0.219301	0.799829	0.000128329	0.143748	0.838872
ERBB3	0.013129	1	-0.176606	0.690178	-0.222906	0.226345	0.323442	0.0440783	0.0146788	0.985221
ERC1	-0.124722	0.996552	0.383176	0.0470803	0.417475	0.00136198	-0.0927157	0.707852	-0.0261332	0.966913
ERC2	-0.231493	0.996552	0.229765	0.786506	-1.03461	6.04e-05	-0.358112	0.329234	-0.383572	0.433928
ERCC8	0.0693532	0.999338	0.128089	0.865528	-0.367639	0.0861103	0.0283333	0.958956	-0.0400731	0.964138
EREG	-0.0552448	1	-0.184505	0.92023	-0.483709	0.399415	-0.958859	0.0502843	-0.201861	0.896776
ERGIC1	0.119239	0.996552	0.256325	0.51558	0.197225	0.373975	-0.324935	0.0890551	0.186549	0.629446
ERICH3	-0.512189	0.996552	-0.349911	0.801623	-0.149749	0.839361	-1.25155	0.00246425	-0.467292	0.597542
ERMP1	0.148267	0.996552	-0.171854	0.695467	-0.594167	3.72e-05	-0.0204232	0.964056	-0.0162695	0.983858
ERN1	0.0275687	1	0.263913	0.457401	0.373674	0.0338441	0.344276	0.0401658	0.367262	0.0942128
ERO1L	-0.190703	0.996552	0.335035	0.168162	1.31599	1.71e-27	0.668768	3.29e-08	0.633312	7.49e-06
ERO1LB	-0.101489	0.996552	0.272552	0.569915	0.37294	0.106478	0.41565	0.0473269	0.114068	0.857522
ERRFI1	0.27501	0.996552	0.881618	3.32e-05	1.09865	1.16e-11	0.23851	0.339859	0.305833	0.35061
ESM1	0.063256	1	0.256089	0.828653	0.68492	0.0838054	0.208095	0.759851	0.468886	0.498484
ESR1	-0.0823134	0.999586	-0.319588	0.64972	-0.709473	0.0110619	0.15451	0.774546	-0.22456	0.760199
ESRP1	-0.229552	0.996552	-0.358122	0.25801	-0.602727	0.000300597	0.286032	0.169744	0.093606	0.870388
ESRP2	0.0809667	0.996552	-0.54028	0.0219895	-0.433032	0.0148331	0.174711	0.503927	0.103312	0.846099
ESYT2	-0.156576	0.996552	-0.0956367	0.807437	-0.26679	0.0265837	-0.15161	0.313998	-0.0189104	0.973687
ESYT3	-0.0141255	1	-0.196497	0.685229	-0.042329	0.885489	0.471048	0.00292605	0.116757	0.811641
ETF1	-0.0212808	1	0.473786	0.0139526	0.294948	0.0563713	0.18898	0.322121	0.208443	0.445682
ETFDH	-0.119703	0.996552	-0.195807	0.622608	-0.354053	0.027976	0.0649322	0.848219	0.00517933	0.993493
ETNK1	0.0695566	0.996552	0.509566	0.00525256	0.435094	0.00183781	0.228751	0.165787	0.106779	0.786607
ETNPPL	-0.522267	0.996552	-0.0556331	0.982324	-1.02181	0.0654928	-0.467294	0.647586	0	1
ETS1	0.0254233	1	0.110664	0.848378	0.383812	0.0165325	0.0947363	0.747146	0.18555	0.563584
ETS2	0.47777	0.654082	1.77603	1.51e-13	2.27469	3.76e-32	0.694467	0.0011576	0.657627	0.0144571
ETV5	0.0782755	0.998409	-0.0867587	0.922007	-0.575276	0.00207586	-0.225989	0.387928	-0.458591	0.0577219
ETV6	-0.0195708	1	0.814022	0.00332805	0.9368	4.33e-06	0.238021	0.476156	0.172263	0.784336
ETV7	0.283049	0.996552	1.46005	0.00197342	1.22548	0.00268557	1.59036	1.95e-05	0.2314	0.859925
EVA1A	0.175503	0.996552	0.315782	0.549889	0.766706	0.000705405	-0.00122656	0.998625	-0.0953964	0.905745
EVA1C	0.0167037	1	0.142959	0.851335	0.605639	0.00426007	-0.19236	0.569635	0.092329	0.896776
EVI2B	0.00221922	1	1.07397	0.0764782	1.20666	0.00748111	1.04468	0.0293095	0.757477	0.333091
EXOC2	-0.0858751	0.996552	-0.110562	0.816197	-0.283892	0.0545688	-0.0284583	0.934802	-0.232136	0.296875
EXPH5	-0.262304	0.996552	-0.501008	0.0767864	-0.655302	0.000250414	0.0474451	0.921577	-0.279729	0.431108
EXT1	-0.101481	0.996552	0.395482	0.0533508	0.485002	0.000308626	0.231889	0.155911	0.204901	0.432949
EXTL1	0.2134	0.996552	-0.66705	0.0206407	-0.676391	0.000855975	-0.191122	0.560012	-0.337685	0.337072
EYA1	-0.148695	0.999338	0.772694	0.230173	2.33802	3.09e-11	-0.196542	0.824688	-0.354842	0.736112
EYA2	0.109277	0.999338	0.246608	0.804575	-0.0699147	0.898453	-0.690336	0.0192813	-0.369718	0.522304
F13A1	0.145099	0.996552	0.320104	0.519359	0.54241	0.0160577	-0.0691013	0.90136	0.0712464	0.936745
F2	0.52539	0.940368	0.192492	0.864797	0.495374	0.156865	0.237765	0.662494	0.949295	0.00643824
F2R	0.192683	0.996552	-0.717395	0.0798572	0.115945	0.786557	-0.254976	0.542308	-0.282762	0.635465
F3	0.636359	0.0100911	2.47273	5.4e-39	2.36588	1.9e-52	0.485193	0.00730568	0.0606748	0.933998
F5	0.15677	0.996552	1.26299	1.15e-06	1.39873	1.38e-11	0.619638	0.00743566	0.533365	0.104552
FAAH2	0.324963	0.996552	-0.304762	0.72376	-0.872068	0.00336506	-0.0423577	0.959682	-0.212667	0.792988
FABP5	0.0617453	0.998409	-0.256871	0.429631	-0.381952	0.014819	0.434706	0.00307034	0.437002	0.017518
FABP7	-0.0857502	1	0.0193379	0.993894	3.48551	2.4e-16	1.10621	0.0517202	-0.10578	0.965052
FADS1	0.102554	0.996552	0.319805	0.505634	0.998733	2.25e-07	-0.142186	0.726867	0.423404	0.193881
FADS2	0.0283721	1	0.447666	0.423606	1.37665	1.88e-08	-0.0599799	0.933455	0.73538	0.0301172
FADS3	0.0436427	1	0.0366002	0.982324	0.516019	0.0838772	-0.425755	0.202156	0.230785	0.75737
FADS6	-0.0034039	1	-0.459581	0.305081	-0.487643	0.0609975	-0.0529596	0.926463	-0.130482	0.856266
FAH	0.0411677	1	0.452049	0.161475	0.753593	5.85e-05	0.227763	0.417377	0.376189	0.2128
FAIM	-0.282613	0.996552	-0.261571	0.722668	-0.607041	0.0229892	0.210379	0.572072	-0.00171467	0.998203
FAIM2	0.089937	1	-0.00800438	0.997903	-1.13137	0.0413352	-0.144984	0.91605	0.229651	0.897928
FAM101B	0.0823614	0.999586	0.278506	0.689906	0.567777	0.0364761	-0.0600998	0.925891	-0.223499	0.731685
FAM107B	-0.135941	0.996552	0.883492	0.00063988	1.17714	8.29e-10	0.335114	0.203672	0.327761	0.407742
FAM109B	0.226196	0.996552	-0.258552	0.843035	-0.0654162	0.91764	-0.690493	0.0651909	-0.513832	0.402403
FAM111A	-0.0441509	1	0.0561871	0.952806	-0.000695959	0.997906	0.431668	0.0146873	0.293672	0.339073
FAM114A1	-0.056962	0.998409	-0.303928	0.202033	0.0555623	0.798551	-0.422803	0.000533325	-0.152089	0.598276
FAM120C	-0.262704	0.996552	-0.314873	0.352684	-0.364318	0.0505544	-0.0737665	0.844925	-0.0559703	0.933425
FAM126A	-0.166563	0.996552	0.494463	0.00701524	0.443632	0.00136769	0.0863009	0.75322	0.127091	0.732736
FAM126B	-0.0647121	0.998409	0.929098	2.1e-08	0.978075	8.1e-14	0.394153	0.00669107	0.277725	0.238763
FAM129A	0.208678	0.996552	1.48821	7.86e-08	2.00967	5.55e-20	0.538684	0.047396	0.378033	0.43125
FAM131A	0.0353394	1	0.755144	0.158331	0.884997	0.0152363	-0.432271	0.347803	-0.511631	0.392136
FAM134B	-0.0842587	0.998409	-0.199082	0.746789	-0.559518	0.00662707	-0.119598	0.755138	-0.0875114	0.89755
FAM134C	0.175334	0.996552	-0.349953	0.201319	-0.338355	0.0439807	-0.070548	0.833796	-0.20031	0.509608
FAM135A	-0.0979943	0.996552	-0.18617	0.719747	-0.468194	0.00887193	0.24716	0.278305	0.0584747	0.933425
FAM135B	0.282195	0.996552	-0.173876	0.913713	-0.171183	0.77373	-1.06189	0.00474177	-0.767477	0.162327
FAM13B	-0.110497	0.996552	0.541849	0.00614474	0.462404	0.00197204	0.124593	0.638009	0.00841685	0.991685
FAM13C	-0.232809	0.996552	-0.783628	0.0909004	-0.577462	0.0882763	-0.209964	0.663763	-0.0524334	0.966913
FAM150B	0.327816	0.996552	1.06607	0.106607	0.950123	0.098471	0.256483	0.841458	0	1
FAM160A1	-0.0534299	0.998409	-0.287347	0.185819	-0.25767	0.0626395	0.0958874	0.671011	-0.192763	0.401429
FAM161A	0.0748083	0.999338	-0.396218	0.38728	-0.437814	0.0758733	-0.19696	0.583428	-0.312196	0.449866
FAM162A	-0.106263	0.999338	-0.318157	0.687662	0.194798	0.639603	0.772275	0.00608426	0.402821	0.470437
FAM171A1	0.0291837	1	-0.562865	0.0510329	-0.206282	0.422955	-0.338102	0.123371	-0.143419	0.793273
FAM171A2	0.0196253	1	-0.451753	0.613905	0.239873	0.658954	-0.731516	0.0331509	-0.174742	0.866114
FAM179B	-0.150455	0.996552	-0.13595	0.782679	-0.345887	0.0305627	-0.0558485	0.867881	-0.0292785	0.966913
FAM180A	-0.108707	0.999338	-0.707941	0.181143	-0.692638	0.0545095	-0.368556	0.410055	-0.657039	0.10891
FAM186A	-0.024551	1	0.89838	0.244798	1.63696	0.00161295	0.54081	0.570597	0	1
FAM198A	0.281586	0.996552	-0.207559	0.89845	-1.39833	0.000512521	-0.504678	0.367168	-0.837414	0.137768
FAM198B	-0.0196041	1	-0.110474	0.872764	0.0979365	0.702023	-0.36474	0.035378	-0.125432	0.791139
FAM208A	-0.119022	0.996552	-0.207554	0.717158	-0.374189	0.0838236	0.0398024	0.939012	0.00012885	0.999862
FAM20A	-0.0254801	1	0.527077	0.0869737	0.641566	0.000998735	0.0612671	0.899469	0.113385	0.85484
FAM20B	0.119072	0.996552	-0.098667	0.834569	-0.270686	0.0590047	-0.00579887	0.987061	0.00490819	0.993493
FAM20C	0.158975	0.996552	-0.317614	0.544841	-0.0819371	0.82578	-0.434474	0.0674579	-0.184315	0.75282
FAM210B	0.0879704	0.999338	-0.303104	0.594779	-0.431395	0.094937	-0.176698	0.657333	-0.57554	0.0409652
FAM213A	0.0989254	0.997278	-0.395006	0.355866	-0.872789	3.69e-05	-0.348122	0.234805	0.183957	0.778961
FAM214B	0.0766265	0.998409	0.613946	0.0103577	0.718078	2.9e-05	-0.122447	0.720549	-0.0443231	0.956717
FAM25A	0.138729	0.996552	-0.418648	0.0935196	-0.399361	0.0164731	0.148751	0.571057	-0.115214	0.807522
FAM26E	0.055582	1	-0.716766	0.0570933	-1.00231	4.54e-05	-0.334165	0.332082	-0.457951	0.263207
FAM26F	-0.0358423	1	0.228381	0.904469	0.249287	0.764736	1.53884	0.00594112	0	1
FAM32A	-0.0615629	0.999841	0.171662	0.795157	0.379286	0.0919945	-0.159663	0.65283	0.0452003	0.961793
FAM3D	0.231358	0.998409	0.519768	0.665264	0.806402	0.172314	1.67126	0.00110108	1.62103	0.00526659
FAM43A	0.482235	0.996552	0.760173	0.0937972	1.16271	6.37e-05	0.352423	0.434213	0.0218859	0.989769
FAM46A	-0.210275	0.996552	-0.156395	0.763097	-0.316496	0.0828635	-0.140925	0.614633	-0.280358	0.319182
FAM46C	-0.0593807	1	0.955096	0.00130416	2.1975	2.21e-25	0.722374	0.00172861	0.900016	0.00037684
FAM49A	0.315955	0.996552	0.981102	0.00275115	1.19733	7.77e-07	0.639886	0.0187689	0.448336	0.338997
FAM49B	-0.114508	0.996552	0.640839	0.0205067	0.783089	4.16e-05	0.427324	0.0502843	0.279572	0.49235
FAM57A	-0.00489723	1	-0.583748	0.0180038	-0.115151	0.665392	0.077236	0.84559	0.139077	0.782144
FAM63A	0.109339	0.996552	-0.398777	0.260923	-0.495613	0.0176649	-0.0973488	0.811977	-0.189304	0.689569
FAM65A	0.112164	0.996552	0.276115	0.513036	0.458553	0.0169291	-0.068238	0.870626	-0.00741956	0.993493
FAM65B	0.453318	0.996552	2.0992	7.06e-12	2.60673	2.44e-25	1.11038	3.1e-05	1.11846	0.000304374
FAM73A	-0.0977489	0.996552	-0.301077	0.390813	-0.611105	0.000185604	-0.0428645	0.919861	-0.147153	0.736112
FAM78A	0.281103	0.996552	-0.215339	0.822811	0.637194	0.0327748	0.381316	0.276832	0.464771	0.314516
FAM81A	0.0616345	1	-0.24789	0.854186	-0.78801	0.0584548	-0.643988	0.138565	-0.606446	0.310883
FAM83B	-0.188672	0.996552	-0.0590605	0.941763	-0.539983	0.000414768	0.341102	0.0416004	0.149267	0.71818
FAM83C	0.111428	0.996552	-0.481037	0.181811	-1.07071	1.64e-08	-0.256905	0.369245	-0.440815	0.138886
FAM84A	0.0164038	1	-0.805964	0.0177958	-0.85977	0.000380694	-0.215596	0.589884	-0.33876	0.468281
FAM89A	0.511463	0.892266	-0.352619	0.607093	-0.534104	0.0900529	-0.249527	0.53718	-0.706344	0.0204325
FAP	-0.154533	0.996552	-0.106568	0.907418	-0.353806	0.133633	-0.715695	0.00011917	-0.371925	0.257169
FARP1	-0.0342446	1	-0.0538883	0.953409	0.271757	0.167891	-0.385556	0.0204777	-0.313064	0.217012
FARP2	0.317873	0.996552	-0.346833	0.417987	-0.446018	0.0433797	-0.364695	0.110899	-0.274543	0.486049
FAS	0.266666	0.996552	1.93758	1.81e-21	2.17513	8.97e-39	0.72287	3.31e-05	0.554025	0.0175366
FAT1	-0.213364	0.996552	-0.422274	0.0432593	-0.330046	0.0294413	-0.124768	0.610129	-0.136134	0.716286
FAT2	0.0464802	1	-0.771764	3.51e-05	-0.581118	9.61e-05	0.15344	0.540123	0.0508424	0.935748
FAT3	-0.301133	0.996552	-0.150442	0.934941	-0.442638	0.375247	-0.859792	0.0225655	-0.217141	0.844809
FAT4	-0.0226817	1	-0.560652	0.0295217	-0.939589	1.59e-08	-0.507929	0.00414183	-0.567464	0.00650031
FBLN2	0.256227	0.996552	-0.102708	0.936576	-0.134868	0.741968	-0.66961	0.0113951	-0.384167	0.447381
FBLN5	-0.203026	0.996552	-0.290551	0.594305	-0.513332	0.0283971	-0.474893	0.0318853	-0.250402	0.586717
FBLN7	0.0280721	1	-0.109323	0.9084	-0.472495	0.0402204	-0.533213	0.00870326	-0.332474	0.362718
FBN1	0.0629951	0.996552	-0.0459172	0.941865	0.126374	0.437578	-0.508808	3.53e-06	-0.108889	0.743207
FBN2	-0.081292	0.999338	0.188909	0.791741	0.556211	0.0149067	-0.228866	0.459072	-0.108217	0.875064
FBRS	0.172967	0.996552	0.672766	0.0892745	0.788907	0.00288345	0.346264	0.334284	0.174845	0.829653
FBXL5	-0.00108764	1	0.823044	6.25e-05	1.08668	1.87e-12	0.258256	0.242903	0.184457	0.659264
FBXO21	0.000814388	1	-0.254125	0.457722	-0.50946	0.000927832	-0.0673412	0.838111	-0.197899	0.496955
FBXO24	-0.0352567	1	0.484984	0.62264	0.927959	0.0281969	0.025726	0.982161	-0.229915	0.857809
FBXO32	0.0358718	1	-0.546686	0.192843	-0.35158	0.239837	-0.543046	0.0280093	-0.450333	0.225458
FBXO33	0.0857147	0.996552	0.256533	0.459887	0.107785	0.649908	0.347241	0.0310619	0.00844419	0.991685
FBXO34	0.0642069	0.999338	0.273923	0.488229	0.428702	0.0218262	0.201368	0.405815	-0.083878	0.882563
FBXO6	-0.162123	0.996552	0.273411	0.675926	0.822234	0.000365527	0.224547	0.569635	-0.10539	0.901677
FBXO9	0.053776	0.999338	0.472667	0.0113047	-0.034533	0.887046	0.0420106	0.903411	0.0103013	0.989594
FCGR2A	0.170672	0.996552	1.55099	2.28e-11	1.98977	5.61e-27	0.59452	0.00474177	0.294847	0.491904
FCGR3A	0.556527	0.925548	1.79801	8.45e-08	1.93093	2.46e-12	1.20973	2.31e-05	0.11103	0.928671
FCHO2	-0.0688612	0.999276	0.226468	0.617128	0.306809	0.123383	0.352251	0.0644849	-0.026117	0.975759
FCHSD1	0.135374	0.996552	0.527767	0.0365676	0.889188	3.3e-08	0.522266	0.00153544	0.222874	0.533987
FCRL2	0.526614	0.996552	1.64635	0.00332805	0.592884	0.376938	0.173782	0.901339	0.198753	0.921437
FCRL4	0.0888429	1	1.23942	0.0288986	1.25159	0.00523227	0.564425	0.343597	0.278333	0.829666
FEM1B	-0.108059	0.996552	-0.16727	0.627467	-0.369473	0.00528746	0.0937634	0.699215	0.0337274	0.952471
FEM1C	0.0343297	1	1.17039	8.86e-10	1.4983	1.68e-23	0.521505	0.0015003	0.61352	0.00100728
FERMT1	-0.115828	0.996552	-0.463309	0.0411866	-0.503959	0.000715142	-0.00859733	0.983603	0.070931	0.892797
FERMT2	-0.080539	0.996552	0.537317	0.00910043	0.389379	0.0156885	-0.382786	0.0142102	-0.00858105	0.991685
FGD3	0.426659	0.996552	1.78978	3.29e-10	2.25986	1.57e-22	0.715526	0.00775821	0.657599	0.0673281
FGD4	0.168144	0.996552	1.75912	5.65e-13	2.04766	2.45e-25	0.500749	0.0389736	0.640277	0.0224051
FGD6	-0.0938367	0.996552	0.0210555	0.980103	-0.341653	0.0120122	-0.0660907	0.815186	-0.187549	0.465973
FGF13	-0.294953	0.996552	-0.390146	0.640581	-0.158236	0.748806	-0.601238	0.0440432	-0.418193	0.395261
FGF23	-0.214885	0.996552	1.47076	0.00155203	2.30425	1.38e-10	0.716737	0.138436	0.809146	0.193881
FGF7	-0.0806919	0.998409	0.268592	0.57406	0.675987	0.000331225	0.444095	0.0288881	0.887954	5.31e-06
FGF9	0.0178633	1	-0.163481	0.935153	-0.893463	0.0788186	0.0858412	0.945045	-0.320776	0.807135
FGFR1	0.124918	0.996552	-0.117259	0.757998	-0.409218	0.00057512	-0.625001	1.1e-09	-0.40073	0.00248752
FGFR2	0.172309	0.996552	-0.546131	0.00597691	-0.879889	4.28e-11	-0.512056	0.000166234	-0.705327	1.25e-06
FGFR4	0.639047	0.949392	-0.921655	0.0977689	-0.464493	0.311625	-0.643342	0.129655	-0.307858	0.738139
FGR	0.275853	0.996552	1.32975	4.08e-05	1.68955	2.28e-11	0.580817	0.0649551	0.564342	0.20853
FHAD1	-0.130162	1	0.533423	0.63531	1.25342	0.0156885	-0.181225	0.880152	0.155892	0.933597
FHL1	-0.195298	0.996552	-0.542945	0.0196386	-0.466747	0.00614198	-0.406879	0.0148379	0.219868	0.509272
FHOD1	-0.130461	0.996552	0.33201	0.487809	0.859229	1.86e-05	-0.0488023	0.928944	0.132771	0.84135
FHOD3	-0.0908332	1	-0.506783	0.471264	-0.996608	0.00255375	-0.749305	0.0202925	-0.729664	0.0744566
FIBIN	0.265202	0.996552	-0.352632	0.429631	-0.633028	0.00317472	-0.559347	0.0077715	-0.069171	0.933998
FITM2	0.284111	0.996552	-0.150153	0.877419	-0.459087	0.0991634	-0.404072	0.171883	-0.236473	0.706254
FKBP10	0.134634	0.996552	-0.283656	0.604497	0.183541	0.542396	-0.57672	0.00667855	-0.139907	0.833373
FKBP14	-0.0256737	1	-0.188861	0.785311	0.0717141	0.837287	-0.421262	0.035378	-0.263043	0.470437
FKBP15	-0.0807101	0.996552	0.0938793	0.870056	0.461244	0.000719334	0.231276	0.156246	0.14841	0.642453
FKBP7	-0.0474365	1	-0.124587	0.879896	-0.119828	0.688869	-0.384201	0.069083	-0.103458	0.868411
FKBP9	0.0467357	0.999338	-0.188146	0.579704	-0.0626562	0.769986	-0.455609	0.000208408	-0.253212	0.230477
FLCN	0.298226	0.996552	0.260281	0.562283	1.10488	1.47e-11	0.265234	0.244783	-0.0933238	0.875064
FLG2	-0.139519	0.996552	-0.398652	0.468414	-1.31543	7.56e-09	-0.556722	0.0382343	-0.589978	0.0905059
FLI1	0.052046	0.999338	0.630738	0.0010508	0.819771	5.55e-09	0.22978	0.245911	0.217527	0.478014
FLII	0.0402494	1	0.578344	0.0114755	0.850885	5.59e-08	0.0334892	0.942053	0.0495249	0.944348
FLNA	0.145006	0.996552	0.146771	0.843881	0.37855	0.094232	-0.335927	0.168915	0.0199002	0.985221
FLNB	0.133573	0.996552	0.154951	0.784435	0.399027	0.0292251	-0.022998	0.964208	0.242248	0.480476
FLNC	-0.023603	1	-0.185772	0.857234	-0.00547295	0.991303	-0.825157	0.00153544	-0.00200387	0.998298
FLOT1	0.0964297	0.996552	0.634809	0.000867013	1.17507	3.86e-18	0.135629	0.600277	0.205718	0.506975
FLOT2	0.0936847	0.996552	0.379142	0.121628	0.592938	4.32e-05	0.00131401	0.997682	0.065643	0.902692
FLRT3	-0.22345	0.996552	-0.436763	0.239422	-0.636654	0.0019251	0.256317	0.372025	0.179668	0.7476
FLT1	-0.0414347	1	0.279368	0.55387	0.367701	0.0977542	0.214326	0.467216	0.229225	0.599324
FLVCR1	-0.187118	0.996552	0.0543199	0.955729	-0.0487701	0.881001	0.449031	0.0160139	0.16935	0.726945
FLVCR2	0.12989	0.996552	-0.234046	0.620612	0.336748	0.0903762	0.400493	0.0192476	-0.000348608	0.999819
FMNL1	0.188512	0.996552	1.03928	0.000659527	1.66428	9.01e-14	0.703217	0.00489111	0.406033	0.383919
FMNL3	0.161833	0.996552	-0.00485728	0.996278	0.397116	0.0188458	-0.329346	0.0507137	0.105325	0.824965
FMO1	0.216434	0.996552	-0.076731	0.973434	-0.101432	0.892233	1.33813	0.000468829	1.19311	0.0119011
FMO2	0.29557	0.996552	-0.187204	0.866641	-0.83201	0.00384174	0.613924	0.0360227	0.153008	0.866114
FMO4	0.190359	0.996552	0.104586	0.914177	-0.0686269	0.846699	0.542452	0.00870326	0.307099	0.440054
FMO5	-0.20881	0.996552	-0.308255	0.515735	-0.585451	0.00405392	-0.136032	0.722726	-0.257304	0.5404
FMOD	-0.403492	0.892266	-0.5181	0.158711	-0.589793	0.0108577	-0.769348	0.00018439	-0.447632	0.181812
FN1	-0.0330823	1	-0.0298719	0.975895	0.0384336	0.893084	-0.574282	0.000166234	-0.0823613	0.883963
FNBP1	0.196066	0.996552	1.15997	2.93e-09	1.5739	1.08e-24	0.331819	0.0970956	0.388814	0.121886
FNDC3B	-0.0589838	0.997875	0.704266	1.39e-06	0.997397	2.31e-19	-0.115899	0.577836	0.0063868	0.992063
FNIP1	-0.00779567	1	0.562992	0.0484124	1.01412	9.66e-09	0.326054	0.165182	0.207283	0.662335
FOS	0.934726	0.197043	1.68616	2.05e-05	1.47594	1.05e-05	0.354006	0.549657	0.907057	0.0541297
FOSB	0.419649	0.996552	1.77213	2.59e-05	1.59679	1.56e-05	0.689684	0.156508	0.47211	0.577692
FOSL2	0.376984	0.559978	1.41792	1.11e-14	1.76365	1.54e-33	0.191843	0.446543	0.356404	0.156355
FOXK2	-0.219345	0.996552	0.521389	0.20028	0.887067	0.000105127	0.205292	0.623388	0.243462	0.683933
FOXN2	-0.117442	0.996552	0.165437	0.750767	0.222067	0.291987	0.322664	0.0872485	0.184765	0.637591
FOXO3	0.141017	0.996552	0.382017	0.129623	0.471963	0.0029821	-0.0464529	0.90439	-0.0772029	0.882563
FOXP2	-0.0514578	1	-0.36187	0.652845	-0.722725	0.0262632	-0.371629	0.399974	-0.240451	0.780464
FPGS	0.113641	1	0.797734	0.29191	1.24738	0.00665648	0.126778	0.915804	0.199167	0.899908
FPR1	1.3034	0.142024	2.65541	1.4e-08	3.58868	6.39e-18	2.43278	1.96e-08	2.10982	1.29e-05
FPR2	1.17819	0.094339	2.66357	1.32e-10	3.76416	1.95e-26	2.29935	1.38e-10	2.48554	1.67e-10
FRAS1	0.127441	0.996552	-0.126521	0.910642	-1.19201	4.27e-07	-0.682471	0.00229011	-0.0605372	0.950396
FREM2	0.261211	0.996552	-0.18179	0.824952	-1.55055	4.07e-13	-1.02658	1.55e-07	-0.777069	0.00081708
FRMD4B	-0.0394335	0.999338	-0.181324	0.513864	-0.48778	1.18e-05	0.0419261	0.880441	-0.173595	0.43601
FRRS1	0.122589	0.996552	0.162588	0.706284	-0.219705	0.209586	0.352211	0.0166459	0.116092	0.776223
FRZB	0.0481554	1	0.0236303	0.989607	-0.626325	0.0173335	-0.495126	0.0879828	-0.791764	0.00824363
FSD2	0.100522	1	1.09977	0.0878131	2.32387	1.52e-06	0.8425	0.259743	0	1
FST	-0.176285	0.996552	0.961641	0.0066611	0.695503	0.0244155	-0.466032	0.177744	-0.213967	0.785294
FSTL1	-0.099321	0.996552	-0.105822	0.880615	0.00470772	0.988695	-0.673034	1.26e-05	-0.421924	0.0632066
FTL	-0.0621161	0.999338	0.182847	0.736046	0.637819	0.00023438	0.113751	0.748539	0.180084	0.694404
FTO	-0.0199794	1	-0.253304	0.629541	-0.466431	0.0271144	-0.455152	0.0223041	-0.315747	0.354175
FUNDC1	-0.163701	0.996552	-0.302848	0.394194	-0.351309	0.0514315	0.182816	0.42886	-0.0620909	0.917762
FURIN	0.141582	0.996552	0.984035	2.36e-06	1.22339	2.65e-14	0.339766	0.101591	0.437114	0.0763345
FUT1	-0.0527955	1	-0.0913327	0.950056	-0.565687	0.0837762	0.243488	0.621053	-0.0572654	0.966913
FUT10	0.0683478	0.999338	0.25181	0.605748	0.589718	0.00255208	-0.231653	0.368047	-0.00350824	0.994962
FUT8	-0.076123	0.998409	0.691604	0.00224901	0.736345	1.23e-05	0.136224	0.678622	0.253429	0.465973
FXYD5	-0.0478323	1	0.245871	0.753841	0.637219	0.0184486	-0.0225416	0.977105	0.249068	0.710884
FYB	0.217024	0.996552	0.995929	0.000429225	1.04026	1.65e-06	0.89449	2.53e-05	0.387404	0.360362
FYCO1	0.0403293	1	-0.0326059	0.971884	0.0474666	0.865162	-0.133143	0.639813	-0.404393	0.0539826
FYN	-0.171617	0.996552	0.433465	0.0995843	0.629039	0.000100524	0.253332	0.221186	0.114292	0.816918
FZD1	0.265734	0.996552	-0.586326	0.0412586	-0.0984449	0.754261	-0.411688	0.0436969	-0.204041	0.650327
FZD5	0.416424	0.996552	-0.569452	0.354277	-0.090578	0.871767	-0.62189	0.0711385	-0.361016	0.587186
FZD6	-0.112083	0.996552	-0.191576	0.455112	-0.741476	3.92e-13	-0.0912852	0.64994	-0.0410412	0.925263
FZD7	-0.188885	0.996552	-0.0712156	0.965695	0.691887	0.0259128	-0.22334	0.674616	0.0086034	0.993822
FZD9	0.337687	0.996552	-0.306792	0.756222	-0.85915	0.0144649	-0.45296	0.322121	-0.669032	0.182444
G0S2	1.62631	0.0149013	2.16441	7.7e-06	3.63237	1.53e-18	1.37659	0.00452457	0.806774	0.33746
GAB2	0.26903	0.996552	1.0614	2.91e-06	1.56462	3.59e-19	0.802738	5.95e-06	0.793433	0.000111488
GAB3	-0.185829	0.996552	0.216342	0.736314	0.433025	0.0673284	0.550198	0.00821042	0.201706	0.712607
GABARAP	-0.0721322	0.999338	0.283722	0.56318	0.553652	0.00705411	0.222855	0.46512	0.186311	0.728471
GABARAPL2	0.133442	0.996552	-0.0396516	0.956276	0.141871	0.434496	0.28601	0.0393408	0.202062	0.40642
GABRA4	-0.305683	0.996552	-1.08977	0.017131	-0.733787	0.056859	-1.04079	0.00169127	-0.661809	0.17361
GABRE	-0.24994	0.996552	-0.277175	0.871357	-1.01117	0.0661994	-0.340215	0.730038	-0.0765387	0.974703
GABRP	-0.170191	0.996552	-0.576644	0.0698134	-1.5953	1.93e-17	-0.443325	0.0421845	-0.712983	0.00156317
GADD45A	-0.00782993	1	0.589565	0.00576861	0.309968	0.0920921	-0.291833	0.121379	-0.309938	0.233147
GADD45G	0.457662	0.886871	0.505149	0.255551	0.517672	0.0635869	-0.0229583	0.974877	0.0231363	0.985377
GAK	0.256006	0.996552	0.303994	0.542731	0.544731	0.0130434	0.0717615	0.889624	0.0927561	0.902112
GALE	0.0458621	1	-0.0675015	0.954507	0.55331	0.0169545	-0.0770417	0.884604	0.21645	0.698468
GALK1	0.156643	0.996552	-0.217692	0.822811	0.194989	0.637808	-0.658565	0.0226046	-0.176873	0.836996
GALM	0.0194378	1	-0.338566	0.547441	-0.222152	0.483961	-0.45371	0.0799873	0.0617989	0.951656
GALNT10	-0.094905	0.996552	-0.195499	0.702409	0.221858	0.31682	-0.347726	0.0611627	-0.215494	0.541203
GALNT15	0.30167	0.996552	-0.540819	0.126678	-1.13804	3.46e-08	-0.938071	2.24e-06	-0.50029	0.0896968
GALNT16	0.211284	0.996552	-0.22479	0.759487	-0.285508	0.343031	-0.457019	0.0464239	-0.067419	0.937688
GALNT3	-0.338985	0.595791	-0.246414	0.493693	-0.376925	0.0260356	0.309893	0.0772778	0.0379541	0.960883
GALNT5	-0.131635	0.998247	-0.361621	0.65985	-1.20322	6.3e-05	-0.895021	0.000568241	-0.632868	0.0831365
GALNT6	-0.145945	0.996552	-0.151783	0.855852	0.0591305	0.877673	0.223834	0.522582	0.660053	0.0133337
GAN	-0.0659944	0.999586	-0.301939	0.533395	-0.884548	4.23e-06	-0.601018	0.00231858	-0.635151	0.00723846
GAP43	0.348533	0.996552	-0.0551454	0.98031	-1.02682	0.0110155	-0.572092	0.190909	-0.781853	0.101245
GAREM	0.11878	0.996552	0.0835341	0.910587	0.309169	0.10204	0.343316	0.0475863	0.175878	0.642453
GARNL3	-0.183552	0.998409	-0.138302	0.944336	-0.939738	0.0474938	-0.811067	0.0632125	-0.210269	0.866114
GARS	-0.120424	0.996552	-0.13918	0.772362	-0.346886	0.0288159	0.160929	0.478816	0.153726	0.67653
GART	0.0609278	0.996552	0.0217754	0.973434	-0.123844	0.413577	0.0267672	0.926835	0.275804	0.0703155
GAS7	0.222882	0.996552	0.673228	0.00963374	0.901031	6.34e-07	0.115833	0.769721	0.0712269	0.926604
GAS8	-0.092807	0.998409	-0.0915127	0.934985	-0.35594	0.201499	-0.548471	0.014224	-0.16776	0.786607
GATA3	-0.239203	0.996552	-0.674034	0.0110133	-0.851092	3e-06	0.109395	0.768079	-0.324997	0.30473
GBA	0.0704943	0.997832	-0.0715368	0.917516	0.539279	0.000166052	0.504665	0.000161541	0.418545	0.0175357
GBA2	0.175302	0.996552	-0.0720652	0.941996	0.489983	0.0163981	0.516331	0.00639507	0.296872	0.404817
GBP1	0.904755	0.945691	2.64841	6.23e-08	1.80983	0.000298268	2.1495	1.83e-05	0.139425	0.951656
GBP4	1.2403	0.18453	2.04316	2.81e-05	1.75031	9.02e-05	1.71719	0.000138502	0.0616583	0.979902
GBP5	0.876834	0.996271	1.93519	0.000236054	1.59188	0.00237806	1.60064	0.00373772	0.114096	0.964653
GCA	0.442184	0.996552	1.78858	1.42e-07	2.67995	8.59e-22	1.2142	6.68e-05	1.11792	0.00244973
GCAT	0.254337	0.996552	-0.238616	0.623675	-0.480046	0.0128374	-0.133057	0.703244	-0.171921	0.723052
GCDH	0.314098	0.996552	-0.226782	0.669294	-0.581165	0.0027129	-0.304681	0.176616	-0.067349	0.925263
GCH1	0.284168	0.996552	0.892094	0.0363115	0.633507	0.0720325	0.689835	0.0440994	0.828627	0.0432296
GCN1L1	0.0977868	0.996552	0.053082	0.946974	0.0691451	0.774996	-0.30874	0.0621927	-0.243069	0.383812
GCNT2	0.374494	0.996552	1.63355	1.06e-07	1.52363	4.76e-09	0.295516	0.509516	0.497615	0.30807
GCNT3	0.195083	0.998409	1.93565	8.42e-05	2.69009	6.09e-11	2.57856	1.5e-10	2.33183	3.91e-07
GDA	-0.0114751	1	-0.363641	0.500122	-1.82695	3.78e-18	-0.776605	0.000560659	-1.04378	1.5e-05
GDE1	0.0736724	0.999338	0.377904	0.419902	0.473947	0.0534476	0.341553	0.232153	0.101127	0.899317
GDF5	0.759693	0.934106	0.385357	0.762211	-1.0975	0.0278958	-0.87574	0.0888123	-0.573326	0.491904
GDI1	-0.0537206	0.999586	0.64303	0.00215352	1.423	5.87e-23	0.31589	0.0897451	0.456263	0.0267573
GDPD2	0.00527998	1	-0.188655	0.858688	-0.636643	0.0244998	-0.441239	0.147243	-0.58503	0.0988307
GEM	0.570845	0.18556	0.469044	0.213878	0.984697	3.94e-06	-0.306754	0.272098	0.0133833	0.990674
GFPT2	0.284363	0.996552	0.615068	0.0617092	-0.112176	0.750403	-0.394952	0.14443	0.129738	0.863747
GGA2	0.0271396	1	-0.104519	0.841817	0.374346	0.0102859	-0.0214292	0.954828	-0.0292401	0.9625
GGA3	0.130246	0.996552	0.257884	0.576422	0.466434	0.0177536	0.0678498	0.878349	-0.0165485	0.98762
GGCT	-0.074555	0.996552	-0.341058	0.214522	-0.676983	2.2e-06	0.207762	0.310451	0.0356757	0.961274
GGCX	0.105022	0.996552	-0.0909377	0.87836	0.0687763	0.75699	-0.367757	0.00533231	-0.123025	0.724151
GGH	-0.0561815	1	-0.185897	0.787306	0.171371	0.560381	1.04104	6.76e-09	0.592591	0.0187307
GGT1	0.124569	1	1.29888	0.0260947	2.73169	2.29e-10	0.933783	0.104541	0.194736	0.91452
GGT5	-0.0203483	1	0.0461025	0.979874	0.74813	0.0141565	0.108884	0.872885	0.00149811	0.998845
GGT6	0.365655	0.996552	-0.393763	0.457722	-0.464086	0.089229	0.0155325	0.981777	0.0363501	0.975396
GHR	-0.0259867	1	-0.135965	0.820157	-0.55756	0.000878511	-0.197056	0.421332	-0.132662	0.782471
GIMAP1	0.165469	0.996552	1.40528	0.000140395	1.76802	1.18e-09	1.04616	0.000659726	0.719888	0.118421
GIMAP1-GIMAP5	0.519888	0.996552	0.0892186	0.968377	0.393823	0.463381	1.00129	0.00702481	0.16465	0.899666
GIMAP2	0.144526	0.999338	0.975687	0.106918	1.82142	4.52e-06	1.62852	1.9e-05	0.271576	0.829653
GIMAP6	0.26371	0.996552	1.79932	7.49e-07	2.18102	2.49e-12	1.05766	0.000934106	0.49053	0.445682
GIMAP7	0.045045	1	1.31579	0.00584058	1.15225	0.00486035	1.05833	0.00749395	0.112519	0.944348
GIMAP8	0.113673	0.999841	1.7753	1.23e-05	1.96777	5.24e-09	1.40343	5.08e-05	1.08811	0.0155648
GIPC2	0.00388624	1	-0.144304	0.908633	-0.636075	0.0467903	-0.0203808	0.981179	-0.214944	0.797975
GIT2	0.0273977	1	0.510157	0.00795473	0.685384	2.85e-07	0.189122	0.333408	0.103124	0.809938
GJA1	0.00279367	1	0.115323	0.81134	0.234327	0.140427	0.365614	0.00710458	0.296152	0.13901
GJA3	0.150107	1	0.243167	0.897678	0.317498	0.682073	1.13527	0.0264915	0.487503	0.681908
GJA4	0.238129	0.996552	-0.151159	0.887539	0.567158	0.0471857	0.076409	0.90136	0.237315	0.705301
GJB2	-0.0236624	1	0.133646	0.890381	0.447016	0.0846185	0.500889	0.0447233	0.793565	0.00228982
GJB3	0.052244	0.999586	-0.435805	0.0806079	-0.186188	0.37284	-0.280614	0.129151	-0.176253	0.633482
GJB6	0.00301024	1	0.0249308	0.991005	0.21519	0.608513	0.769197	0.00765566	0.525582	0.272326
GJC1	-0.177638	0.996552	-0.386058	0.488959	-0.237152	0.472265	-0.419728	0.0744852	0.0614619	0.944323
GK	-0.0544331	1	0.84421	0.00103604	0.729646	0.00025722	0.661176	0.000570306	0.500259	0.0672538
GLA	0.0842874	0.999338	1.43658	2.86e-10	1.6163	3.8e-18	0.66805	0.000478895	0.985092	8.02e-07
GLB1L	0.0775863	0.998409	-0.228671	0.633718	-0.3688	0.0635415	-0.321957	0.0950326	-0.197564	0.595532
GLCCI1	-0.121672	0.996552	0.528954	0.0319588	0.438074	0.017455	0.00577339	0.991217	-0.0845243	0.879953
GLI3	0.0834627	0.996552	-0.184187	0.726048	-0.285006	0.167907	-0.35244	0.0582975	-0.147372	0.75255
GLIPR2	0.151548	0.996552	0.99615	0.000271412	1.43161	3.53e-12	0.0218284	0.97488	0.246291	0.648358
GLOD4	0.0598982	0.999338	-0.0972245	0.90304	-0.338374	0.094937	0.0896604	0.816721	-0.142551	0.778961
GLT8D2	0.05982	1	-0.379437	0.425057	-0.236841	0.406093	-0.652421	0.00023292	-0.293637	0.380642
GLTP	-0.166034	0.996552	-0.474693	0.136833	-0.438385	0.0375413	0.505603	0.00994016	0.150603	0.791506
GM2A	0.144532	0.996552	0.556454	0.120274	1.20008	3.75e-09	0.588882	0.00918315	0.44733	0.206996
GMEB1	0.0125369	1	0.171787	0.686993	0.27968	0.101034	0.239034	0.176168	0.363814	0.0577219
GMFG	0.28793	0.996552	1.09891	3.41e-05	1.45974	1.42e-12	0.453871	0.0775832	0.59653	0.047494
GMIP	0.0793274	0.999338	0.950456	0.000625226	1.32947	1.07e-10	0.478622	0.0544218	0.271018	0.595924
GMNN	-0.321343	0.996552	-0.262203	0.635034	-0.251067	0.342346	0.41707	0.065705	0.462824	0.119149
GNA12	0.0762545	0.996552	-0.163065	0.723141	0.0316363	0.906391	-0.287474	0.0974682	-0.106914	0.813976
GNA13	0.0526869	0.999586	1.11498	6.94e-10	1.73583	6.5e-35	0.499105	0.00127184	0.581473	0.00100229
GNAI2	0.0943634	0.996552	0.32047	0.378525	0.467058	0.0111693	-0.106412	0.765698	0.246533	0.49172
GNAI3	0.0312656	1	0.334752	0.0971176	0.124706	0.472832	0.0109482	0.977304	0.000347801	0.999549
GNAL	-0.42191	0.996552	-1.22402	0.0329282	-0.192319	0.790926	-0.27346	0.757441	0.507157	0.595532
GNAQ	-0.126128	0.996552	0.162996	0.734641	0.33158	0.0584548	-0.006104	0.989033	0.0427393	0.948253
GNB2	0.129992	0.996552	0.242105	0.584897	0.471686	0.00932831	0.000146771	0.999658	0.0891981	0.882298
GNB5	0.185539	0.996552	-0.012576	0.993774	-0.239088	0.473098	-0.551268	0.0271361	-0.25424	0.64646
GNE	0.148124	0.996552	0.200273	0.689906	0.149863	0.546762	-0.382824	0.0313592	-0.124051	0.798909
GNG12	-0.397068	0.996552	-0.0974089	0.94746	-0.238899	0.560379	-0.243734	0.625019	-0.672392	0.0859893
GNG2	0.126885	0.996552	0.771807	0.00307417	0.681267	0.000635279	0.391158	0.0900333	0.113975	0.866114
GNL2	0.00370806	1	0.283385	0.189071	0.261236	0.0617337	0.000764401	0.998469	-0.010901	0.988042
GNPDA1	0.242677	0.996552	-0.127336	0.820915	0.490635	0.00175533	0.225504	0.264659	0.0114178	0.989769
GNPTAB	-0.109341	0.996552	-0.286014	0.396113	-0.400949	0.0180608	0.105508	0.73081	0.0136751	0.988526
GPAM	0.0849339	0.996552	-0.335882	0.350462	-0.524091	0.00391394	-0.283373	0.19798	-0.363546	0.179742
GPATCH11	-0.171222	0.996552	0.0864642	0.941763	-0.513014	0.0474925	0.00550821	0.992878	0.0253141	0.983858
GPATCH2L	0.103453	0.996552	0.13115	0.772589	0.343682	0.0243925	-0.118837	0.620461	-0.186133	0.504114
GPBAR1	-0.235546	0.996552	0.199662	0.917907	1.02724	0.0537962	0.693932	0.285247	0.336972	0.810745
GPBP1	-0.0556986	0.999338	0.583723	0.0028787	0.555525	0.000151813	0.210573	0.298066	0.185123	0.577128
GPCPD1	0.130773	0.996552	0.637804	0.0186611	0.494171	0.0165652	0.0496754	0.92319	0.0903643	0.896776
GPD2	-0.00701522	1	0.27247	0.505848	0.428846	0.0221096	0.290461	0.179725	0.230176	0.537823
GPHN	-0.0117167	1	-0.0640719	0.937077	-0.403504	0.018624	0.0205297	0.965739	-0.0813247	0.880719
GPI	0.17736	0.996552	0.0309042	0.980152	0.704038	0.000243013	0.0622688	0.902243	0.435126	0.135212
GPNMB	0.143035	0.996552	-0.343996	0.562283	-1.02368	9.43e-06	0.116878	0.830993	-0.359595	0.445682
GPR107	0.108966	0.996552	0.762527	0.00318511	0.867019	5.39e-06	0.0143604	0.981201	-0.103869	0.87966
GPR141	0.0829222	1	0.351095	0.817967	1.30156	0.0156519	0.337096	0.75809	0.359157	0.819669
GPR155	0.134951	0.996552	0.905486	0.00237796	0.74574	0.00153987	0.396635	0.173293	0.235868	0.701331
GPR156	0.031509	1	-0.39345	0.689624	-0.61728	0.170607	-1.17551	0.000878145	-0.362844	0.681908
GPR158	-0.86519	0.877992	-0.093042	0.970451	0.13966	0.844354	-1.10362	0.0082436	-0.0880153	0.965052
GPR171	0.361645	0.996552	0.0663386	0.98031	1.31456	0.0140619	1.62533	0.00106273	0.869816	0.31317
GPR173	0.24498	0.996552	-0.0604379	0.973486	-0.0257366	0.966671	-0.714053	0.0320487	0.0170722	0.991685
GPR176	-0.0136008	1	-0.669347	0.026354	-0.77113	0.000103932	-0.386174	0.0731274	-0.383346	0.193881
GPR18	-0.0235302	1	0.98309	0.192335	1.91287	8.15e-05	1.74877	0.000507412	0.391366	0.789813
GPR33	0.112059	1	0.228109	0.904416	0.0978209	0.913114	1.53587	0.00522561	0.114988	0.964006
GPR65	0.104295	0.999586	1.00875	0.0177226	1.13661	0.000375469	1.0399	0.000859239	0.771013	0.0908024
GPR75	-0.643527	0.996552	0.473876	0.604783	0.787791	0.0773903	0.201925	0.810268	0.621159	0.367821
GPR82	0.0665062	1	0.757044	0.357402	0.320343	0.681815	1.12554	0.0793831	0	1
GPR84	0.62844	0.996552	2.01678	5.74e-05	2.88462	2.09e-11	2.66259	1.99e-09	1.69829	0.0017931
GPR87	-0.0715411	0.998409	-0.468233	0.0857765	-0.53394	0.00192131	0.189954	0.448742	0.219329	0.531847
GPRC5C	0.359815	0.996552	-0.0423688	0.980152	-0.0946083	0.837287	-0.722074	0.00779076	-0.00513322	0.994962
GPSM2	-0.294658	0.635735	-0.476145	0.0128596	-0.408372	0.00373048	-0.291047	0.0505737	-0.162913	0.59625
GPT2	0.0320077	1	-0.543485	0.0583597	-0.80596	1.1e-05	-0.222932	0.417618	-0.361153	0.231726
GPX1	-0.00938848	1	-0.0726792	0.942622	0.44089	0.0396339	0.177185	0.602601	0.259205	0.534394
GPX7	-0.0549009	0.999841	-0.317951	0.427625	0.0178882	0.956422	-0.685673	8.35e-06	-0.118068	0.816918
GPX8	-0.194427	0.996552	-0.509007	0.00889036	0.195566	0.247941	-0.407631	0.00155798	-0.0917163	0.822104
GRAMD1B	0.084099	0.999338	0.870283	0.00183212	0.664902	0.00374511	0.240493	0.425964	-0.14044	0.820224
GRAMD1C	-0.15832	0.996552	-0.00353435	0.998253	-0.512829	0.0608865	0.283039	0.424074	-0.113929	0.892917
GRAMD2	0.199164	0.996552	0.580944	0.213681	0.65114	0.0268132	-0.176782	0.719744	0.326311	0.518452
GRAP	0.440929	0.996552	0.383472	0.683707	0.723935	0.0626633	0.390383	0.438866	-0.044824	0.979882
GRAP2	0.318518	0.996552	0.384833	0.787535	0.341842	0.653956	1.23064	0.0256688	0.312264	0.843523
GRASP	0.421776	0.95335	0.312301	0.601282	0.93725	1.49e-05	-0.102487	0.838288	-0.0818842	0.92338
GRB10	0.17074	0.996552	-0.144514	0.841168	0.173517	0.523974	-0.397307	0.0525161	-0.0453108	0.959382
GREM1	0.291314	0.996552	0.113432	0.914398	0.165289	0.631716	0.444871	0.0954246	0.0932177	0.916723
GRHL2	0.0166049	1	-0.504977	0.0562763	-0.524488	0.00269758	0.0987679	0.772503	0.0830191	0.888105
GRHL3	-0.0972746	0.997278	-0.218936	0.718843	0.431474	0.0583988	0.655069	0.000691647	0.347434	0.338997
GRIA3	-0.0895514	0.999586	-0.0250248	0.991262	-0.603166	0.0679962	-0.154944	0.768079	-0.264967	0.67167
GRIN3A	0.156396	0.996552	-0.281711	0.690154	-0.867335	0.0010814	-0.730952	0.00568885	-0.714181	0.0280346
GRINA	0.141734	0.996552	0.473553	0.137315	0.581053	0.00318164	0.454318	0.0234484	0.0941314	0.888105
GRIP1	-0.305919	0.996552	-0.360021	0.673173	-0.957953	0.00081056	0.316701	0.360381	0.313492	0.545828
GRIPAP1	0.0955999	0.996552	0.80758	0.000295313	0.811827	2.47e-06	0.252021	0.30171	0.128015	0.814777
GRK4	-0.0095977	1	-0.368859	0.486077	-0.546309	0.0331058	-0.13219	0.777376	-0.188732	0.767471
GRK6	0.264429	0.996552	0.545581	0.0572082	0.485276	0.0203528	0.255128	0.337511	0.0081769	0.993493
GRSF1	-0.139709	0.996552	-0.237658	0.362464	-0.315836	0.0194616	-0.0693917	0.789407	0.085953	0.821328
GS1-259H13.11	-0.0753727	0.996552	0.280099	0.368894	0.36636	0.0240093	0.293912	0.0762467	0.214231	0.465973
GSAP	0.33116	0.996552	1.28646	4.18e-06	1.34408	1.35e-09	0.561927	0.0292257	0.430914	0.30807
GSDMA	0.0679825	1	0.0134058	0.993485	-0.125764	0.73693	0.64402	0.00761338	0.3111	0.539438
GSN	0.244659	0.996552	-0.00121776	0.999083	-0.362175	0.0422985	-0.507143	0.00139243	-0.326904	0.210301
GSR	-0.0695871	0.998409	-0.118409	0.836912	-0.476783	0.00238314	0.107366	0.711793	-0.0538045	0.928186
GSTA1	-0.111343	0.998409	-0.350648	0.564462	-1.18739	5.93e-07	-0.472324	0.10071	-0.336697	0.505044
GSTA4	-0.255629	0.996552	-0.286614	0.72029	-0.338082	0.312705	-0.506087	0.0769151	-0.337933	0.504443
GSTM3	-0.0734493	0.996552	-0.207673	0.595936	-0.459589	0.00277108	-0.16803	0.467235	-0.17548	0.61396
GSTO1	0.0321391	1	-0.151041	0.83038	-0.790286	2.33e-05	0.128608	0.737692	0.092296	0.893798
GSTP1	0.109515	0.996552	-0.0203739	0.989096	-0.586388	0.00406226	-0.443877	0.0397485	-0.0163225	0.989594
GTDC1	-0.122381	0.996552	0.104467	0.908633	0.393718	0.0793356	0.0975214	0.817963	0.0133094	0.989769
GTF2H1	-0.142603	0.996552	0.463991	0.0506427	0.400822	0.018259	0.300035	0.103559	-0.00240534	0.99574
GTF3C1	0.0362928	1	-0.146047	0.746789	-0.160848	0.401114	-0.279733	0.0816639	-0.275854	0.227516
GTF3C3	-0.0840344	0.996552	-0.0925589	0.907287	-0.334349	0.0920921	-0.139334	0.654533	-0.26172	0.419473
GTPBP1	0.270414	0.996552	0.278146	0.480214	0.807982	6.77e-07	0.134155	0.670354	0.0265146	0.9752
GTPBP10	-0.40752	0.886871	-0.22511	0.738706	-0.567466	0.016706	0.0260773	0.968742	-0.101727	0.891173
GTPBP2	0.329332	0.851342	0.767336	0.000154757	1.0961	2.12e-13	0.0900564	0.792214	0.159857	0.702796
GUCA2A	0.241413	0.996552	1.40583	0.0110489	2.1769	6.78e-07	0.404354	0.655729	1.12068	0.0852171
GUCY1A3	0.0173677	1	-0.0637864	0.960894	0.519272	0.0378829	-0.147167	0.737276	0.0663827	0.944126
GUK1	0.167053	0.996552	0.00337187	0.997903	-0.00807636	0.980612	-0.435422	0.0160195	-0.08794	0.88412
GULP1	-0.116009	0.996552	-0.521442	0.143875	-0.661209	0.00263569	-0.301828	0.287362	-0.301987	0.47197
GXYLT2	0.0296129	1	-0.00638952	0.996288	-0.223179	0.442832	-0.692646	0.000293989	-0.161815	0.780092
GYS1	0.112607	0.996552	0.338921	0.527102	0.783292	0.00045559	-0.0398819	0.951409	0.191338	0.768623
HACD2	-0.222566	0.996552	-0.460867	0.159207	-0.608531	0.00178037	-0.0131079	0.981462	-0.0332379	0.973687
HACD3	0.125401	0.996552	-0.323415	0.34641	-0.416844	0.0223092	-0.256698	0.241073	-0.0847501	0.886882
HACL1	-0.0243009	1	-0.367262	0.23559	-0.509632	0.00337881	-0.461188	0.00736541	-0.238412	0.491904
HAL	-0.118441	0.998409	0.285732	0.706356	1.41314	4.27e-09	0.662532	0.0153703	0.347603	0.53118
HAS1	0.655886	0.996552	1.16262	0.0338584	0.432358	0.476958	-0.00558477	0.996313	0.279315	0.84598
HAS2	-0.0465559	1	0.791937	0.00248285	0.450418	0.0443092	-0.181246	0.609439	0.594213	0.0182354
HAS3	0.512616	0.996552	0.214569	0.846659	0.0861876	0.871401	0.293422	0.569443	0.727001	0.0918313
HAUS6	-0.130139	0.996552	-0.036062	0.978235	-0.0709369	0.841085	0.228394	0.481239	0.538762	0.0502724
HBEGF	1.05743	2.94e-05	1.53376	1.11e-09	2.07141	3.75e-25	0.965143	3.68e-06	1.30894	7.83e-09
HBQ1	-0.351021	0.996552	-0.589221	0.467976	-0.728063	0.0983671	-0.759828	0.0799349	-0.982727	0.0451875
HBS1L	0.0373861	1	-0.00886577	0.993478	-0.30198	0.0497349	-0.0882774	0.747021	-0.0220828	0.974703
HCAR2	0.74714	0.197043	1.74516	1.11e-08	2.22376	1.24e-19	1.4293	4.75e-09	1.3424	1.61e-06
HCK	0.331873	0.996552	2.18259	6.16e-12	2.79371	1.47e-26	1.32989	8.94e-07	1.24761	7.9e-05
HCLS1	0.203899	0.996552	1.20945	9.88e-06	1.58795	5.63e-14	0.723425	0.0016069	0.413932	0.318903
HCN1	-0.219884	0.996552	-0.130898	0.929055	-0.762718	0.0244741	-0.660208	0.0643043	-0.897187	0.0336388
HCN3	0.086563	1	0.460519	0.671395	1.13463	0.00980604	0.333908	0.654582	0.20286	0.882563
HCST	-0.00766505	1	1.35615	0.000701237	2.17712	4.67e-13	1.68265	3.29e-08	1.23165	0.00130193
HDAC4	0.274847	0.996552	0.699309	0.0483031	0.687894	0.00953609	0.075188	0.90537	-0.0921538	0.924565
HDGF	0.187789	0.996552	-0.0235397	0.976621	0.243782	0.102196	0.301666	0.0274825	0.376922	0.0191964
HDLBP	0.0226089	1	-0.0203282	0.971242	0.129638	0.278034	-0.3597	4.44e-05	-0.0587217	0.847313
HEATR6	0.104143	0.996552	0.558869	0.00870741	0.739922	9.33e-07	0.0868692	0.797671	0.0157413	0.985221
HECA	-0.107094	0.996552	-0.131082	0.841168	-0.454034	0.0130434	0.0919794	0.805212	-0.106926	0.847103
HECW2	-0.160167	0.996552	-0.372841	0.214094	-0.09849	0.693372	-0.339063	0.0389451	-0.277692	0.270715
HELLS	-0.217198	0.996552	-0.257509	0.606854	-0.393537	0.0652299	0.237304	0.393264	0.168238	0.755691
HEPHL1	0.134989	0.996552	-0.352864	0.490711	-0.714177	0.00150254	-0.170762	0.685713	-0.35758	0.38991
HERC1	0.0891308	0.996552	0.614938	0.00112519	0.724675	1.43e-07	0.082985	0.791282	0.0303234	0.966913
HERC4	-0.123414	0.996552	0.280341	0.22445	0.350458	0.00783644	0.343099	0.00669578	0.128191	0.690959
HERC5	0.11556	1	1.30709	0.0197884	0.851747	0.0972124	1.7235	6.62e-05	-0.471286	0.675044
HERC6	0.158544	0.999841	1.06441	0.106614	0.382338	0.615985	1.57359	0.00560586	-0.470095	0.740714
HERPUD1	-0.028032	1	0.536064	0.00287749	0.572739	1.65e-05	0.224814	0.19224	0.390723	0.0252992
HES2	-0.208199	0.998409	-0.226261	0.906384	-0.998604	0.0655785	0.262927	0.792338	-0.451933	0.698468
HEXA	0.343695	0.996552	0.0733246	0.945857	0.462582	0.0381999	0.021669	0.972654	0.108261	0.877293
HFE	0.208003	0.996552	-0.204099	0.723093	0.0205185	0.95125	-0.381725	0.0568413	-0.394125	0.133365
HGF	-0.0830578	0.999338	0.488783	0.178697	0.425915	0.0699327	-0.355067	0.158316	0.100289	0.891173
HGSNAT	-0.0216277	1	-0.30586	0.126982	-0.277786	0.0340792	-0.190453	0.192779	-0.0525567	0.901186
HHIPL1	0.113333	0.998409	-0.26341	0.739535	-0.0815244	0.855845	-0.716435	0.00289121	-0.309345	0.539438
HIBCH	-0.141088	0.996552	-0.326255	0.524608	-0.655689	0.00270558	0.150606	0.712907	-0.12033	0.864549
HIC2	0.0199581	1	0.150925	0.907418	0.795766	0.0151998	-0.275416	0.57395	-0.304457	0.649592
HIF1A	-0.155337	0.996552	0.49509	0.116332	0.652002	0.000743437	0.25093	0.367109	0.411702	0.171272
HILPDA	0.271711	0.996552	-0.0773361	0.971242	1.24885	0.00110352	0.0285237	0.980531	0.0789986	0.966913
HINT3	-0.0186056	1	-0.360353	0.478383	-0.745386	0.000678234	-0.13436	0.747714	-0.281193	0.50601
HIP1	-0.0198907	1	0.639719	0.000707971	0.732222	1.77e-07	0.0232245	0.959153	0.00357976	0.994397
HIVEP1	-0.0291152	1	0.558865	0.127199	1.00192	3.32e-06	0.441789	0.0898651	0.16399	0.813086
HIVEP2	-0.035446	1	0.370891	0.112227	0.47024	0.00112959	0.121249	0.639075	0.0712295	0.888105
HK1	0.0600464	0.998409	0.366542	0.0730952	0.767791	1.99e-10	0.0698641	0.807348	0.178374	0.521213
HK2	0.272955	0.996552	0.710127	0.0974919	1.25288	1.59e-06	0.388287	0.304678	0.525594	0.249961
HK3	0.537603	0.996552	1.6566	8.42e-06	1.87868	7.74e-10	1.12363	0.0005549	0.964504	0.0233806
HLA-A	0.444336	0.996552	1.37954	0.00349462	2.1719	1.28e-09	1.42265	0.000150692	0.215143	0.870388
HLA-DMA	0.333451	0.996552	0.0942313	0.948979	0.550633	0.0782682	0.617626	0.0388626	0.0789134	0.945827
HLA-DMB	0.103952	0.999338	0.180268	0.880875	0.579682	0.0886885	0.861752	0.00420017	0.498635	0.368247
HLA-DOB	0.232128	0.996552	0.632697	0.303184	0.298655	0.519863	1.11919	0.000133288	-0.134845	0.904651
HLA-DPA1	0.347513	0.996552	0.110908	0.936576	0.848833	0.00265848	0.760628	0.00534978	0.334111	0.577923
HLA-DQA1	0.123586	0.996552	0.227033	0.772184	0.90673	0.000135962	0.993672	1.09e-05	0.312447	0.557076
HLA-DQB1	0.357851	0.996552	-0.0155086	0.993485	1.05024	6.31e-05	1.0204	6.5e-05	0.315285	0.618419
HLA-DRA	-0.0285882	1	0.232338	0.858542	0.639503	0.113107	0.791401	0.0392051	0.297863	0.76539
HLA-DRB1	0.292224	0.996552	0.400931	0.479383	1.00813	3.2e-05	0.728412	0.00397114	0.401348	0.402423
HLF	0.327463	0.996552	0.112873	0.915377	-1.04764	9.99e-06	-0.531899	0.0383697	-1.04039	1.12e-05
HLTF	-0.110953	0.996552	-0.144094	0.834569	-0.374377	0.0724281	-0.036325	0.942474	-0.111289	0.853297
HLX	-0.237436	0.996552	0.961406	0.000284197	0.962876	5.54e-06	0.17189	0.674716	-0.0171641	0.989594
HM13	0.0369555	1	0.259527	0.267413	0.584	5.74e-07	-0.0437631	0.88527	0.218096	0.314756
HMCN1	-0.067824	0.999338	-0.0707795	0.941425	0.0786047	0.79429	-0.431764	0.0230791	-0.30805	0.338997
HMG20A	-0.00969737	1	0.232488	0.508418	0.502948	0.000797442	0.0385715	0.920347	-0.0464495	0.937962
HMGCR	0.101595	0.996552	0.261022	0.598418	0.111985	0.707425	0.463388	0.0232322	0.538725	0.0293585
HMGCS1	0.00059709	1	0.0283314	0.984594	-0.332711	0.221053	0.558385	0.0163691	0.328419	0.462279
HMMR	0.106222	0.996552	0.188237	0.786094	-0.201387	0.483326	0.118724	0.790109	0.735045	0.00261056
HMOX2	0.157799	0.996552	0.250626	0.370292	0.346179	0.0177167	-0.128348	0.568333	0.0409347	0.941719
HOMER2	-0.066899	1	-0.349468	0.503546	-0.510136	0.0416577	-0.313	0.282947	-0.473483	0.13901
HOOK1	-0.117615	0.996552	-0.482881	0.0814526	-0.625591	0.000317299	0.414073	0.0256276	0.0984163	0.866208
HOPX	0.335075	0.996552	-0.45649	0.248517	-0.614571	0.00572105	-0.191744	0.605988	-0.121918	0.86591
HOXA2	-0.398825	0.996552	-0.679383	0.257058	-0.677303	0.0777937	-0.399456	0.374701	-0.349345	0.616895
HPCAL1	0.0259443	1	-0.135219	0.83778	-0.196933	0.418185	-0.349655	0.073415	-0.315215	0.273802
HPGD	-0.0262208	1	0.0265033	0.991262	-1.01646	0.00246406	-1.27757	1.5e-05	-0.865487	0.0265807
HPS3	-0.015376	1	0.0652183	0.910509	0.302025	0.0238804	0.267085	0.0433234	0.0242543	0.967599
HPS5	0.126456	0.996552	0.71812	4.08e-05	1.05392	2.71e-16	0.328867	0.0317302	0.325441	0.116514
HPX	0.74682	0.996552	0.323694	0.825582	1.71315	0.000131452	0.0756963	0.95748	0.905144	0.225363
HRH2	0.306316	0.996552	0.791907	0.104782	0.883984	0.00835583	0.580117	0.13448	0.0732382	0.96355
HRH4	0.301329	0.996552	2.58491	9.24e-13	4.17715	2.4e-40	2.34293	6.21e-14	2.3732	7.5e-12
HS3ST3A1	0.0314887	1	-0.265832	0.740282	-0.808511	0.00328672	-0.299344	0.478687	-0.411648	0.423278
HS3ST5	0.0869474	1	-0.441343	0.51836	-0.604299	0.0833245	-0.383074	0.364009	-0.566289	0.208663
HSD17B12	0.0758818	0.996552	0.0139741	0.989607	-0.0481535	0.842323	0.308601	0.0464239	0.247652	0.3262
HSD17B4	-0.0139815	1	-0.299927	0.346625	-0.378208	0.0245814	-0.160931	0.518606	-0.262648	0.348348
HSD17B7	0.0565869	0.999338	-0.204126	0.628551	-0.449603	0.005447	0.0790855	0.819691	-0.232682	0.445682
HSDL2	0.0948756	0.997832	-0.216099	0.718843	-0.426181	0.0545639	0.141303	0.714466	0.11209	0.866114
HSF2	-0.161942	0.996552	0.296523	0.3822	0.383916	0.0325264	0.293023	0.114674	-0.0260716	0.974064
HSH2D	0.267083	0.996552	1.58085	0.00178028	1.05682	0.0279848	1.27933	0.00392822	0.21392	0.888265
HSP90AB1	0.0630807	0.996552	-0.0179583	0.973434	-0.0155668	0.922661	0.0328916	0.883783	0.272406	0.0154657
HSP90B1	-0.0733073	0.996552	0.21998	0.368864	0.583952	1.01e-07	-0.0167122	0.963774	0.322343	0.0343833
HSPA12B	0.497196	0.693232	-0.619783	0.0939688	-0.0350467	0.933261	-0.515464	0.0278725	-0.529645	0.0777849
HSPA2	0.167676	0.996552	-0.38669	0.368864	-0.777134	0.00021496	-0.318828	0.237795	-0.313442	0.441469
HSPA4L	-0.0549076	0.999338	-0.292269	0.279968	-0.360822	0.0160577	0.299736	0.0487765	0.292289	0.175069
HSPA5	-0.00242012	1	0.457932	0.0489411	1.03462	1.49e-13	0.165948	0.502941	0.47791	0.011306
HSPA8	-0.0700986	0.996552	-0.0052966	0.995191	-0.0439803	0.847802	0.165935	0.399388	0.410973	0.0123801
HSPB8	0.0675234	0.999338	-0.34529	0.366869	-0.395232	0.0626114	-0.0161147	0.977912	-0.136694	0.809938
HSPBAP1	0.232905	0.996552	0.00162291	0.999083	0.394173	0.0852368	-0.0180403	0.976531	0.167005	0.764518
HTR1B	-0.286824	0.996552	-0.0971665	0.955729	0.337482	0.487113	0.0166522	0.985919	0.99878	0.00702609
HTR2A	0.0580989	1	0.697374	0.0769686	0.542574	0.0513967	-0.0223127	0.975999	-0.170078	0.813127
HTR4	0.209994	0.996552	-0.106724	0.941954	-1.2146	8.87e-06	-0.509607	0.12816	-0.462749	0.368247
HTR7	0.33438	0.996552	0.023583	0.990839	0.579388	0.0460469	0.349626	0.337805	0.202217	0.794593
HTRA1	-0.0315744	1	-0.123763	0.851723	0.302453	0.130767	-0.458431	0.00793152	-0.355542	0.179057
HYI	0.407405	0.996552	-0.410029	0.446686	-0.370479	0.238216	-0.532646	0.0410176	-0.351728	0.430492
HYOU1	0.132638	0.996552	0.216579	0.685279	0.580353	0.00198746	0.0387515	0.939208	0.42187	0.120092
IARS2	-0.126885	0.996552	-0.157706	0.734689	-0.376811	0.0196814	0.00991036	0.981777	0.0670791	0.902692
ICAM1	0.568518	0.466196	1.28836	4.65e-06	1.61379	1.9e-13	0.318505	0.357562	0.0785389	0.937962
ICAM3	0.702482	0.847182	1.80749	2.67e-06	1.86414	1.51e-08	0.7975	0.0404562	0.377112	0.670477
ICE2	-0.253753	0.948101	-0.048232	0.952149	-0.316815	0.0482633	0.0178057	0.968183	-0.153593	0.665153
ICOS	0.49066	0.996552	0.425978	0.670774	0.0823288	0.898565	1.51822	2.69e-07	0.825787	0.0611715
ID2	0.0653891	1	0.897717	0.0112098	1.66862	1.28e-11	0.595136	0.0487826	0.225242	0.776207
IDE	-0.30137	0.996552	-0.253455	0.657408	-0.697271	0.00069392	0.170526	0.65283	0.0784315	0.924565
IDO1	0.18743	0.998409	2.22109	3.64e-07	2.80836	3.47e-14	2.0299	7.97e-08	1.82504	1.94e-05
IDO2	0.146395	0.998409	2.24267	9.43e-11	2.26976	1.78e-15	1.98958	2.36e-12	1.53021	4.42e-06
IER2	0.122837	0.999841	0.271168	0.838051	1.13672	0.0038939	0.115539	0.908649	0.0709961	0.970823
IER3	0.406952	0.996552	1.11779	0.00224931	1.57607	5.43e-09	0.681098	0.0318853	0.737399	0.0652985
IFFO2	0.173964	0.996552	-0.264477	0.48631	-0.383734	0.0319481	-0.369666	0.038178	-0.260624	0.406486
IFI35	0.200711	0.996552	1.0488	0.0249808	0.882178	0.0177146	1.19855	0.00027102	-0.0889296	0.954994
IFI44	-0.0377375	1	0.556513	0.611415	0.0631256	0.942237	1.70829	0.000370777	-0.342366	0.816918
IFI44L	0.00702697	1	0.788033	0.348214	-0.1239	0.883241	1.78867	0.000128329	-0.274736	0.864252
IFIH1	0.110819	0.998409	1.51768	4.16e-07	0.898803	0.000674227	1.65955	1.91e-13	0.00943359	0.993493
IFIT1B	0.000924089	1	0.941962	0.162319	0.448973	0.529779	1.89328	0.000400922	-0.322333	0.844345
IFIT2	-0.0317997	1	0.960287	0.195593	-0.312191	0.675589	1.74595	0.000324207	-0.717619	0.460695
IFIT3	0.18655	0.999338	1.96327	0.00017467	1.18487	0.0331133	2.07015	4.69e-05	-0.442818	0.760199
IFIT5	0.106352	1	1.03922	0.0925707	-0.0962607	0.898936	1.36918	0.00165616	-0.488081	0.633757
IFNAR1	0.0321963	1	0.647176	8.83e-05	0.558131	1.55e-05	0.150105	0.471526	0.204357	0.438914
IFNAR2	0.0226004	1	0.390254	0.0289388	0.317455	0.0155618	0.166905	0.305061	0.0850796	0.816918
IFNGR1	-0.0309182	1	1.10567	2.33e-08	1.02585	8.48e-11	0.457315	0.00989813	0.479064	0.0324449
IFNGR2	-0.0797444	1	0.983836	0.0121209	1.56466	1.05e-08	0.573393	0.0985579	0.583139	0.227277
IFNLR1	0.177296	0.996552	-0.292957	0.525414	-0.59479	0.00244407	0.112897	0.768655	-0.319418	0.346003
IFRD1	-0.0515392	1	0.80342	0.00214836	0.562375	0.0082869	0.206701	0.537772	-0.0265861	0.980769
IFT172	0.0676788	0.999841	-0.345409	0.48631	0.0481201	0.898987	-0.434509	0.0711384	-0.374464	0.315636
IFT74	-0.211348	0.996552	-0.114702	0.932873	-0.53758	0.0795703	-0.115197	0.852822	-0.124335	0.895581
IFT88	-0.0707571	1	-0.309221	0.626888	-0.573818	0.0260502	-0.0357759	0.959996	-0.161702	0.825429
IGF1	-0.243531	0.996552	-0.666171	0.0155452	-0.351933	0.125584	-0.260251	0.319198	0.146509	0.794
IGF1R	-0.0542693	0.998636	-0.0951449	0.854186	0.0528322	0.81111	-0.466122	0.000120562	-0.196877	0.430648
IGF2BP1	-0.142084	1	-0.0703933	0.978995	0.173585	0.819744	-0.852837	0.0451396	-0.447921	0.600635
IGF2R	0.146643	0.996552	0.270091	0.323932	0.424355	0.00244521	-0.0191651	0.963947	0.13955	0.68828
IGFBP5	-0.0245041	1	-0.270492	0.573122	-0.68551	0.000270522	-0.353362	0.116866	-0.444586	0.102715
IGFBP6	0.10654	0.998409	0.0279724	0.985717	-0.452816	0.0974282	-0.750014	0.0005549	-0.567168	0.0611523
IGFL4	0.655192	0.996552	0.19381	0.922637	-1.46154	0.0030785	-0.66465	0.354508	-0.671819	0.505023
IGFLR1	0.319769	0.996552	0.374792	0.514235	0.557834	0.0376058	0.215019	0.599661	-0.0219818	0.986505
IGHA1	0.0564843	1	0.13747	0.952073	0.0475838	0.956615	0.708692	0.25929	1.27091	0.0301172
IGHG1	0.104934	1	0.673482	0.493453	0.190605	0.825335	1.54867	0.00558949	1.7983	0.00229636
IGKC	-0.0509527	1	0.426542	0.735225	-0.0309126	0.973525	1.25663	0.0399106	2.32	1.48e-05
IGKV1-12	0.0595885	1	0.305528	0.851335	-0.0658796	0.943292	1.29837	0.0173022	2.26583	7.49e-06
IGKV6-21	0.0168941	1	0.438373	0.734751	0.549817	0.430934	1.56162	0.00149742	1.06401	0.124781
IGLC1	-0.56991	0.996552	0.412992	0.751207	0	1	3.03275	4.22e-10	2.41292	3.88e-06
IGLV4-60	0	1	0	1	0	1	1.12147	0.0370188	0	1
IGSF10	-0.122048	0.99832	-0.287864	0.705592	-0.703401	0.0102377	-0.61232	0.0263904	-0.358184	0.501768
IGSF6	0.398342	0.996552	1.93527	1.14e-08	2.56385	1.41e-20	1.76298	1.38e-10	1.33487	4.55e-05
IGSF8	0.0918607	0.999841	0.03068	0.988187	1.13305	9.23e-05	0.184327	0.76348	0.164909	0.870268
IKBIP	-0.0800206	0.998409	-0.015894	0.992422	0.32284	0.154413	-0.41873	0.0335811	-0.018758	0.985221
IKBKAP	-0.0228607	1	-0.106622	0.824589	-0.324857	0.0222328	0.0743254	0.783316	-0.00433075	0.993822
IKBKB	0.242605	0.963089	0.592587	0.00054489	0.607778	3.72e-06	0.0575782	0.855029	0.11076	0.774919
IKBKE	0.462834	0.940368	1.07366	0.000530554	2.03951	1.35e-19	0.723833	0.00420017	0.307023	0.590814
IKZF1	0.0130787	1	0.856345	0.0141908	1.10989	7.37e-06	0.963288	5.47e-05	0.633794	0.0708976
IKZF2	-0.0734085	0.999338	-0.118332	0.899589	-0.292513	0.259516	0.57511	0.0020965	0.149463	0.787863
IKZF3	-0.190795	0.999338	0.204399	0.915377	-0.0856424	0.919903	1.36293	0.00287275	0.605544	0.511031
IL10	0.404073	0.996552	1.38226	7.49e-05	1.20062	5.61e-05	0.782515	0.00919868	0.194447	0.826246
IL10RA	0.55309	0.297278	1.33406	6.78e-08	1.82153	5.78e-21	0.287528	0.35039	0.489639	0.127381
IL13RA2	0.0613281	1	-0.33391	0.714502	-0.765971	0.0222501	-0.702866	0.0310343	-0.39762	0.516042
IL17D	-0.0157379	1	-0.479674	0.564631	-0.730127	0.0852275	-0.116144	0.902423	-0.429783	0.58687
IL17F	-0.127948	1	0.752944	0.402174	2.77118	3.68e-09	2.19435	1.63e-05	1.16112	0.122578
IL17RA	0.239528	0.996552	1.37863	4.23e-09	1.76698	1.83e-21	0.562694	0.00841238	0.466579	0.135189
IL17RD	-0.155868	0.996552	-0.154239	0.89845	-0.276472	0.470328	-0.780098	0.00259798	-0.415802	0.39289
IL18BP	0.450991	0.943444	1.25249	1.81e-05	2.59054	3.76e-32	1.23334	2.54e-08	0.320652	0.5456
IL18R1	0.125977	0.998409	1.75657	1.41e-08	2.48805	5.38e-23	0.576615	0.06974	-0.0143695	0.992063
IL18RAP	0.211945	0.996552	1.97087	3.49e-09	3.10065	2.63e-29	1.31343	7.16e-06	1.4004	2.2e-05
IL19	0.00789466	1	0.594453	0.552262	1.85772	1.1e-05	0.511608	0.357459	-0.0964333	0.955893
IL1A	2.26209	1.63e-21	3.06153	2.89e-30	3.49241	1.78e-55	1.77325	4.84e-16	1.33071	2.43e-07
IL1B	1.47635	0.00865425	2.70115	1.32e-10	3.5656	5.76e-23	1.33409	0.00103029	1.47801	0.00123371
IL1F10	-0.266893	0.996552	-0.217846	0.884662	-1.14813	0.0040477	-0.323998	0.596151	-0.614895	0.32857
IL1R1	0.082341	0.996552	0.0768938	0.909297	0.194031	0.300546	-0.019227	0.96536	0.378293	0.0502151
IL1R2	0.249973	0.996552	1.11218	0.003141	1.70016	5.07e-10	0.125403	0.860646	0.411602	0.509272
IL1RAP	0.140366	0.996552	1.71031	8.21e-13	2.47993	7.13e-39	1.32087	2.21e-12	1.22538	1.5e-08
IL1RN	0.0127958	1	1.00994	2.24e-06	1.28637	4.55e-15	0.815593	7.78e-07	1.15347	9.13e-11
IL20	0.356258	0.996552	0.619309	0.424357	1.47541	7.39e-05	0.435839	0.476435	0.608403	0.409943
IL20RB	0.0373471	1	-0.479374	0.0506882	-0.354054	0.0510312	0.0526456	0.897634	-0.025054	0.97522
IL21R	-0.0242355	1	0.135687	0.950056	1.35941	0.00148257	0.738677	0.134787	0.568322	0.49235
IL22	-0.321953	0.996552	0.850414	0.267667	1.98774	5.69e-05	1.31982	0.0287992	0	1
IL22RA1	0.106475	1	-0.831879	0.250469	-0.896084	0.0629745	0.132595	0.900619	0.101794	0.957873
IL22RA2	-0.451853	0.996552	0.7779	0.128525	1.42074	4e-06	1.7539	2.64e-09	1.49889	1.08e-05
IL23A	3.20348	7.27e-21	3.80234	1.65e-26	5.10112	1.13e-59	2.86453	1.12e-21	2.46165	3.18e-13
IL23R	1.21327	0.0464551	1.08102	0.0593526	0.876946	0.0356773	1.41456	5.72e-05	1.20779	0.00768002
IL27RA	0.600443	0.996271	0.650208	0.304666	0.812528	0.032565	0.501145	0.266486	0.307759	0.738046
IL2RA	0.10799	1	1.27348	0.0134659	0.670201	0.160092	0.908332	0.0343836	0.600148	0.436094
IL2RB	0.0338462	1	0.778786	0.371014	1.05888	0.0493624	1.10321	0.0269591	0.159396	0.931173
IL2RG	0.00637098	1	1.67324	7.83e-06	2.24567	8.11e-14	1.55232	3.77e-07	1.05777	0.00897683
IL36A	0.328876	0.996552	2.03068	9.44e-06	4.06778	2.7e-25	3.02406	9.37e-15	2.1987	1.18e-06
IL36G	0.230707	0.996552	1.46748	5.21e-09	1.7908	6.96e-19	1.59007	7.87e-17	1.49869	4.57e-12
IL36RN	0.00680468	1	-0.1116	0.900935	0.245411	0.348038	0.473043	0.0271361	0.145453	0.813127
IL37	-0.201667	0.996552	0.0212372	0.989703	-0.491806	0.0465549	-0.116916	0.808688	-0.349942	0.404006
IL4R	0.226225	0.996552	1.12434	5.83e-07	1.50213	5.04e-18	0.455236	0.0284066	0.477332	0.0763517
IL6	1.38095	0.0516534	2.88008	1.05e-10	3.20824	5.83e-16	0.976935	0.0536861	1.71588	0.00037684
IL6R	0.323198	0.996552	1.77016	2.09e-12	2.25472	9.64e-29	0.655827	0.00471364	0.493423	0.16182
IL7	0.260481	0.996552	-0.191861	0.912461	-0.99442	0.0238496	0.699633	0.149157	-0.350223	0.738046
IL7R	0.512115	0.996552	1.19202	0.00339846	0.828766	0.0167215	0.984768	0.00244568	0.871659	0.0426139
ILK	-0.024511	1	0.0390771	0.956276	0.264142	0.0789795	-0.259012	0.0816991	-0.0313792	0.960686
IMPA2	0.300305	0.947433	-0.325035	0.341019	0.20075	0.358308	0.281963	0.163857	0.39776	0.0908024
INADL	-0.0183076	1	-0.325165	0.0829051	-0.263362	0.0442939	0.163625	0.304678	-0.0192177	0.97409
INHA	0.250827	0.996552	-0.0520454	0.98452	-1.12236	0.0175399	-0.7888	0.103523	0.0622061	0.97522
INHBA	0.434596	0.996552	1.59746	8.39e-08	1.42927	1.16e-08	-0.31264	0.430621	-0.109682	0.9113
INHBB	-0.0960782	0.999338	0.346978	0.593733	0.747882	0.00657554	-0.423005	0.146774	-0.358913	0.415312
INO80B	0.148648	0.996552	-0.271469	0.505432	-0.0702867	0.805423	-0.308278	0.0898651	-0.35191	0.121143
INPP1	-0.0247116	1	-0.1369	0.848109	-0.525107	0.00833595	-0.0251723	0.963079	-0.218844	0.561195
INPP4A	0.0527838	0.999338	0.313068	0.214697	0.289026	0.066743	0.131523	0.556934	-0.162246	0.593103
INPP5D	0.176421	0.996552	0.976205	1.87e-05	1.06448	3.01e-09	0.608919	0.00100157	0.33454	0.330561
INPP5J	-0.432411	0.996552	-0.106429	0.967256	-0.943848	0.0998551	0.0872327	0.950556	-0.0480227	0.985221
INPP5K	0.0315729	1	0.467007	0.0182917	0.384988	0.00955882	0.097855	0.71932	-0.0687863	0.888919
INSR	0.165023	0.996552	-0.0224306	0.983246	0.114918	0.633467	-0.33501	0.0525428	-0.249479	0.398308
INTS6	-0.113235	0.996552	0.345383	0.253579	0.316026	0.0890351	0.170901	0.511791	0.247995	0.432607
INTS8	-0.197834	0.996552	0.0558334	0.941425	0.113777	0.592191	0.149253	0.518606	0.361223	0.0632489
INVS	-0.109554	0.996552	-0.084716	0.920649	-0.474174	0.0136848	-0.153211	0.581625	-0.109186	0.829653
IPCEF1	0.121925	0.998409	1.5222	2.38e-06	1.66305	1.68e-10	0.76804	0.0107594	0.679178	0.102441
IPMK	0.249468	0.996552	1.45658	2.82e-08	1.11528	6.36e-07	0.350157	0.268249	0.696975	0.0178873
IPO11	-0.0709931	0.996552	-0.134312	0.714369	-0.31804	0.012541	-0.0113251	0.97488	0.038591	0.936527
IPO5	-0.0546582	0.996552	-0.0468205	0.911805	-0.2096	0.032391	-0.0147511	0.955566	0.057137	0.844345
IPPK	0.0456052	0.999841	0.559861	0.00284209	0.699299	4.18e-07	0.352892	0.0198608	0.373928	0.0557358
IQGAP1	-0.049638	0.999338	0.344886	0.112438	0.485908	0.000187292	-0.0454072	0.892121	-0.033527	0.958086
IQSEC1	0.24122	0.996552	0.996132	7.85e-07	1.20166	1.5e-14	0.318317	0.122665	0.335019	0.240369
IRAK2	0.826787	0.0100911	2.03255	2.92e-16	2.97514	1.14e-49	1.09145	1.24e-07	1.52587	5.69e-12
IRAK3	0.287561	0.996552	1.53018	2.11e-09	2.02923	1.01e-22	0.782842	0.00051137	0.488311	0.176426
IRAK4	-0.179882	0.996552	0.333141	0.457722	0.456428	0.0378887	0.0137854	0.981424	0.146333	0.810745
IRF1	0.830706	0.202078	2.25395	1.95e-11	2.93682	1.51e-26	1.64885	2.67e-09	0.880894	0.0255209
IRF2	0.0585574	0.999338	0.526646	0.0147778	0.706665	1.99e-06	0.519774	0.000342653	0.299513	0.227277
IRF2BP2	-0.00211372	1	0.314647	0.393622	0.437664	0.018958	0.0663722	0.875661	-0.00492863	0.993822
IRF2BPL	-0.0484759	1	-0.0413913	0.973434	0.541364	0.0201248	-0.164765	0.685788	-0.227435	0.669101
IRF4	0.506862	0.996552	0.239946	0.8371	0.717353	0.0480623	0.934518	0.00171535	0.711575	0.0930595
IRF5	0.126825	0.996552	0.237122	0.752664	0.636639	0.0136323	0.334328	0.314643	0.0044359	0.994989
IRF7	0.154619	1	0.976472	0.192191	0.681755	0.291424	1.85542	0.000362854	-0.286513	0.86731
IRF9	0.216449	0.996552	0.726358	0.0432593	0.60111	0.0243061	0.715361	0.00345248	-0.276845	0.631419
IRG1	0.645932	0.996552	2.01545	4.81e-05	2.64733	6.81e-10	2.03119	5.76e-06	2.00355	4.6e-05
IRGM	0.228059	0.998409	0.831884	0.316411	0.811993	0.193938	1.91516	0.000319516	-0.220325	0.91101
IRS1	0.11918	0.996552	-0.416824	0.195104	-0.299885	0.17517	-0.469499	0.0107594	-0.349718	0.228178
IRX5	-0.300748	0.996552	-0.416636	0.368864	-0.514532	0.0449483	-0.102524	0.838288	-0.0778617	0.92977
ISCA1	-0.186773	0.996552	0.33301	0.34003	0.434755	0.0191199	-0.053296	0.903477	0.0257402	0.975923
ISCU	0.128908	0.996552	0.388482	0.0922066	0.567408	6.06e-05	-0.0152513	0.972654	-0.107851	0.799831
ISG15	0.357746	0.996552	1.42873	0.0136304	1.06776	0.0657586	1.84326	0.000642843	-0.553722	0.671317
ISLR	0.113023	0.996552	-0.526093	0.0648827	-0.304913	0.172314	-0.577021	0.000921618	-0.48646	0.035105
ISM1	0.0869923	0.998409	-1.10078	2.07e-06	-0.967064	3.18e-07	-0.379127	0.104093	-0.416383	0.179411
ISPD	0.103026	0.998409	-0.21368	0.806162	-0.870009	0.00072669	-0.304083	0.367099	-0.256143	0.641561
ITGA11	0.137187	0.996552	0.0829926	0.938265	0.0363341	0.919421	-0.705238	9.79e-05	-0.402106	0.173346
ITGA2	0.12492	0.996552	0.902044	0.000317333	0.421573	0.0638919	0.346406	0.167779	0.101183	0.888919
ITGA2B	-0.0121991	1	-0.364368	0.517388	0.0574639	0.892099	-0.497851	0.0232621	-0.331491	0.368247
ITGA5	-0.0631434	1	0.508927	0.244099	0.863842	0.000260295	-0.370486	0.237463	0.202188	0.771436
ITGA8	-0.0710509	1	-0.0407364	0.980832	-0.972124	0.000435746	-0.680927	0.013484	-0.619114	0.0957362
ITGAD	0.0507146	1	0.937469	0.129684	1.03327	0.0189528	0.222156	0.806556	0.647569	0.407864
ITGAE	0.358346	0.996552	0.0602832	0.959242	-0.14511	0.656369	0.435329	0.0519812	0.111646	0.869753
ITGAL	0.295324	0.996552	1.9625	5.65e-11	2.34095	7.41e-22	1.3892	1.62e-08	1.09041	0.000244116
ITGAM	0.46552	0.671142	1.21421	7.53e-07	1.49189	7.64e-15	0.456287	0.0550018	0.429199	0.220362
ITGB1	-0.012376	1	0.00255986	0.996583	0.221295	0.0397872	-0.211799	0.0474332	-0.0319861	0.93714
ITGB1BP1	0.214732	0.996552	0.0925552	0.897678	0.374018	0.0381999	-0.118383	0.697251	0.0816908	0.878851
ITGB2	0.383234	0.996552	1.2457	4.65e-06	1.7685	2.72e-17	0.670386	0.00449451	0.952228	0.000142446
ITGB3	-0.0181899	1	0.299894	0.631283	0.643291	0.00882212	-0.554557	0.0248747	0.0504542	0.965052
ITGB5	0.154552	0.996552	-0.279849	0.348214	0.0342867	0.894185	-0.398439	0.00565835	-0.100222	0.820224
ITGB6	-0.158035	0.996552	0.457477	0.303008	0.728718	0.00124264	0.931246	4.28e-06	0.760655	0.00292616
ITGB7	0.437454	0.927205	0.884111	0.0030058	0.583005	0.0206305	0.270011	0.441319	-0.0590748	0.956015
ITGB8	-0.0339247	1	-0.275097	0.42466	-0.387178	0.022611	0.387424	0.0185721	0.278423	0.319182
ITGBL1	-0.0916063	0.999338	-0.452449	0.346625	-0.752332	0.00227164	-0.604922	0.0162282	-0.466886	0.232252
ITIH5	-0.13154	0.996552	-0.0729433	0.947069	-0.14744	0.631716	-0.386237	0.0988376	-0.259155	0.543367
ITIH6	0.349479	0.996552	0.0728419	0.955729	-0.610385	0.0276643	-0.594734	0.038178	-0.368141	0.469205
ITK	0.57029	0.996552	0.924077	0.0680957	0.941173	0.014806	1.15282	0.000330162	0.502771	0.438914
ITM2A	0.162828	0.996552	-0.246752	0.743874	0.0255233	0.953634	-0.611331	0.0092736	-0.289695	0.562408
ITM2B	-0.183286	0.996552	-0.164009	0.756074	-0.373157	0.0400947	0.264215	0.209885	-0.0370706	0.964006
ITPKC	0.457919	0.148626	1.05778	1.14e-08	1.25466	1.31e-17	0.31907	0.085372	0.286134	0.316611
ITPR1	0.0863765	0.996552	0.731835	0.000273748	0.952106	1.49e-10	0.0381909	0.928524	0.174243	0.662335
ITPR2	-0.0530394	0.999338	-0.0500964	0.948408	-0.300003	0.0603235	-0.153464	0.491416	-0.208607	0.462327
IVL	-0.00936383	1	-0.409631	0.494962	-0.978947	0.000148726	-0.394245	0.2634	0.141354	0.877293
IZUMO1	-0.0888959	1	-0.302396	0.774112	-0.693611	0.047963	0.097914	0.884216	-0.0477043	0.97168
JADE1	0.246263	0.996552	-0.339042	0.370175	-0.482295	0.0152064	-0.240603	0.303249	-0.0659082	0.921333
JADE2	0.135466	0.996552	-0.150976	0.832705	-0.13986	0.643621	-0.069483	0.884604	-0.464121	0.0830327
JAG1	0.193689	0.996552	0.27725	0.200474	0.59097	1.83e-07	0.0817416	0.730363	0.137436	0.627182
JAK1	0.0900799	0.996552	0.387762	0.00156674	0.572	2.81e-11	0.119112	0.373959	0.0963648	0.688274
JAK2	0.122915	0.996552	1.13287	1.1e-10	1.13605	3.27e-16	0.86905	1.38e-10	0.65088	7.58e-05
JAKMIP2	-0.37251	0.996552	-0.392599	0.750767	-0.0892897	0.912398	-0.963009	0.0790699	0.532053	0.598114
JAM3	0.0332811	1	0.130186	0.891894	0.129912	0.71138	-0.408876	0.0908453	-0.273705	0.525496
JCHAIN	-0.100062	1	0.733106	0.418982	0.259623	0.735664	1.59376	0.0011576	1.68353	0.00215527
JDP2	0.291556	0.996552	0.787788	0.000231279	1.31282	1.54e-16	-0.151044	0.629921	-0.191737	0.64646
JMJD1C	-0.153624	0.996552	1.08675	5.89e-07	0.838473	2.21e-06	0.276143	0.269309	0.140746	0.803586
JMJD7-PLA2G4B	0.298661	0.996552	0.284306	0.59116	0.869241	1.14e-05	0.83653	6.59e-06	0.431769	0.160821
JUN	0.0880937	0.996552	0.144746	0.81984	0.568333	0.00158777	0.16644	0.572372	0.0838407	0.893798
JUP	-0.0229358	1	-0.331928	0.437923	-0.37785	0.089837	-0.0867384	0.847862	-0.125504	0.842514
KALRN	-0.00544927	1	0.193178	0.65272	0.458491	0.00464532	-0.09206	0.764471	-0.00547298	0.993493
KANK1	0.0907236	0.996552	-0.216861	0.461044	-0.324769	0.0195456	-0.197012	0.241967	-0.128965	0.705533
KANK4	0.0760947	1	0.205538	0.887175	0.0872852	0.898873	-0.784232	0.0415008	-0.533916	0.404596
KARS	-0.0800052	0.996552	-0.0487141	0.915517	-0.224729	0.0366051	0.0701766	0.711355	0.0693351	0.816918
KAT6A	-0.00953932	1	0.272083	0.184674	0.2872	0.0239749	0.0484148	0.857881	-0.103253	0.745487
KAT6B	-0.0890673	0.996552	-0.133461	0.846781	-0.523383	0.00527628	-0.157714	0.612165	-0.313219	0.314516
KAT8	0.0983079	0.996552	0.026446	0.982247	0.513534	0.00941064	-0.0390096	0.937474	0.117274	0.838872
KAZALD1	0.11002	0.998409	-0.337967	0.594305	-0.482719	0.0991718	-0.44283	0.129886	-0.928113	0.000329304
KBTBD3	-0.104222	0.99985	-0.117192	0.947798	-0.725176	0.0701573	0.100622	0.910386	-0.0726276	0.965052
KBTBD8	0.0782668	0.999586	0.255549	0.710041	-0.122745	0.761026	0.519472	0.0425373	0.4317	0.29943
KCMF1	-0.179541	0.996552	0.210415	0.450462	0.267443	0.0560089	0.0152029	0.968742	0.0656811	0.877293
KCNA1	-0.239506	0.996552	0.152021	0.941425	0.723884	0.188473	-0.996682	0.0282766	0.858452	0.176654
KCNAB2	0.350871	0.996552	0.424418	0.396113	0.46065	0.0989948	0.107944	0.8458	0.0887354	0.925263
KCND1	0.506928	0.996552	1.53852	0.000805834	1.22148	0.00279041	-0.154976	0.875661	0.603869	0.40642
KCNH4	0.277347	0.996552	0.761891	0.341019	1.52354	0.000711367	0.36809	0.673063	0.265627	0.856524
KCNJ15	0.0867905	0.999338	0.100962	0.926277	0.561687	0.0189528	0.529893	0.0163764	0.424527	0.208117
KCNJ2	0.33022	0.969345	1.20004	1.53e-08	1.41143	6.7e-17	0.594135	0.00116252	0.399825	0.162257
KCNK13	0.180579	0.998409	1.56505	0.000544716	1.31083	0.00072066	0.353777	0.617357	0.288525	0.811985
KCNK2	0.207127	0.996552	0.476955	0.523107	0.133022	0.8173	-0.69633	0.0445642	-0.532973	0.275663
KCNK3	0.260317	0.996552	0.881682	0.271494	1.25091	0.0241709	0.608443	0.482197	0	1
KCNMA1	0.0566609	1	-0.198207	0.823849	-0.522909	0.0659277	-0.588372	0.0292387	0.024793	0.985221
KCNMB3	0.0549119	1	0.0494041	0.976743	-0.53269	0.092413	-0.0510119	0.942991	-0.233881	0.736112
KCNN2	0.146915	1	0.525116	0.650162	1.12848	0.0479636	-0.156396	0.915446	0	1
KCNN3	-0.0878331	1	1.88791	5.38e-09	2.00971	1.92e-13	0.667167	0.0393408	0.543658	0.272291
KCNS1	-0.187228	0.999338	-0.195416	0.922209	-0.400733	0.56963	-0.894227	0.0989818	-0.513894	0.617798
KCTD1	-0.175854	0.996552	-0.658886	0.000142317	-0.683578	8.92e-08	0.111142	0.629205	0.0813034	0.845308
KCTD10	0.108085	0.996552	0.135729	0.63531	0.091376	0.550476	-0.234041	0.0335155	-0.184836	0.293746
KCTD11	0.170802	0.996552	0.590402	0.0732684	1.61446	5.89e-17	0.535597	0.0111083	0.817659	0.000283354
KCTD12	0.346742	0.785418	0.320058	0.355392	0.425945	0.0207423	0.0281772	0.955514	-0.0718427	0.9113
KCTD13	0.126332	0.999338	0.0650887	0.971462	0.811213	0.0246243	0.123017	0.877038	-0.0835135	0.953304
KCTD20	0.0201193	1	0.259995	0.263234	0.411449	0.000951381	0.0295095	0.926835	0.0664991	0.87423
KCTD3	-0.0938147	0.996552	-0.249804	0.584886	-0.424054	0.0271144	-0.175188	0.546376	-0.134133	0.798157
KCTD6	-0.0320229	1	-0.362413	0.524608	-0.579899	0.0291072	-0.183869	0.679604	-0.0898336	0.921333
KCTD7	-0.204856	0.996552	0.264738	0.472261	0.685819	8.6e-06	0.276618	0.158308	0.0899509	0.867142
KCTD9	-0.140199	0.996552	-0.156906	0.769054	-0.431348	0.0128592	0.084464	0.815186	-0.0849521	0.880794
KDELR1	0.0900436	0.996552	-0.264785	0.430659	0.104359	0.650543	-0.375209	0.0145411	0.0279408	0.969826
KDELR3	0.188293	0.996552	-0.339055	0.169116	0.101239	0.619683	-0.532882	6.62e-06	-0.219321	0.340136
KDM2A	0.0061865	1	0.236054	0.1892	0.4716	8.48e-07	0.135336	0.329234	0.0827323	0.776207
KDM3A	-0.0493778	0.999841	0.373367	0.16902	0.672008	5.26e-06	0.212558	0.314643	0.137844	0.748739
KDM3B	-0.0626276	0.996552	0.168979	0.577355	0.242008	0.0705644	0.0630318	0.80452	-0.0291234	0.958565
KDM4C	-0.0965033	0.996552	0.331322	0.209046	0.735392	6.98e-08	0.1669	0.452632	-0.00547512	0.993493
KDM5A	0.0731697	0.997832	0.336651	0.233042	0.433412	0.00660304	0.0657232	0.854294	0.0730888	0.893798
KDM5C	0.124116	0.996552	0.417062	0.047762	0.563877	3.38e-05	0.0363253	0.921577	0.0304161	0.965052
KDM6B	0.44582	0.996552	2.28286	1.5e-15	2.96449	2.07e-36	1.05308	2.31e-05	1.13049	5.09e-05
KDM7A	0.0283203	1	0.133247	0.735537	0.283287	0.0443092	0.164164	0.363622	0.088388	0.824659
KDR	0.312423	0.996552	1.29617	1.2e-09	0.935593	1.26e-07	-0.216287	0.452444	0.174065	0.733798
KDSR	-0.201853	0.996552	-0.246799	0.520786	-0.305947	0.0979358	-0.0420252	0.921365	-0.0348477	0.965052
KHK	0.384387	0.996552	-0.18959	0.884764	-0.70864	0.0514649	-0.321557	0.525972	-0.283453	0.729616
KHNYN	0.256615	0.996552	0.651797	0.0123822	0.571751	0.0034291	0.269849	0.289886	-0.241305	0.553107
KIAA0100	0.162168	0.996552	0.203542	0.285448	0.321744	0.00109307	0.11935	0.408505	0.19289	0.228387
KIAA0196	-0.0832943	0.996552	0.0250572	0.979243	0.362793	0.022081	0.215211	0.269174	0.132394	0.743936
KIAA0226	0.0595862	0.996552	-0.251147	0.237037	-0.235946	0.0689454	-0.0540312	0.827169	-0.0780852	0.816473
KIAA0226L	1.60739	2.26e-09	3.80819	2.11e-44	4.37452	1.17e-80	1.92839	2.36e-17	1.64099	1.67e-10
KIAA0355	0.0925109	0.996552	0.0141943	0.988554	0.260681	0.0909864	-0.0371865	0.91578	0.0309008	0.962243
KIAA0368	-0.101224	0.996552	0.0384424	0.954507	-0.251691	0.064834	-0.00827857	0.981424	-0.0995533	0.777755
KIAA0513	0.330156	0.969345	0.619846	0.0176573	0.615681	0.00108865	0.1424	0.689314	0.206726	0.642453
KIAA0556	0.193193	0.996552	0.342145	0.167853	0.354197	0.0258065	-0.0859542	0.76348	0.0108365	0.989594
KIAA0586	-0.208348	0.996552	-0.0418862	0.960876	-0.281695	0.0973071	0.170604	0.439207	0.0586793	0.918973
KIAA0907	-0.256698	0.996552	0.195503	0.638626	0.435243	0.00697245	0.117086	0.68363	0.0394499	0.954463
KIAA1109	-0.0894922	0.996552	0.358845	0.185901	0.307752	0.0788186	0.0893497	0.781836	-0.0173907	0.983702
KIAA1324L	-0.0467586	1	-0.0427105	0.984345	-0.794311	0.0376058	-0.42195	0.373342	-0.338552	0.683542
KIAA1456	0.0874763	0.999338	-0.759033	0.0262493	-1.02148	2.76e-06	0.0055812	0.992496	-0.195761	0.750075
[truncated: 2,391 more rows]
