# Supplementary material for: RNA-Seq Transcriptomic Responses of Full-Thickness Dermal Excision Wounds to Pseudomonas aeruginosa Acute and Biofilm Infection
Source: PLoS One. 2016 Oct 28;11(10):e0165312. doi: 10.1371/journal.pone.0165312 (PMC5085052; doi:10.1371/journal.pone.0165312)
Supplement: S2 File — (XLSX) [file pone.0165312.s006.xlsx]

## Sheet: S5
human_name	inf002_pbs_log2FC	inf002_pbs_padj	inf006_pbs_log2FC	inf006_pbs_padj	inf024_pbs_log2FC	inf024_pbs_padj	inf120_pbs_log2FC	inf120_pbs_padj	inf216_pbs_log2FC	inf216_pbs_padj
IL1A	2.26209	1.63e-21	3.06153	2.89e-30	3.49241	1.78e-55	1.77325	4.84e-16	1.33071	2.43e-07
IL23A	3.20348	7.27e-21	3.80234	1.65e-26	5.10112	1.13e-59	2.86453	1.12e-21	2.46165	3.18e-13
TRAF1	1.96933	1.01e-19	2.15559	6.94e-18	2.39008	2.54e-31	0.441952	0.106158	0.300029	0.550109
TNFAIP3	1.95094	5.12e-18	3.37376	1.38e-40	3.87634	1.93e-76	1.69341	2.68e-16	1.53683	6.98e-11
CCL4	2.58863	2.26e-09	3.60767	2.52e-17	4.54027	2.69e-33	2.4884	1.23e-10	1.96399	9.42e-06
CD83	1.88139	2.26e-09	1.252	0.000993099	1.31255	1.18e-05	0.667935	0.0530205	-0.0202508	0.990674
NFKBIA	1.34267	2.26e-09	2.53183	1.34e-26	3.59526	1.66e-77	1.35874	1.69e-12	1.37994	1.67e-10
TNIP3	1.84562	3.43e-07	3.77922	6.34e-28	3.49373	2.46e-31	2.32888	3.25e-15	1.53195	1.51e-05
OLR1	2.37599	4.49e-07	3.77597	5.88e-18	4.34095	2.66e-28	2.6801	2.78e-11	2.46038	3.49e-08
TNF	2.23481	5.41e-06	2.6928	3.64e-09	3.35722	8.35e-17	1.86254	1.69e-05	1.50581	0.00391803
CCL18	2.29151	1.24e-05	3.0932	2.82e-11	3.89979	2.06e-20	2.00002	1.14e-05	1.83442	0.00037684
NFKBIZ	0.962308	7.05e-05	2.31515	2.33e-24	2.71818	1.01e-48	1.36875	6.21e-14	1.10714	2.3e-07
PLEK	1.61985	0.000329328	2.73472	3.92e-12	3.64688	9.8e-28	2.11668	3.89e-10	1.90677	7.61e-07
LIF	1.19318	0.000456692	2.55285	2.34e-17	3.04691	8.73e-34	0.60507	0.0573964	1.04791	0.000873658
TNFAIP2	0.993715	0.00097366	1.22125	1.81e-05	1.86278	1.72e-17	0.759915	0.0015003	0.452555	0.27535
CFLAR	0.668545	0.00292702	1.76644	2e-21	2.13972	3.67e-46	0.589099	0.000336713	0.439359	0.0576592
PPP1R15A	0.89776	0.0034743	1.65571	1.4e-10	2.96447	3.57e-48	0.616829	0.00936084	0.484884	0.179468
SLAMF1	1.04018	0.00351085	2.89233	7.17e-24	3.80055	3.55e-55	2.08231	8.14e-19	1.59749	6.19e-09
DUSP2	1.53482	0.00865425	1.08752	0.0626071	0.984669	0.0382729	0.877516	0.0769151	0.398819	0.729071
IL1B	1.47635	0.00865425	2.70115	1.32e-10	3.5656	5.76e-23	1.33409	0.00103029	1.47801	0.00123371
PTGS2	0.96803	0.00879721	2.48518	4.77e-18	3.57182	1.91e-52	1.16363	2.33e-06	1.48872	2.42e-08
F3	0.636359	0.0100911	2.47273	5.4e-39	2.36588	1.9e-52	0.485193	0.00730568	0.0606748	0.933998
IRAK2	0.826787	0.0100911	2.03255	2.92e-16	2.97514	1.14e-49	1.09145	1.24e-07	1.52587	5.69e-12
CSRNP1	0.857791	0.0123415	1.95259	1.53e-13	2.70325	1.3e-36	0.633602	0.0112267	0.90874	0.000645127
BIRC3	1.21539	0.0170888	2.32517	7.45e-10	3.42364	6.4e-28	1.9203	1.32e-09	1.56107	2.19e-05
CD80	0.798865	0.0223852	1.03042	0.000465745	1.29371	1.26e-08	0.497211	0.0632125	0.316495	0.529973
RIN2	0.402904	0.0228792	0.631186	1.16e-05	0.171	0.252989	-0.114268	0.566455	-0.158967	0.52573
BTG2	0.662983	0.0260345	1.99318	1.14e-20	1.7694	2.98e-23	0.333281	0.183402	0.643742	0.00680392
SDC4	0.704458	0.0385236	1.58358	8.73e-11	2.43306	2.18e-36	0.6889	0.00140951	0.848668	0.00042962
IL23R	1.21327	0.0464551	1.08102	0.0593526	0.876946	0.0356773	1.41456	5.72e-05	1.20779	0.00768002
DUSP1	0.724372	0.0481803	2.03533	3.3e-16	2.0351	1.82e-23	0.468732	0.0738795	0.73946	0.00700433
IL6	1.38095	0.0516534	2.88008	1.05e-10	3.20824	5.83e-16	0.976935	0.0536861	1.71588	0.00037684
CD274	0.660211	0.0564513	2.75653	8.45e-36	2.66513	9.3e-48	1.44561	4.15e-16	1.02231	1.35e-06
TAGAP	1.21197	0.057255	3.02251	4.63e-14	4.63729	5.45e-42	2.08548	2.67e-09	1.69217	2.93e-05
MAP3K8	0.509108	0.0698458	0.961052	6.49e-07	1.49998	1.57e-23	0.693735	3.72e-06	0.526253	0.0075984
NOS2	1.07368	0.0879301	3.91334	1.01e-30	3.55084	1.46e-30	0.472146	0.332247	0.288927	0.754513
FPR2	1.17819	0.094339	2.66357	1.32e-10	3.76416	1.95e-26	2.29935	1.38e-10	2.48554	1.67e-10
CSF3	1.05923	0.0965423	3.54722	1.35e-21	4.88877	9.86e-48	2.16931	1.2e-10	2.74116	5.5e-13
NFKB2	0.640449	0.0988091	2.08781	1.4e-18	2.84264	1.43e-49	0.937535	3.18e-06	1.0361	4.13e-06
CD22	0.857978	0.105598	0.736227	0.100758	1.14847	3.26e-05	0.673483	0.0262208	1.0249	0.00142784
CXCL1	1.20318	0.10964	2.27435	2.48e-07	2.69236	1.81e-12	1.35344	0.00155798	1.05585	0.073681
NFKB1	0.408095	0.121238	1.46557	7.12e-21	1.33637	7.93e-26	0.331946	0.0302671	0.378382	0.0455603
CD69	1.42736	0.134266	2.7951	9.04e-09	2.86758	6.86e-10	1.34557	0.017286	0.774751	0.436514
FPR1	1.3034	0.142024	2.65541	1.4e-08	3.58868	6.39e-18	2.43278	1.96e-08	2.10982	1.29e-05
EHD4	0.410467	0.154791	0.613669	0.00109414	0.848724	5.1e-10	0.0727445	0.826197	0.293997	0.213368
NFKBID	0.757283	0.177372	1.76439	5.82e-09	2.56367	1.14e-25	0.836446	0.00189058	1.3004	2.4e-06
TIPARP	0.355757	0.191973	1.83738	4.86e-38	1.70957	3.4e-48	0.661	2.63e-08	0.648555	2.23e-06
FOS	0.934726	0.197043	1.68616	2.05e-05	1.47594	1.05e-05	0.354006	0.549657	0.907057	0.0541297
HCAR2	0.74714	0.197043	1.74516	1.11e-08	2.22376	1.24e-19	1.4293	4.75e-09	1.3424	1.61e-06
IRF1	0.830706	0.202078	2.25395	1.95e-11	2.93682	1.51e-26	1.64885	2.67e-09	0.880894	0.0255209
AMICA1	0.532272	0.276961	1.14199	1.9e-06	1.68731	4.23e-20	0.509023	0.0185083	0.545306	0.0459013
CARD11	0.87038	0.280599	0.863062	0.0844584	0.420917	0.348438	0.447469	0.327053	0.497627	0.439128
IL10RA	0.55309	0.297278	1.33406	6.78e-08	1.82153	5.78e-21	0.287528	0.35039	0.489639	0.127381
CLDN4	0.590576	0.301137	-0.019317	0.992236	0.766002	0.00112438	0.310149	0.348857	0.415834	0.31722
CD38	0.772512	0.316426	1.67893	2.57e-07	2.13001	1.37e-15	1.1723	4.8e-06	0.988396	0.00179915
CCL5	1.10213	0.342084	2.23451	2e-06	1.71997	7.83e-05	2.11562	5.43e-07	0.852336	0.246673
ZC3H12A	0.648155	0.342084	1.73345	2.66e-09	2.36232	5.2e-24	1.27903	6.28e-08	1.07674	0.000122661
VCAM1	0.548545	0.350508	0.93546	0.00100215	-0.0440503	0.911679	0.157336	0.714201	-0.0544914	0.958547
ICAM1	0.568518	0.466196	1.28836	4.65e-06	1.61379	1.9e-13	0.318505	0.357562	0.0785389	0.937962
SOCS3	0.750586	0.495611	1.65305	4.47e-06	2.57901	7.18e-19	0.614906	0.107125	1.08612	0.00356994
PSMB10	0.716719	0.540359	0.80958	0.078329	0.847685	0.00927024	0.908873	0.00264946	0.0823412	0.951656
LEF1	-0.430732	0.562977	0.099088	0.911478	0.494657	0.0172261	-0.122849	0.725936	0.0278085	0.975206
NLRP3	0.452203	0.617105	1.29211	1.82e-08	1.65533	5.48e-20	0.59578	0.00360776	0.302144	0.465973
BCL2A1	0.617713	0.632366	2.47397	1.56e-16	3.13786	3.8e-37	1.46857	4.2e-09	1.74219	1.67e-10
NOC3L	-0.345567	0.632366	0.0958209	0.886062	-0.306673	0.0990048	0.281461	0.139601	0.118291	0.804276
ITGAM	0.46552	0.671142	1.21421	7.53e-07	1.49189	7.64e-15	0.456287	0.0550018	0.429199	0.220362
VAV1	0.406371	0.678644	1.0519	1.13e-06	1.46727	9.29e-19	0.730688	2.1e-05	0.687073	0.000787315
NOTCH2	0.190813	0.682579	0.527651	4.98e-07	0.644806	7.56e-16	-0.00754326	0.978111	0.10334	0.618348
DDIT4	0.496055	0.693232	0.558184	0.151517	1.56367	7.72e-14	0.0755383	0.90005	0.208205	0.7476
NFIL3	0.440004	0.693232	0.924343	0.000213104	1.51971	4.69e-16	0.50375	0.0200428	0.688631	0.00358901
PTX3	0.558936	0.693232	1.39362	3.72e-06	2.35727	1.34e-23	0.305598	0.456845	0.693571	0.051737
OSM	0.85988	0.702191	2.62511	4.47e-10	3.31781	7.85e-20	0.969718	0.0304601	1.60896	0.00025181
NFKBIE	0.614386	0.736033	1.22552	0.000611764	1.55963	1.42e-08	0.340844	0.459954	0.577123	0.240324
NR4A1	0.686626	0.740771	1.06802	0.0158114	2.07877	1.34e-11	0.292054	0.640858	0.699477	0.191916
NR4A3	0.572952	0.740771	2.98109	1.15e-24	3.07064	6.93e-35	0.948102	0.000421385	1.43002	2.48e-07
PREX1	0.433128	0.740771	1.0827	1.01e-05	1.30452	5.26e-12	0.402775	0.0953725	0.201373	0.7168
THBS1	0.357147	0.755588	1.1206	1.86e-08	0.596466	0.000545703	-0.54404	0.0014087	-0.47234	0.0386055
APH1B	0.307449	0.776097	0.949043	4.56e-08	1.27057	4.91e-21	0.515924	0.000377698	0.391333	0.0562975
CREB3	0.280038	0.776097	0.107087	0.834896	0.397205	0.00554628	-0.176689	0.329648	0.0430891	0.935624
CSF2	1.03965	0.776396	1.50957	0.00949689	3.87684	6.2e-18	1.55375	0.00560586	0.410377	0.786607
BMF	0.625117	0.785418	1.42465	2.76e-05	2.02708	2.89e-14	0.389177	0.348857	0.538166	0.275553
NOD1	0.292448	0.785418	0.48555	0.0141648	0.676766	7.07e-07	0.100305	0.716945	0.0938745	0.832969
PIK3CD	0.466647	0.79515	1.13026	2.26e-05	1.16434	3.71e-08	0.889686	2.31e-05	0.576497	0.0632489
SERPINB2	0.319894	0.79515	1.47388	6.84e-17	1.50255	2.54e-26	1.19457	1.62e-18	0.807395	8.91e-07
TNFRSF1B	0.442707	0.79515	2.11076	5.87e-19	2.61506	7.04e-42	0.785444	0.000169448	0.976765	1.94e-05
CXCR4	0.466698	0.801673	0.22982	0.7563	0.696391	0.00338953	0.630966	0.0086759	0.733748	0.00976397
DUSP10	0.585223	0.807542	0.742624	0.0945563	1.17585	3.39e-05	0.378282	0.333232	0.266298	0.723052
TNIP1	0.359205	0.815027	1.53325	2.06e-14	1.95039	1.88e-34	0.578092	0.0010405	0.468921	0.0539761
DOK2	0.604744	0.822132	0.169425	0.897678	0.7912	0.014819	-0.103677	0.893504	0.0232758	0.989594
C1QC	0.563193	0.847182	-0.153847	0.903519	0.743555	0.0152042	0.947085	0.00063185	-0.0868562	0.94405
ICAM3	0.702482	0.847182	1.80749	2.67e-06	1.86414	1.51e-08	0.7975	0.0404562	0.377112	0.670477
PIM1	0.414588	0.847182	1.34726	1.37e-08	2.08386	1.26e-28	0.514697	0.0200428	0.30018	0.483354
RGS14	0.636057	0.847182	0.660962	0.238869	0.914871	0.00571378	0.105142	0.899332	0.357664	0.637669
SLC11A2	0.332666	0.847182	0.337774	0.317579	0.416763	0.0238436	0.478009	0.00524879	0.414244	0.0802649
MMP1	0.424963	0.851342	1.20793	2.61e-06	1.89266	5.45e-22	1.52334	7.41e-16	1.18015	1.03e-07
CYTL1	0.327254	0.873803	-0.183378	0.725205	-0.892915	2.48e-08	-0.533719	0.0016069	-0.580134	0.00377142
NFAM1	0.550063	0.87846	1.87125	8.91e-10	2.23554	4.4e-19	1.4159	3.14e-08	1.39872	2.33e-06
GADD45G	0.457662	0.886871	0.505149	0.255551	0.517672	0.0635869	-0.0229583	0.974877	0.0231363	0.985377
PNP	0.393432	0.890767	1.3541	9.58e-09	1.68352	1.74e-19	0.632857	0.00229011	0.892071	5.49e-05
EGR1	0.572941	0.892266	1.21193	0.0012442	1.46895	3.78e-07	0.505437	0.197871	0.342416	0.64646
FMOD	-0.403492	0.892266	-0.5181	0.158711	-0.589793	0.0108577	-0.769348	0.00018439	-0.447632	0.181812
CCL11	0.726507	0.921371	1.0682	0.0570933	1.28108	0.00186857	1.06065	0.0101235	1.06895	0.0426139
RHOT1	-0.258175	0.921371	-0.286128	0.307624	-0.42151	0.00380762	0.0657488	0.8375	-0.0833199	0.858632
TNFAIP6	0.484833	0.924519	1.80761	8.04e-10	1.60043	1.17e-10	0.118106	0.854	0.72809	0.0407399
FCGR3A	0.556527	0.925548	1.79801	8.45e-08	1.93093	2.46e-12	1.20973	2.31e-05	0.11103	0.928671
CASP9	0.417783	0.927205	0.927049	0.000667877	1.29309	2.76e-10	0.319237	0.275005	0.384403	0.314672
ITGB7	0.437454	0.927205	0.884111	0.0030058	0.583005	0.0206305	0.270011	0.441319	-0.0590748	0.956015
TLR2	0.419568	0.927205	0.506926	0.208201	0.931961	2.03e-05	0.726931	0.000700721	0.0623092	0.948253
GDF5	0.759693	0.934106	0.385357	0.762211	-1.0975	0.0278958	-0.87574	0.0888123	-0.573326	0.491904
F2	0.52539	0.940368	0.192492	0.864797	0.495374	0.156865	0.237765	0.662494	0.949295	0.00643824
IKBKE	0.462834	0.940368	1.07366	0.000530554	2.03951	1.35e-19	0.723833	0.00420017	0.307023	0.590814
PYCARD	0.434264	0.940368	0.234364	0.758115	-0.0548578	0.898756	0.598484	0.0155715	0.2969	0.563269
IL18BP	0.450991	0.943444	1.25249	1.81e-05	2.59054	3.76e-32	1.23334	2.54e-08	0.320652	0.5456
GBP1	0.904755	0.945691	2.64841	6.23e-08	1.80983	0.000298268	2.1495	1.83e-05	0.139425	0.951656
THY1	0.41856	0.945691	-0.132227	0.900634	-0.315094	0.302585	-0.56297	0.0197616	-0.345636	0.438897
ADAMTS1	0.309029	0.947433	0.796938	0.000224093	0.291076	0.164187	-0.180909	0.526241	-0.00796429	0.993493
NFE2	0.725482	0.947433	1.72938	9.58e-05	2.78832	1.33e-14	1.52663	0.000112917	1.58707	0.000371345
PAFAH2	0.38104	0.947433	-0.808248	0.00627134	-0.204423	0.486303	-0.217464	0.49054	-0.0381391	0.96911
PPIC	-0.27295	0.947433	-0.258109	0.480219	0.0211413	0.939904	-0.464168	0.00132646	-0.00496551	0.993822
PVR	0.49812	0.947433	1.2559	0.000165774	2.04357	5.83e-16	0.396711	0.310131	0.573926	0.207098
PDE5A	-0.343989	0.957596	-0.0107047	0.993539	-0.493675	0.023093	-0.223456	0.457615	0.00513668	0.994385
ANXA5	-0.319442	0.958988	0.123491	0.869215	0.438955	0.0259301	0.0673467	0.880791	0.146973	0.784654
CD63	0.313895	0.963089	0.00963127	0.993774	0.308162	0.148249	-0.37974	0.0577868	-0.0329178	0.971548
IKBKB	0.242605	0.963089	0.592587	0.00054489	0.607778	3.72e-06	0.0575782	0.855029	0.11076	0.774919
CASP3	-0.283934	0.969345	0.263334	0.494689	0.429642	0.0113318	0.291751	0.117347	0.00947309	0.991638
LPAR1	-0.224541	0.969345	0.132391	0.753866	-0.0530736	0.81284	-0.356903	0.00628379	-0.249063	0.233489
STAT5A	0.301941	0.993521	0.274511	0.502063	0.656574	0.000132783	0.119218	0.720549	0.00848848	0.992467
ENPP1	-0.419837	0.995567	0.246649	0.744952	-0.226707	0.516324	-0.494126	0.0815211	-0.295729	0.600886
COL12A1	-0.230719	0.996271	-0.405194	0.0466885	0.213222	0.193214	-0.568129	4.63e-06	-0.183084	0.522544
EDA	0.466553	0.996271	-0.5171	0.367464	-0.462395	0.178904	-0.319066	0.437368	-0.661504	0.0770022
IL27RA	0.600443	0.996271	0.650208	0.304666	0.812528	0.032565	0.501145	0.266486	0.307759	0.738046
ABCA1	0.179227	0.996552	0.544731	0.0855546	0.250151	0.340964	0.155095	0.693406	-0.111274	0.873551
ABCB9	0.46704	0.996552	-0.192317	0.900634	-0.703815	0.0987501	-0.0237811	0.981777	-0.365745	0.684874
ABCC5	0.0990998	0.996552	-0.32319	0.092988	-0.339949	0.00654562	-0.30639	0.00915399	-0.268366	0.099825
ABL1	0.179267	0.996552	0.503264	0.079125	0.405079	0.0501375	-0.254168	0.314271	-0.182498	0.705301
ABR	0.169535	0.996552	0.178799	0.608316	0.500698	0.000105374	0.140815	0.493928	0.186224	0.480358
ACAN	0.311949	0.996552	-0.0378827	0.973118	-0.525595	0.00969972	-0.966979	2.21e-08	-0.537642	0.0304441
ACE2	-0.174336	0.996552	-0.447893	0.342185	-0.629932	0.0117997	0.125097	0.810182	-0.0524008	0.964653
ACER2	0.307519	0.996552	-0.692945	0.0416391	-0.0324664	0.937581	0.20546	0.5884	0.0767995	0.933233
ACIN1	-0.131731	0.996552	0.205666	0.405274	0.352724	0.00263569	-0.00776073	0.981462	-0.0162158	0.978323
ACVR1B	0.153115	0.996552	0.417032	0.29068	0.520706	0.0211068	0.321461	0.230322	0.212104	0.68828
ACVR2A	-0.101064	0.996552	-0.323568	0.433128	-0.415043	0.0444068	0.202216	0.473525	-0.0176176	0.985759
ACVRL1	0.232013	0.996552	0.0961832	0.915033	0.824666	9.16e-06	-0.155173	0.664103	-0.0418225	0.965052
ADA	0.374795	0.996552	0.521321	0.348214	1.40173	7.65e-08	0.4855	0.135664	0.439893	0.386571
ADAM10	-0.168297	0.996552	0.142966	0.76841	0.305441	0.0674915	0.134385	0.596852	0.0876681	0.859048
ADAM12	-0.357531	0.996552	0.198978	0.778496	0.110114	0.746839	-0.706239	0.00057757	-0.211534	0.705614
ADAM15	0.0959854	0.996552	0.242439	0.65273	0.583313	0.00372426	0.0122338	0.982698	-0.0814362	0.91452
ADAM17	0.0802845	0.996552	0.879251	9.31e-07	1.08924	3.32e-15	0.513921	0.000441109	0.449749	0.0178026
ADAM8	0.384895	0.996552	1.67513	7.33e-05	2.2147	7.24e-11	0.666346	0.149844	0.87745	0.101245
ADAM9	-0.0940003	0.996552	0.508406	0.0036167	0.870548	3.15e-13	0.226878	0.159199	0.369046	0.0293314
ADAMTS5	0.283172	0.996552	0.89832	0.000317333	0.624402	0.00284773	-0.0806892	0.869171	-0.0812145	0.920414
ADAMTSL4	-0.145942	0.996552	0.0925075	0.941763	0.503571	0.0788408	0.162895	0.742553	-0.1222	0.888919
ADARB1	0.142194	0.996552	-0.347348	0.256207	-0.324212	0.0838675	-0.339809	0.0546293	-0.244594	0.427992
ADAT2	-0.219211	0.996552	-0.0939579	0.955729	-0.801004	0.0220938	0.0586497	0.949728	0.0934062	0.944348
ADORA1	-0.481759	0.996552	-1.28147	0.0243095	0.122514	0.876681	-0.0349073	0.980079	0.334801	0.798793
ADORA2A	0.617711	0.996552	1.01104	0.0610645	2.86956	6.96e-17	1.49255	3.27e-05	0.755273	0.223569
ADORA2B	0.209677	0.996552	0.599469	0.168815	0.748786	0.0062669	0.38793	0.265799	0.615756	0.10111
AGAP2	0.148743	0.996552	0.484976	0.254457	0.60294	0.0190606	0.362073	0.206791	0.127699	0.863406
AIF1	0.148055	0.996552	0.266088	0.579805	0.751136	2.9e-05	0.667391	0.000102682	0.186425	0.692925
AIF1L	0.245055	0.996552	-0.229482	0.753169	-0.369932	0.196591	0.427828	0.0622005	0.184843	0.739937
AIFM2	0.245565	0.996552	0.206168	0.806388	0.243538	0.486577	-0.531407	0.0603379	0.013679	0.991685
AIMP1	-0.174148	0.996552	0.0885174	0.884744	-0.333668	0.0342171	0.0535306	0.877908	0.0900702	0.845308
AKAP13	0.220122	0.996552	0.770452	7.74e-07	0.782561	1.26e-10	0.00349412	0.992326	0.0282527	0.966843
ALDH1A3	0.224255	0.996552	1.01812	0.11176	1.19234	0.00957846	0.760159	0.177263	1.06038	0.0861276
ALDOB	0.248688	0.996552	-0.490076	0.258201	-0.635078	0.0127312	-0.278366	0.413145	-0.189329	0.761838
ALDOC	0.287437	0.996552	0.0754107	0.937324	-0.409513	0.0548416	-0.598776	0.00161275	-0.380031	0.227666
ALMS1	-0.142743	0.996552	-0.288806	0.483361	-0.3697	0.0643554	-0.111622	0.75322	-0.180975	0.687745
ALOX12	-0.13987	0.996552	-0.473726	0.238523	-0.575356	0.015407	-0.472556	0.055363	-0.417306	0.261449
ALOX15B	-0.354236	0.996552	-0.470719	0.611579	0.235203	0.691646	-1.87408	8.58e-08	-2.06396	1.5e-08
AMHR2	-0.224336	0.996552	0.78364	0.201573	1.97828	2.03e-08	0.651193	0.156345	1.12336	0.0139873
AMOTL1	-0.122196	0.996552	-0.452453	0.0363463	-0.407234	0.00744929	-0.272401	0.0968434	-0.303985	0.153527
ANGPT2	-0.117051	0.996552	0.00123375	0.999083	0.472202	0.00464565	-0.167743	0.519565	0.0292389	0.971722
ANGPTL1	-0.375556	0.996552	-0.0843089	0.965401	-1.117	0.00143932	-0.76245	0.0411299	-0.291275	0.758934
ANO6	-0.102905	0.996552	0.0535006	0.936163	0.409578	0.00209772	-0.128441	0.553949	-0.113046	0.76089
ANXA1	-0.141545	0.996552	0.46953	0.130585	0.559973	0.00370795	0.158124	0.647494	0.290713	0.430492
ANXA11	0.179539	0.996552	0.541558	0.00229669	0.678132	1.01e-07	0.0319628	0.928944	0.112836	0.774768
AP1G1	-0.0987752	0.996552	0.42903	0.0206559	0.392295	0.00334096	0.204898	0.218529	0.161926	0.577692
APC	-0.219974	0.996552	0.0667205	0.933657	-0.314966	0.07226	-0.0734871	0.836988	-0.122368	0.789813
AQP2	0.233021	0.996552	-0.131151	0.953409	-1.84656	7.75e-05	-0.674594	0.285247	-1.07029	0.104552
ARF6	-0.138535	0.996552	0.259165	0.470601	0.382673	0.0245738	0.0232208	0.961854	-0.144647	0.73754
ARG1	0.239037	0.996552	1.34725	0.00710897	1.91334	5.88e-07	0.32243	0.686869	0.585944	0.478761
ARHGEF12	-0.0668896	0.996552	-0.116698	0.768536	-0.400944	0.000906944	-0.0392288	0.899274	-0.117799	0.711784
ARHGEF17	0.104991	0.996552	-0.617079	0.0548942	0.11051	0.742962	-0.382786	0.122951	-0.221733	0.670076
ARHGEF2	0.110688	0.996552	0.580902	0.00651881	1.04527	4.88e-13	0.0857743	0.803154	0.11923	0.802634
ARVCF	0.313353	0.996552	-1.04978	0.00929597	-0.239349	0.579838	-0.363725	0.341326	-0.342841	0.550109
B3GNT5	0.14139	0.996552	0.824129	3.37e-06	0.476461	0.00270101	-0.012201	0.979161	0.268051	0.319931
B4GALT1	0.0811392	0.996552	0.305083	0.177744	0.413769	0.00159694	-0.0253277	0.943198	0.0521152	0.918126
BCL10	-0.144744	0.996552	0.588861	0.0310294	0.48499	0.019251	0.204923	0.487906	0.192947	0.690959
BCL2L1	0.292003	0.996552	0.120063	0.896148	0.431629	0.0726654	-0.0213853	0.973454	0.0357382	0.973687
BCL2L11	-0.183502	0.996552	0.955346	0.000960027	1.37938	5.87e-10	0.433149	0.111323	0.445271	0.233489
BCL2L14	0.241299	0.996552	0.71493	0.396113	0.899491	0.0635869	0.910454	0.0713129	0.601315	0.491335
BCL3	0.302198	0.996552	0.812691	0.123963	1.33843	5.02e-05	0.623977	0.1303	0.362384	0.67202
BCL7A	-0.153041	0.996552	0.767701	0.0494373	1.39293	3.56e-08	-0.00869242	0.991279	-0.0769489	0.946221
BCL9	-0.276925	0.996552	0.541929	0.193127	1.17323	2.14e-07	0.213907	0.607442	0.327537	0.505146
BDKRB1	0.476548	0.996552	0.89279	0.0231	0.909909	0.00225156	-0.0702504	0.928989	0.0974556	0.936527
BICD2	0.158131	0.996552	-0.152352	0.689906	-0.189378	0.242388	-0.293244	0.0344053	-0.117142	0.740519
BLNK	-0.1632	0.996552	-0.415331	0.47535	-0.731817	0.00592525	0.665799	0.00573734	0.0432167	0.971548
BMP1	0.144719	0.996552	0.0999413	0.902773	0.648435	0.000266469	-0.509392	0.00457506	-0.0604379	0.934138
BMP7	0.216392	0.996552	-0.327986	0.702051	-0.71545	0.025574	-0.125451	0.843767	0.122647	0.902692
BMP8A	-0.326689	0.996552	0.664182	0.495755	1.49434	0.0024432	0.836394	0.169332	0.108994	0.961988
BMX	0.366181	0.996552	1.69843	5.73e-08	2.25334	6.92e-19	0.806087	0.00659153	0.543406	0.287155
BNIP3	0.0775325	0.996552	-0.0833627	0.908633	0.95913	5.8e-12	0.0160198	0.973413	0.0718482	0.896776
BNIPL	0.156815	0.996552	-0.536392	0.0429417	-0.685109	6.66e-05	0.179543	0.515507	-0.182116	0.670477
BRAF	-0.102511	0.996552	0.487558	0.0123951	0.320876	0.0384217	0.112763	0.664873	0.096183	0.826606
BRCA2	-0.118097	0.996552	-0.321246	0.476555	-0.393901	0.0767268	0.0956041	0.83074	0.163956	0.774768
C1QTNF1	0.314108	0.996552	-0.059245	0.962082	0.355303	0.178781	-0.516822	0.0190408	-0.554176	0.0392385
C1QTNF2	0.134629	0.996552	-0.560503	0.184666	-0.426515	0.139376	-0.417392	0.0900333	-0.463383	0.113267
C1QTNF3	-0.14583	0.996552	-0.474407	0.216458	-1.46583	8.5e-13	-1.35303	1.52e-12	-0.890135	6.4e-05
C1QTNF5	0.259914	0.996552	-0.352743	0.542403	-0.118426	0.761475	-0.367675	0.214661	-0.639643	0.0295385
C1R	0.225214	0.996552	0.0702188	0.935887	0.350128	0.069578	0.280746	0.189598	0.123726	0.813127
C2	0.389857	0.996552	-0.109629	0.946974	0.286373	0.528806	1.1857	7.7e-05	-0.275805	0.759106
C3	0.311774	0.996552	0.31574	0.594305	0.37923	0.174694	0.701841	0.00220466	-0.00309429	0.996605
CALU	-0.159391	0.996552	-0.0614638	0.895294	0.203519	0.0893106	-0.390388	5.94e-05	-0.136583	0.539928
CAMK1D	-0.145677	0.996552	-0.239446	0.716222	-0.591075	0.011731	-0.354911	0.16582	-0.443156	0.140625
CAMK2D	-0.0645811	0.996552	-0.0967235	0.830078	-0.483876	4.06e-05	-0.126342	0.509327	-0.182482	0.433546
CASK	-0.116787	0.996552	-0.0435703	0.954507	-0.320502	0.0340696	-0.126032	0.588925	-0.0394324	0.945717
CASP10	0.139874	0.996552	1.27647	1.31e-07	1.78613	6.28e-21	0.481948	0.0361238	0.66226	0.00930411
CASP4	0.152127	0.996552	1.43015	8.08e-09	2.59135	1.18e-40	1.31213	5.7e-12	0.783512	0.0017931
CAT	-0.174026	0.996552	0.0881922	0.917277	0.871426	2.9e-07	1.14625	1.21e-13	0.846565	4.76e-06
CAV1	-0.207526	0.996552	-0.215245	0.474058	-0.28177	0.0521261	-0.435044	0.000516353	0.0730719	0.867566
CBL	-0.104777	0.996552	0.358869	0.239454	0.564244	0.000692079	0.236336	0.291177	0.151935	0.738046
CCBE1	-0.150166	0.996552	-0.607282	0.00665287	-0.144477	0.529821	-0.473025	0.00273595	-0.304779	0.24031
CCL15	0.251162	0.996552	1.57497	0.00527267	1.68474	0.000764805	1.26619	0.0262711	0.77666	0.430492
CCL19	0.324485	0.996552	0.696987	0.446623	1.45093	0.00277108	0.65935	0.320352	0.902738	0.241535
CCL20	0.550127	0.996552	2.86277	1.36e-16	3.28056	1.47e-23	2.07446	1.2e-11	0.472478	0.530939
CCL22	0.396176	0.996552	0.66425	0.494689	1.15743	0.0293665	0.601396	0.434319	0.926272	0.258188
CCR2	0.296315	0.996552	0.401718	0.540167	0.692685	0.0190412	0.439702	0.206565	0.263986	0.720356
CCR4	0.247217	0.996552	0.684764	0.487379	0.97464	0.0962558	1.09394	0.0658813	0.593272	0.606477
CCR6	0.337665	0.996552	0.268338	0.876455	0.719327	0.211522	1.1692	0.00908566	0.314692	0.803572
CCR7	0.495239	0.996552	0.961914	0.0681577	1.24319	0.000703174	0.857101	0.0327148	0.262443	0.816918
CCRL2	0.513025	0.996552	2.50082	6.5e-11	3.17819	5.87e-23	1.67581	5.34e-07	1.89704	2.3e-07
CD101	0.376054	0.996552	1.39147	0.00114901	1.73959	1.76e-07	0.507214	0.307985	0.695432	0.240359
CD109	-0.0895254	0.996552	-0.24473	0.472261	-0.63102	8.6e-06	-0.329352	0.0404055	-0.253176	0.347195
CD14	0.179614	0.996552	0.899826	0.0113302	1.45668	2.76e-09	0.678102	0.0152326	0.685973	0.0570944
CD2	0.411378	0.996552	1.03726	0.123158	0.46046	0.457079	1.1192	0.00628379	0.658538	0.373771
CD207	0.367603	0.996552	0.679899	0.170916	1.03664	0.000719833	1.14771	7.5e-06	-0.475593	0.338724
CD226	0.195619	0.996552	0.315852	0.753169	0.332562	0.459144	0.902784	0.00120302	0.53314	0.269894
CD28	0.293066	0.996552	0.916471	0.247655	0.45177	0.525722	1.52282	0.00260045	0.258346	0.877716
CD300A	0.486581	0.996552	2.15012	1.1e-06	0.998601	0.0267138	0.0915051	0.936785	0.232178	0.867065
CD300LD	0.436326	0.996552	1.10893	0.0727546	1.0988	0.022081	1.37601	0.00317081	1.15283	0.0624078
CD37	0.143792	0.996552	1.44545	2.36e-08	1.84782	4.32e-19	0.954519	7.5e-06	0.794521	0.0027333
CD3D	-0.236213	0.996552	-0.184548	0.927166	0.097859	0.904146	1.20177	0.00387169	0.72941	0.297975
CD3E	0.456382	0.996552	-0.103404	0.968377	-0.145307	0.859752	1.22033	0.00588199	0.916496	0.153527
CD4	0.469856	0.996552	0.506762	0.564848	0.106615	0.868757	1.27854	4.02e-05	0.341783	0.684183
CD47	-0.103317	0.996552	-0.00696644	0.993774	0.271327	0.0929963	0.384524	0.00591776	0.157728	0.628856
CD48	0.172878	0.996552	0.762853	0.0250909	0.899758	0.000152727	0.613254	0.0156407	0.534643	0.141384
CD5	0.365645	0.996552	1.01861	0.0647784	0.763698	0.0838236	1.25993	0.00054913	0.626095	0.361926
CD55	0.0897314	0.996552	1.21229	1.15e-10	1.12292	1.45e-13	0.333908	0.0824277	0.287877	0.347571
CD68	0.138842	0.996552	0.658017	0.0625815	1.75135	1e-16	0.968822	8.35e-06	1.08287	8.77e-06
CD84	-0.367261	0.996552	-0.133692	0.904416	0.386408	0.197679	0.874723	0.000149082	0.166138	0.829653
CD9	0.184839	0.996552	-0.272928	0.518603	-0.475183	0.0110553	-0.135128	0.695276	0.0259567	0.977805
CD99L2	0.142647	0.996552	-0.0640603	0.941425	-0.0988728	0.701859	-0.36279	0.0404562	-0.1597	0.70691
CDC42SE2	0.247973	0.996552	0.749992	0.00145823	0.517667	0.00972006	0.225083	0.416982	0.279903	0.445682
CDH11	-0.213189	0.996552	-0.279048	0.565812	-0.0273562	0.937699	-0.427819	0.0404969	-0.206669	0.666356
CDHR1	-0.35133	0.996552	-0.528344	0.430699	-0.441604	0.262465	1.15182	8.62e-05	0.680581	0.140625
CDKN1A	0.160059	0.996552	0.573324	0.0705482	1.12593	4.76e-09	0.319481	0.236545	0.304118	0.469205
CDKN2D	0.305471	0.996552	0.617219	0.396113	0.982796	0.0111906	-0.0883565	0.928822	-0.265494	0.813667
CEBPB	0.259988	0.996552	0.694046	0.185901	1.38978	2.87e-06	0.724214	0.0334001	0.37863	0.597199
CERCAM	0.135473	0.996552	-0.28183	0.593575	-6.51e-05	0.999927	-0.654501	0.000479234	-0.327845	0.353629
CFB	0.206477	0.996552	0.479666	0.540167	0.776621	0.0363937	0.845172	0.0198122	0.491938	0.47548
CFP	0.386385	0.996552	1.20336	0.00130562	1.29398	9.3e-06	0.619889	0.079042	0.219184	0.816918
CFTR	-0.209084	0.996552	0.202712	0.912461	0.0758765	0.918329	1.91432	1.16e-07	1.33426	0.00238369
CGREF1	-0.371691	0.996552	-0.0731275	0.971058	-0.119631	0.838015	-0.933898	0.00323346	-0.648177	0.17361
CHAC1	-0.187825	0.996552	0.208691	0.898988	1.24852	0.00198896	0.881329	0.0408151	0.563192	0.478937
CHD7	-0.0862187	0.996552	0.733188	1.9e-06	0.872315	1.26e-13	0.349477	0.00768149	0.345398	0.0432014
CHRD	0.40094	0.996552	0.257168	0.783232	0.71019	0.0234788	-0.297238	0.533053	-0.208767	0.811693
CHRNA7	-0.27094	0.996552	0.160934	0.920106	-0.311258	0.55043	-1.18256	0.000421385	-0.444066	0.521213
CHST3	0.152671	0.996552	0.481371	0.128525	0.796609	1.89e-05	0.198627	0.531909	0.198259	0.691057
CIITA	0.324802	0.996552	0.291765	0.7344	0.947746	0.00102121	0.776725	0.0082903	0.233697	0.780092
CISH	0.35446	0.996552	0.78421	0.080941	0.899019	0.00393803	0.0436424	0.963049	0.100433	0.934341
CLCF1	0.361753	0.996552	0.0697476	0.973895	0.801341	0.0821676	-0.329616	0.67498	0.195529	0.893482
CLDN1	-0.0955191	0.996552	-0.220786	0.520664	-0.563555	4.93e-05	0.043883	0.90439	0.0554032	0.922149
CLDN7	0.302507	0.996552	0.555075	0.586514	1.30164	0.0041894	0.788883	0.159163	0.154145	0.933425
CLDN8	0.471054	0.996552	-0.247751	0.85972	-1.05002	0.00488662	0.0405262	0.969729	-0.0236382	0.989769
CLN3	0.117897	0.996552	0.736274	0.000723443	0.916278	1.47e-08	0.271291	0.217778	0.249855	0.470541
CLSTN2	0.666585	0.996552	0.541236	0.594305	-1.10673	0.0233744	-0.378894	0.662686	-0.0141474	0.993822
CMPK2	0.316519	0.996552	0.800505	0.325561	-0.224681	0.767604	1.64809	0.00023292	-1.05401	0.106824
COL11A2	0.309632	0.996552	-0.0165667	0.9934	-0.711127	0.00914437	-0.731239	0.00591776	-0.689302	0.0464265
COL14A1	-0.121531	0.996552	-0.17806	0.819321	-0.481264	0.0475766	-0.517132	0.0270131	-0.270218	0.581895
COL16A1	0.12928	0.996552	-0.328216	0.488229	-0.257265	0.333307	-0.87165	3.68e-06	-0.60525	0.0175357
COL4A3	-0.127813	0.996552	-0.258752	0.673971	-0.572457	0.0119797	-0.157701	0.689157	-0.277976	0.52158
COL4A6	0.29559	0.996552	-0.403815	0.418982	-0.795942	0.00066428	-0.415535	0.125361	-0.751166	0.00367773
COL5A1	-0.164472	0.996552	-0.270258	0.733184	0.315119	0.359944	-0.725869	0.00669107	-0.46947	0.311464
COL6A1	0.110238	0.996552	-0.156171	0.849689	0.208874	0.482439	-0.533915	0.0181661	-0.370912	0.338997
COL6A3	0.0936394	0.996552	-0.141421	0.846781	0.0017998	0.995578	-0.497561	0.0120125	-0.321679	0.367821
COL7A1	0.19612	0.996552	-0.297843	0.687662	-0.172553	0.660624	-0.734435	0.00509809	-0.425698	0.382415
COL8A1	0.114795	0.996552	-0.407847	0.295771	-0.304462	0.221654	-0.607237	0.00242328	-0.704765	0.00216781
COL8A2	0.227771	0.996552	-0.522823	0.176169	-0.352105	0.197009	-0.736699	0.000154523	-0.378017	0.267372
CORO1A	0.248625	0.996552	1.22185	0.000304894	1.67338	7.86e-11	0.735347	0.0118356	0.599211	0.169179
COTL1	0.14778	0.996552	0.56086	0.126982	0.885951	6.03e-05	0.23687	0.510934	0.251955	0.63928
CPD	-0.116098	0.996552	0.442925	0.0237988	0.486317	0.000310278	0.10148	0.700738	0.0888133	0.83978
CPXM2	0.107057	0.996552	-0.388986	0.105329	-0.319773	0.0548597	-0.188458	0.361474	-0.235026	0.387108
CREB1	-0.128083	0.996552	0.539794	0.00487493	0.780504	4.26e-09	0.157493	0.478645	0.2089	0.465559
CSF1R	0.114885	0.996552	0.11565	0.906507	0.668852	0.0023459	0.313267	0.284694	0.0615345	0.947358
CSF2RA	0.275289	0.996552	1.12436	0.000482562	1.46633	1.44e-09	0.525963	0.085064	0.730793	0.0331477
CSF2RB	0.328009	0.996552	2.02301	2.09e-12	2.65187	5.84e-30	1.19898	6.19e-07	1.26606	3.11e-06
CSF3R	0.410858	0.996552	1.953	6.48e-06	3.10662	1.66e-18	2.1532	1.88e-09	2.26867	9.05e-09
CTAGE1	-0.226337	0.996552	0.00977652	0.993539	-0.319133	0.118994	0.387438	0.0404076	0.158168	0.741533
CTSC	0.279041	0.996552	0.10551	0.880615	0.528053	0.00182455	0.789894	1.33e-07	0.508506	0.0130355
CTSD	0.100676	0.996552	-0.172776	0.785311	0.397647	0.0610764	0.0463031	0.926463	-0.0438469	0.962768
CTSE	0.409049	0.996552	1.1969	0.00139292	1.68142	1.86e-09	0.712219	0.0319635	1.1656	0.00055844
CTSF	0.137511	0.996552	-0.20377	0.825582	-0.265567	0.463381	-0.527317	0.0595312	-0.434089	0.323343
CTSK	0.150639	0.996552	0.00389755	0.996343	0.378043	0.00907285	0.0521452	0.877129	0.0558875	0.918126
CTSS	0.27462	0.996552	0.444718	0.2234	0.742437	0.000180378	0.994462	3.37e-08	0.459767	0.120922
CX3CL1	0.333883	0.996552	-0.0684985	0.970803	-0.19897	0.660381	0.165627	0.785048	-0.789491	0.0295385
CXCL16	0.327925	0.996552	0.495698	0.258434	0.848836	0.000285992	0.782677	0.0005549	0.150188	0.844345
CXCL17	-0.52373	0.996552	-0.158242	0.941763	-0.294228	0.713857	2.09536	4.18e-05	0	1
CXCL5	0.451364	0.996552	1.23599	0.0149194	2.30498	2.13e-10	1.50899	7.53e-05	1.94469	1.58e-06
CYBB	0.172661	0.996552	0.515866	0.123622	0.570833	0.00757368	0.787173	3.57e-05	0.104871	0.883476
CYFIP2	0.248852	0.996552	1.24709	0.000225745	1.31935	9.85e-07	0.72379	0.0145411	0.553109	0.232655
CYLD	0.156285	0.996552	1.02451	6.02e-09	0.885239	4.55e-10	0.4594	0.00242328	0.300151	0.230822
CYP26A1	0.34308	0.996552	0.0178935	0.994859	-0.369735	0.586027	-0.345899	0.69929	-1.19678	0.0373244
CYR61	0.232206	0.996552	0.321826	0.334248	0.366375	0.0483027	-0.372556	0.0399106	-0.0827079	0.888919
CYSLTR1	-0.399492	0.996552	-0.291272	0.799843	0.172414	0.75699	0.794791	0.033023	-0.114614	0.934141
DAGLB	0.139082	0.996552	0.276899	0.402891	0.49187	0.00183781	0.287648	0.111491	0.24471	0.404006
DAPK1	0.121364	0.996552	0.675825	0.00497105	1.03534	6.57e-10	0.154916	0.641261	0.0620978	0.933998
DAPL1	-0.142623	0.996552	-0.42702	0.451155	-1.213	7.99e-07	-0.295758	0.44807	-0.464875	0.287095
DCBLD2	-0.197338	0.996552	0.302502	0.37006	0.448355	0.00909229	0.0420859	0.920076	0.230419	0.466756
DCHS2	0.264337	0.996552	0.0257248	0.99288	-0.587853	0.207395	-0.949194	0.0136457	-0.977692	0.0278824
DDAH2	0.132107	0.996552	-0.227133	0.763097	0.00530835	0.990761	-0.529386	0.0295714	-0.264431	0.606619
DEDD2	0.140148	0.996552	0.346019	0.318804	0.675309	9.36e-05	0.335961	0.0992215	0.155708	0.750168
DEFA1	0.293837	0.996552	0.638631	0.523107	1.03383	0.0754438	1.01756	0.129058	0	1
DEFB103A	-0.369336	0.996552	0.255074	0.753672	0.651093	0.020592	0.495282	0.119334	0.842585	0.0107762
DGKD	0.362484	0.996552	0.730147	0.0115295	0.672404	0.0019769	-0.0108465	0.986132	0.131931	0.847103
DGKI	-0.40901	0.996552	-0.412256	0.601282	-0.106771	0.851532	-0.633757	0.0866751	-0.332236	0.670784
DHCR24	0.148081	0.996552	-0.284495	0.357468	-0.480166	0.00173278	0.105138	0.720549	0.259719	0.340136
DIAPH2	-0.329479	0.996552	0.341563	0.463418	0.43991	0.0575571	0.227933	0.48464	0.166341	0.786607
DLC1	-0.074033	0.996552	0.0920358	0.802602	0.267352	0.0190325	-0.346372	0.000407995	-0.143001	0.491904
DNAJB6	-0.0918853	0.996552	0.213652	0.65217	0.284853	0.168515	0.458818	0.00768427	0.15348	0.74491
DNM1	0.20399	0.996552	-0.615797	0.215685	-0.220644	0.591024	-0.562073	0.0632521	-0.265541	0.70359
DOCK2	0.220897	0.996552	1.06225	9.97e-05	1.19154	1.4e-08	0.844127	7.7e-05	0.365328	0.398308
DOCK3	0.139355	0.996552	-0.414203	0.353473	-0.665175	0.00377182	-0.320335	0.246146	-0.301366	0.485038
DRAM1	0.378905	0.996552	0.625769	0.0920748	1.2461	3.31e-08	0.82797	0.000264764	0.493104	0.193881
DSC1	-0.120194	0.996552	-0.296412	0.563124	-0.952903	9.91e-07	0.0482237	0.929888	-0.147866	0.816918
DSC3	-0.175892	0.996552	-0.250792	0.517686	-0.882184	4.04e-09	0.121134	0.700731	-0.00737978	0.993493
DSG1	-0.0925406	0.996552	-0.348921	0.234633	-0.823798	2.73e-08	-0.117583	0.704816	-0.166825	0.683201
DSG3	-0.147998	0.996552	-0.0292326	0.981947	0.129728	0.674377	0.338174	0.182118	0.480433	0.098124
DSP	-0.0562912	0.996552	-0.320857	0.0812443	-0.697277	5.63e-11	-0.212074	0.127386	-0.186007	0.403289
DUOX1	0.123698	0.996552	-0.302916	0.413095	-0.349002	0.0763635	0.264918	0.230322	0.14932	0.758896
DUOX2	-0.42137	0.996552	-0.058557	0.974943	0.258646	0.596606	1.50765	1.35e-07	1.32391	9.91e-05
DUSP6	0.139863	0.996552	1.303	4.35e-07	1.57653	1.17e-14	0.340024	0.261509	0.37802	0.376669
DYNLT1	0.26073	0.996552	0.633194	0.0369039	0.616786	0.00583604	-0.0170459	0.979161	0.0553893	0.952208
EDIL3	-0.317797	0.996552	-0.589614	0.149759	-0.365911	0.233744	-0.781156	0.000663941	-0.516932	0.135212
EGLN3	0.176753	0.996552	0.659166	0.0140294	1.35553	4.31e-15	0.809229	4.4e-06	0.693779	0.00138964
ELMO3	0.1687	0.996552	-0.0600681	0.955729	-0.49599	0.0221877	-0.0422592	0.936522	-0.00405904	0.994962
ELMOD1	-0.24382	0.996552	-0.190547	0.77218	-0.490613	0.0228554	0.314002	0.203718	0.14494	0.807135
EMB	0.147635	0.996552	0.898234	0.0010508	0.959424	3.73e-06	0.25918	0.433289	0.143261	0.837237
EMILIN1	0.113272	0.996552	-0.0131188	0.993485	0.668494	0.00389272	-0.583639	0.0106877	-0.141534	0.844345
EMILIN2	0.195021	0.996552	0.618314	0.0138539	1.16056	2.22e-12	0.10844	0.772655	0.219811	0.598108
ENAH	-0.0786502	0.996552	-0.054156	0.935153	-0.39254	0.00330176	-0.064586	0.822369	0.196673	0.43125
EP300	-0.0881564	0.996552	0.479786	0.0107634	0.557526	2.28e-05	0.177883	0.357562	0.0510467	0.925263
EPCAM	-0.241339	0.996552	-0.132101	0.838051	-0.151443	0.543609	0.480992	0.00534978	0.271592	0.40642
EPHA2	0.254793	0.996552	0.138714	0.887075	0.89739	7.63e-05	0.383439	0.192327	0.213047	0.740714
ERAP1	0.201957	0.996552	0.671264	0.0400166	0.339556	0.219301	0.799829	0.000128329	0.143748	0.838872
ERC1	-0.124722	0.996552	0.383176	0.0470803	0.417475	0.00136198	-0.0927157	0.707852	-0.0261332	0.966913
ERO1L	-0.190703	0.996552	0.335035	0.168162	1.31599	1.71e-27	0.668768	3.29e-08	0.633312	7.49e-06
EXOC2	-0.0858751	0.996552	-0.110562	0.816197	-0.283892	0.0545688	-0.0284583	0.934802	-0.232136	0.296875
EXTL1	0.2134	0.996552	-0.66705	0.0206407	-0.676391	0.000855975	-0.191122	0.560012	-0.337685	0.337072
F13A1	0.145099	0.996552	0.320104	0.519359	0.54241	0.0160577	-0.0691013	0.90136	0.0712464	0.936745
F2R	0.192683	0.996552	-0.717395	0.0798572	0.115945	0.786557	-0.254976	0.542308	-0.282762	0.635465
F5	0.15677	0.996552	1.26299	1.15e-06	1.39873	1.38e-11	0.619638	0.00743566	0.533365	0.104552
FAIM	-0.282613	0.996552	-0.261571	0.722668	-0.607041	0.0229892	0.210379	0.572072	-0.00171467	0.998203
FAS	0.266666	0.996552	1.93758	1.81e-21	2.17513	8.97e-39	0.72287	3.31e-05	0.554025	0.0175366
FAT1	-0.213364	0.996552	-0.422274	0.0432593	-0.330046	0.0294413	-0.124768	0.610129	-0.136134	0.716286
FAT3	-0.301133	0.996552	-0.150442	0.934941	-0.442638	0.375247	-0.859792	0.0225655	-0.217141	0.844809
FBLN5	-0.203026	0.996552	-0.290551	0.594305	-0.513332	0.0283971	-0.474893	0.0318853	-0.250402	0.586717
FBN1	0.0629951	0.996552	-0.0459172	0.941865	0.126374	0.437578	-0.508808	3.53e-06	-0.108889	0.743207
FCGR2A	0.170672	0.996552	1.55099	2.28e-11	1.98977	5.61e-27	0.59452	0.00474177	0.294847	0.491904
FCHSD1	0.135374	0.996552	0.527767	0.0365676	0.889188	3.3e-08	0.522266	0.00153544	0.222874	0.533987
FCRL2	0.526614	0.996552	1.64635	0.00332805	0.592884	0.376938	0.173782	0.901339	0.198753	0.921437
FEM1B	-0.108059	0.996552	-0.16727	0.627467	-0.369473	0.00528746	0.0937634	0.699215	0.0337274	0.952471
FERMT1	-0.115828	0.996552	-0.463309	0.0411866	-0.503959	0.000715142	-0.00859733	0.983603	0.070931	0.892797
FERMT2	-0.080539	0.996552	0.537317	0.00910043	0.389379	0.0156885	-0.382786	0.0142102	-0.00858105	0.991685
FGD3	0.426659	0.996552	1.78978	3.29e-10	2.25986	1.57e-22	0.715526	0.00775821	0.657599	0.0673281
FGD4	0.168144	0.996552	1.75912	5.65e-13	2.04766	2.45e-25	0.500749	0.0389736	0.640277	0.0224051
FGFR2	0.172309	0.996552	-0.546131	0.00597691	-0.879889	4.28e-11	-0.512056	0.000166234	-0.705327	1.25e-06
FGR	0.275853	0.996552	1.32975	4.08e-05	1.68955	2.28e-11	0.580817	0.0649551	0.564342	0.20853
FKBP10	0.134634	0.996552	-0.283656	0.604497	0.183541	0.542396	-0.57672	0.00667855	-0.139907	0.833373
FKBP15	-0.0807101	0.996552	0.0938793	0.870056	0.461244	0.000719334	0.231276	0.156246	0.14841	0.642453
FLNA	0.145006	0.996552	0.146771	0.843881	0.37855	0.094232	-0.335927	0.168915	0.0199002	0.985221
FLOT2	0.0936847	0.996552	0.379142	0.121628	0.592938	4.32e-05	0.00131401	0.997682	0.065643	0.902692
FLRT3	-0.22345	0.996552	-0.436763	0.239422	-0.636654	0.0019251	0.256317	0.372025	0.179668	0.7476
FLVCR1	-0.187118	0.996552	0.0543199	0.955729	-0.0487701	0.881001	0.449031	0.0160139	0.16935	0.726945
FLVCR2	0.12989	0.996552	-0.234046	0.620612	0.336748	0.0903762	0.400493	0.0192476	-0.000348608	0.999819
FMNL1	0.188512	0.996552	1.03928	0.000659527	1.66428	9.01e-14	0.703217	0.00489111	0.406033	0.383919
FMO1	0.216434	0.996552	-0.076731	0.973434	-0.101432	0.892233	1.33813	0.000468829	1.19311	0.0119011
FMO2	0.29557	0.996552	-0.187204	0.866641	-0.83201	0.00384174	0.613924	0.0360227	0.153008	0.866114
FNBP1	0.196066	0.996552	1.15997	2.93e-09	1.5739	1.08e-24	0.331819	0.0970956	0.388814	0.121886
FOXO3	0.141017	0.996552	0.382017	0.129623	0.471963	0.0029821	-0.0464529	0.90439	-0.0772029	0.882563
FREM2	0.261211	0.996552	-0.18179	0.824952	-1.55055	4.07e-13	-1.02658	1.55e-07	-0.777069	0.00081708
FSTL1	-0.099321	0.996552	-0.105822	0.880615	0.00470772	0.988695	-0.673034	1.26e-05	-0.421924	0.0632066
FURIN	0.141582	0.996552	0.984035	2.36e-06	1.22339	2.65e-14	0.339766	0.101591	0.437114	0.0763345
FYB	0.217024	0.996552	0.995929	0.000429225	1.04026	1.65e-06	0.89449	2.53e-05	0.387404	0.360362
FYN	-0.171617	0.996552	0.433465	0.0995843	0.629039	0.000100524	0.253332	0.221186	0.114292	0.816918
FZD5	0.416424	0.996552	-0.569452	0.354277	-0.090578	0.871767	-0.62189	0.0711385	-0.361016	0.587186
FZD7	-0.188885	0.996552	-0.0712156	0.965695	0.691887	0.0259128	-0.22334	0.674616	0.0086034	0.993822
FZD9	0.337687	0.996552	-0.306792	0.756222	-0.85915	0.0144649	-0.45296	0.322121	-0.669032	0.182444
GAB2	0.26903	0.996552	1.0614	2.91e-06	1.56462	3.59e-19	0.802738	5.95e-06	0.793433	0.000111488
GAP43	0.348533	0.996552	-0.0551454	0.98031	-1.02682	0.0110155	-0.572092	0.190909	-0.781853	0.101245
GATA3	-0.239203	0.996552	-0.674034	0.0110133	-0.851092	3e-06	0.109395	0.768079	-0.324997	0.30473
GCH1	0.284168	0.996552	0.892094	0.0363115	0.633507	0.0720325	0.689835	0.0440994	0.828627	0.0432296
GCNT2	0.374494	0.996552	1.63355	1.06e-07	1.52363	4.76e-09	0.295516	0.509516	0.497615	0.30807
GLI3	0.0834627	0.996552	-0.184187	0.726048	-0.285006	0.167907	-0.35244	0.0582975	-0.147372	0.75255
GNA12	0.0762545	0.996552	-0.163065	0.723141	0.0316363	0.906391	-0.287474	0.0974682	-0.106914	0.813976
GNAI2	0.0943634	0.996552	0.32047	0.378525	0.467058	0.0111693	-0.106412	0.765698	0.246533	0.49172
GNAQ	-0.126128	0.996552	0.162996	0.734641	0.33158	0.0584548	-0.006104	0.989033	0.0427393	0.948253
GNE	0.148124	0.996552	0.200273	0.689906	0.149863	0.546762	-0.382824	0.0313592	-0.124051	0.798909
GNG12	-0.397068	0.996552	-0.0974089	0.94746	-0.238899	0.560379	-0.243734	0.625019	-0.672392	0.0859893
GNG2	0.126885	0.996552	0.771807	0.00307417	0.681267	0.000635279	0.391158	0.0900333	0.113975	0.866114
GPAM	0.0849339	0.996552	-0.335882	0.350462	-0.524091	0.00391394	-0.283373	0.19798	-0.363546	0.179742
GPI	0.17736	0.996552	0.0309042	0.980152	0.704038	0.000243013	0.0622688	0.902243	0.435126	0.135212
GPNMB	0.143035	0.996552	-0.343996	0.562283	-1.02368	9.43e-06	0.116878	0.830993	-0.359595	0.445682
GRAP2	0.318518	0.996552	0.384833	0.787535	0.341842	0.653956	1.23064	0.0256688	0.312264	0.843523
GREM1	0.291314	0.996552	0.113432	0.914398	0.165289	0.631716	0.444871	0.0954246	0.0932177	0.916723
GSN	0.244659	0.996552	-0.00121776	0.999083	-0.362175	0.0422985	-0.507143	0.00139243	-0.326904	0.210301
GSTP1	0.109515	0.996552	-0.0203739	0.989096	-0.586388	0.00406226	-0.443877	0.0397485	-0.0163225	0.989594
GULP1	-0.116009	0.996552	-0.521442	0.143875	-0.661209	0.00263569	-0.301828	0.287362	-0.301987	0.47197
HAS1	0.655886	0.996552	1.16262	0.0338584	0.432358	0.476958	-0.00558477	0.996313	0.279315	0.84598
HCK	0.331873	0.996552	2.18259	6.16e-12	2.79371	1.47e-26	1.32989	8.94e-07	1.24761	7.9e-05
HDAC4	0.274847	0.996552	0.699309	0.0483031	0.687894	0.00953609	0.075188	0.90537	-0.0921538	0.924565
HELLS	-0.217198	0.996552	-0.257509	0.606854	-0.393537	0.0652299	0.237304	0.393264	0.168238	0.755691
HFE	0.208003	0.996552	-0.204099	0.723093	0.0205185	0.95125	-0.381725	0.0568413	-0.394125	0.133365
HIF1A	-0.155337	0.996552	0.49509	0.116332	0.652002	0.000743437	0.25093	0.367109	0.411702	0.171272
HLA-A	0.444336	0.996552	1.37954	0.00349462	2.1719	1.28e-09	1.42265	0.000150692	0.215143	0.870388
HLA-DMA	0.333451	0.996552	0.0942313	0.948979	0.550633	0.0782682	0.617626	0.0388626	0.0789134	0.945827
HLA-DOB	0.232128	0.996552	0.632697	0.303184	0.298655	0.519863	1.11919	0.000133288	-0.134845	0.904651
HLA-DPA1	0.347513	0.996552	0.110908	0.936576	0.848833	0.00265848	0.760628	0.00534978	0.334111	0.577923
HLA-DQA1	0.123586	0.996552	0.227033	0.772184	0.90673	0.000135962	0.993672	1.09e-05	0.312447	0.557076
HLA-DQB1	0.357851	0.996552	-0.0155086	0.993485	1.05024	6.31e-05	1.0204	6.5e-05	0.315285	0.618419
HLA-DRB1	0.292224	0.996552	0.400931	0.479383	1.00813	3.2e-05	0.728412	0.00397114	0.401348	0.402423
HLF	0.327463	0.996552	0.112873	0.915377	-1.04764	9.99e-06	-0.531899	0.0383697	-1.04039	1.12e-05
HPX	0.74682	0.996552	0.323694	0.825582	1.71315	0.000131452	0.0756963	0.95748	0.905144	0.225363
HRH2	0.306316	0.996552	0.791907	0.104782	0.883984	0.00835583	0.580117	0.13448	0.0732382	0.96355
HRH4	0.301329	0.996552	2.58491	9.24e-13	4.17715	2.4e-40	2.34293	6.21e-14	2.3732	7.5e-12
HSH2D	0.267083	0.996552	1.58085	0.00178028	1.05682	0.0279848	1.27933	0.00392822	0.21392	0.888265
HSP90AB1	0.0630807	0.996552	-0.0179583	0.973434	-0.0155668	0.922661	0.0328916	0.883783	0.272406	0.0154657
HSP90B1	-0.0733073	0.996552	0.21998	0.368864	0.583952	1.01e-07	-0.0167122	0.963774	0.322343	0.0343833
HTR1B	-0.286824	0.996552	-0.0971665	0.955729	0.337482	0.487113	0.0166522	0.985919	0.99878	0.00702609
ICOS	0.49066	0.996552	0.425978	0.670774	0.0823288	0.898565	1.51822	2.69e-07	0.825787	0.0611715
IDE	-0.30137	0.996552	-0.253455	0.657408	-0.697271	0.00069392	0.170526	0.65283	0.0784315	0.924565
IER3	0.406952	0.996552	1.11779	0.00224931	1.57607	5.43e-09	0.681098	0.0318853	0.737399	0.0652985
IFI35	0.200711	0.996552	1.0488	0.0249808	0.882178	0.0177146	1.19855	0.00027102	-0.0889296	0.954994
IFT74	-0.211348	0.996552	-0.114702	0.932873	-0.53758	0.0795703	-0.115197	0.852822	-0.124335	0.895581
IGF1	-0.243531	0.996552	-0.666171	0.0155452	-0.351933	0.125584	-0.260251	0.319198	0.146509	0.794
IGF2R	0.146643	0.996552	0.270091	0.323932	0.424355	0.00244521	-0.0191651	0.963947	0.13955	0.68828
IGLC1	-0.56991	0.996552	0.412992	0.751207	0	1	3.03275	4.22e-10	2.41292	3.88e-06
IGSF6	0.398342	0.996552	1.93527	1.14e-08	2.56385	1.41e-20	1.76298	1.38e-10	1.33487	4.55e-05
IL10	0.404073	0.996552	1.38226	7.49e-05	1.20062	5.61e-05	0.782515	0.00919868	0.194447	0.826246
IL17RA	0.239528	0.996552	1.37863	4.23e-09	1.76698	1.83e-21	0.562694	0.00841238	0.466579	0.135189
IL17RD	-0.155868	0.996552	-0.154239	0.89845	-0.276472	0.470328	-0.780098	0.00259798	-0.415802	0.39289
IL18RAP	0.211945	0.996552	1.97087	3.49e-09	3.10065	2.63e-29	1.31343	7.16e-06	1.4004	2.2e-05
IL1F10	-0.266893	0.996552	-0.217846	0.884662	-1.14813	0.0040477	-0.323998	0.596151	-0.614895	0.32857
IL1R1	0.082341	0.996552	0.0768938	0.909297	0.194031	0.300546	-0.019227	0.96536	0.378293	0.0502151
IL1R2	0.249973	0.996552	1.11218	0.003141	1.70016	5.07e-10	0.125403	0.860646	0.411602	0.509272
IL1RAP	0.140366	0.996552	1.71031	8.21e-13	2.47993	7.13e-39	1.32087	2.21e-12	1.22538	1.5e-08
IL20	0.356258	0.996552	0.619309	0.424357	1.47541	7.39e-05	0.435839	0.476435	0.608403	0.409943
IL22	-0.321953	0.996552	0.850414	0.267667	1.98774	5.69e-05	1.31982	0.0287992	0	1
IL22RA2	-0.451853	0.996552	0.7779	0.128525	1.42074	4e-06	1.7539	2.64e-09	1.49889	1.08e-05
IL36A	0.328876	0.996552	2.03068	9.44e-06	4.06778	2.7e-25	3.02406	9.37e-15	2.1987	1.18e-06
IL36G	0.230707	0.996552	1.46748	5.21e-09	1.7908	6.96e-19	1.59007	7.87e-17	1.49869	4.57e-12
IL37	-0.201667	0.996552	0.0212372	0.989703	-0.491806	0.0465549	-0.116916	0.808688	-0.349942	0.404006
IL4R	0.226225	0.996552	1.12434	5.83e-07	1.50213	5.04e-18	0.455236	0.0284066	0.477332	0.0763517
IL6R	0.323198	0.996552	1.77016	2.09e-12	2.25472	9.64e-29	0.655827	0.00471364	0.493423	0.16182
IL7	0.260481	0.996552	-0.191861	0.912461	-0.99442	0.0238496	0.699633	0.149157	-0.350223	0.738046
IL7R	0.512115	0.996552	1.19202	0.00339846	0.828766	0.0167215	0.984768	0.00244568	0.871659	0.0426139
INHA	0.250827	0.996552	-0.0520454	0.98452	-1.12236	0.0175399	-0.7888	0.103523	0.0622061	0.97522
INHBA	0.434596	0.996552	1.59746	8.39e-08	1.42927	1.16e-08	-0.31264	0.430621	-0.109682	0.9113
INPP5D	0.176421	0.996552	0.976205	1.87e-05	1.06448	3.01e-09	0.608919	0.00100157	0.33454	0.330561
INSR	0.165023	0.996552	-0.0224306	0.983246	0.114918	0.633467	-0.33501	0.0525428	-0.249479	0.398308
IRAK3	0.287561	0.996552	1.53018	2.11e-09	2.02923	1.01e-22	0.782842	0.00051137	0.488311	0.176426
IRAK4	-0.179882	0.996552	0.333141	0.457722	0.456428	0.0378887	0.0137854	0.981424	0.146333	0.810745
IRF4	0.506862	0.996552	0.239946	0.8371	0.717353	0.0480623	0.934518	0.00171535	0.711575	0.0930595
IRF5	0.126825	0.996552	0.237122	0.752664	0.636639	0.0136323	0.334328	0.314643	0.0044359	0.994989
IRF9	0.216449	0.996552	0.726358	0.0432593	0.60111	0.0243061	0.715361	0.00345248	-0.276845	0.631419
IRG1	0.645932	0.996552	2.01545	4.81e-05	2.64733	6.81e-10	2.03119	5.76e-06	2.00355	4.6e-05
IRS1	0.11918	0.996552	-0.416824	0.195104	-0.299885	0.17517	-0.469499	0.0107594	-0.349718	0.228178
ISG15	0.357746	0.996552	1.42873	0.0136304	1.06776	0.0657586	1.84326	0.000642843	-0.553722	0.671317
ISLR	0.113023	0.996552	-0.526093	0.0648827	-0.304913	0.172314	-0.577021	0.000921618	-0.48646	0.035105
ITGA11	0.137187	0.996552	0.0829926	0.938265	0.0363341	0.919421	-0.705238	9.79e-05	-0.402106	0.173346
ITGA2	0.12492	0.996552	0.902044	0.000317333	0.421573	0.0638919	0.346406	0.167779	0.101183	0.888919
ITGAE	0.358346	0.996552	0.0602832	0.959242	-0.14511	0.656369	0.435329	0.0519812	0.111646	0.869753
ITGAL	0.295324	0.996552	1.9625	5.65e-11	2.34095	7.41e-22	1.3892	1.62e-08	1.09041	0.000244116
ITGB1BP1	0.214732	0.996552	0.0925552	0.897678	0.374018	0.0381999	-0.118383	0.697251	0.0816908	0.878851
ITGB2	0.383234	0.996552	1.2457	4.65e-06	1.7685	2.72e-17	0.670386	0.00449451	0.952228	0.000142446
ITGB5	0.154552	0.996552	-0.279849	0.348214	0.0342867	0.894185	-0.398439	0.00565835	-0.100222	0.820224
ITGB6	-0.158035	0.996552	0.457477	0.303008	0.728718	0.00124264	0.931246	4.28e-06	0.760655	0.00292616
ITK	0.57029	0.996552	0.924077	0.0680957	0.941173	0.014806	1.15282	0.000330162	0.502771	0.438914
ITM2B	-0.183286	0.996552	-0.164009	0.756074	-0.373157	0.0400947	0.264215	0.209885	-0.0370706	0.964006
ITPR1	0.0863765	0.996552	0.731835	0.000273748	0.952106	1.49e-10	0.0381909	0.928524	0.174243	0.662335
JAG1	0.193689	0.996552	0.27725	0.200474	0.59097	1.83e-07	0.0817416	0.730363	0.137436	0.627182
JAK1	0.0900799	0.996552	0.387762	0.00156674	0.572	2.81e-11	0.119112	0.373959	0.0963648	0.688274
JAK2	0.122915	0.996552	1.13287	1.1e-10	1.13605	3.27e-16	0.86905	1.38e-10	0.65088	7.58e-05
JAKMIP2	-0.37251	0.996552	-0.392599	0.750767	-0.0892897	0.912398	-0.963009	0.0790699	0.532053	0.598114
JUN	0.0880937	0.996552	0.144746	0.81984	0.568333	0.00158777	0.16644	0.572372	0.0838407	0.893798
KDR	0.312423	0.996552	1.29617	1.2e-09	0.935593	1.26e-07	-0.216287	0.452444	0.174065	0.733798
KIAA0226	0.0595862	0.996552	-0.251147	0.237037	-0.235946	0.0689454	-0.0540312	0.827169	-0.0780852	0.816473
KIAA0368	-0.101224	0.996552	0.0384424	0.954507	-0.251691	0.064834	-0.00827857	0.981424	-0.0995533	0.777755
KIF23	-0.111097	0.996552	-0.212094	0.619346	-0.0828717	0.745109	-0.118018	0.707019	0.443138	0.0399794
KIFAP3	-0.137321	0.996552	-0.382344	0.20185	-0.390799	0.0313588	-0.114926	0.719744	-0.0623932	0.924341
KIR2DL1	0.730186	0.996552	0.84178	0.260382	1.56453	0.000451332	0.62677	0.339045	0.813688	0.312459
KLF10	-0.130725	0.996552	0.349118	0.396113	1.31303	8.79e-14	0.442582	0.0356538	0.384723	0.226387
KLF6	0.174598	0.996552	0.857237	8.35e-13	0.708315	6.05e-13	-0.0153509	0.963491	0.173158	0.392549
KLHL6	0.162734	0.996552	0.393012	0.535716	0.597017	0.04681	0.320581	0.400352	0.340546	0.54128
KYNU	0.625446	0.996552	0.524004	0.596276	0.451578	0.418309	0.961779	0.0365947	0.0359901	0.988554
LAIR1	0.453823	0.996552	1.35577	0.000567952	2.00142	1.71e-11	0.869851	0.0102978	0.755296	0.115858
LAMA1	0.254905	0.996552	0.242442	0.872764	0.2075	0.73257	-0.813845	0.0396864	0.188249	0.878553
LAMA3	-0.120905	0.996552	0.0177653	0.98747	0.424029	0.0102818	-0.000708025	0.998877	-0.060328	0.924565
LAMB1	0.0919508	0.996552	0.221794	0.594305	0.372336	0.0328847	-0.287066	0.134134	-0.0796969	0.888105
LAMB2	0.297956	0.996552	-0.35972	0.445988	-0.262106	0.345696	-0.555025	0.0120691	-0.334968	0.415209
LAMB3	0.236276	0.996552	-0.0424275	0.976743	0.613402	0.0158446	-0.13018	0.80452	0.0915896	0.924565
LAMC1	0.203729	0.996552	-0.103726	0.869215	0.058567	0.817759	-0.425544	0.00529241	-0.0965376	0.844345
LAMP2	0.145773	0.996552	0.420767	0.021442	0.537445	1.3e-05	0.134684	0.512437	0.162413	0.561195
LAT	0.193791	0.996552	0.308624	0.78687	0.489551	0.292949	1.03746	0.00161749	0.287049	0.756331
LATS2	-0.0918702	0.996552	-0.00753542	0.993774	0.388938	0.0119122	-0.152683	0.50785	-0.205029	0.480028
LBP	-0.368731	0.996552	-0.0762415	0.973075	0.857423	0.0777115	-0.180826	0.863829	-0.100787	0.9625
LCK	0.402445	0.996552	0.0016297	0.999285	0.412345	0.348038	1.144	2.24e-05	0.626591	0.147321
LCN2	0.494088	0.996552	1.39297	0.0199061	1.47951	0.00512335	1.1652	0.0547381	1.16363	0.121801
LCP1	0.262646	0.996552	1.4367	2.07e-07	2.11822	9.5e-23	1.09432	7.28e-07	0.941284	0.000390205
LCP2	0.352858	0.996552	2.37747	6.87e-14	2.86642	7.56e-28	1.42382	1.17e-07	1.29861	2.8e-05
LDLR	0.104629	0.996552	0.338055	0.49173	0.659811	0.00261092	0.361332	0.177616	0.518865	0.0869273
LGALS1	-0.119975	0.996552	0.0377427	0.976506	0.305778	0.231856	-0.43574	0.0598811	0.100218	0.893191
LIAS	-0.123109	0.996552	-0.128029	0.908633	-0.479259	0.0862598	0.0554607	0.929784	0.0237857	0.985221
LIFR	-0.113199	0.996552	0.175699	0.734641	-0.62241	0.00027129	-0.452549	0.0111334	-0.416733	0.0809709
LIN7C	-0.146704	0.996552	0.0357588	0.9724	-0.344738	0.0924443	0.187247	0.510278	0.0139055	0.989594
LMBR1L	0.203098	0.996552	0.565869	0.0435611	0.869325	1.62e-06	0.064387	0.888596	-0.00837258	0.993493
LOXL2	-0.121713	0.996552	-0.331258	0.520301	0.29312	0.28566	-0.692127	0.00100826	-0.126925	0.861519
LPCAT2	0.130145	0.996552	0.471272	0.00924172	0.189734	0.242862	0.0805819	0.760238	-0.0777982	0.858848
LPIN1	0.0824348	0.996552	0.290692	0.366007	0.22843	0.240368	0.310228	0.0580289	-0.00170105	0.996757
LRIG1	0.20168	0.996552	-0.11401	0.851335	-0.0763488	0.764736	-0.253053	0.182512	-0.387329	0.0563692
LRMP	0.371669	0.996552	1.54216	7.4e-05	1.61174	3.62e-07	0.714715	0.0668209	0.594273	0.338916
LRP1	0.109869	0.996552	0.00450974	0.995625	0.147253	0.359004	-0.284289	0.0311984	-0.0704272	0.86591
LRP12	0.0717165	0.996552	0.38076	0.100562	0.364747	0.020277	-0.0539951	0.874096	0.152966	0.650327
LRP3	0.15054	0.996552	-0.140504	0.903072	0.0046962	0.992452	-0.487682	0.0973967	-0.615301	0.0714108
LRP4	0.194978	0.996552	-0.141846	0.896837	-0.381294	0.214643	-0.4362	0.149599	-0.799177	0.00610156
LRRC17	0.18959	0.996552	-0.38674	0.685229	-1.06997	0.00122203	-1.37848	6.1e-07	-0.30936	0.688812
LTB	0.579903	0.996552	1.60888	6.49e-05	2.33048	3.16e-13	0.89526	0.017286	0.351541	0.704897
LTBP1	-0.0990151	0.996552	-0.166568	0.673173	-0.00298095	0.990834	-0.400428	0.00336653	0.0786085	0.86591
LTBP2	0.142799	0.996552	-0.313746	0.670267	-0.383391	0.24567	-0.729652	0.00631575	-0.706098	0.0399794
LTBR	0.0753803	0.996552	0.380282	0.121249	0.619834	1.67e-05	0.0263545	0.951409	0.109886	0.807673
LTK	-0.190621	0.996552	-0.622289	0.203818	-0.374682	0.305367	-0.58846	0.0324214	-0.467816	0.257169
LY6G6E	0.356736	0.996552	-0.830467	0.22135	-0.821334	0.0834731	-0.298402	0.697646	-0.0414358	0.984919
LY96	0.116123	0.996552	0.720857	0.0227803	1.45763	3.29e-12	0.748943	0.00069609	0.646153	0.0264273
MAGEH1	-0.183838	0.996552	-0.306103	0.666724	-0.38673	0.223025	-0.512513	0.0356546	-0.29827	0.509019
MAGI3	0.0848616	0.996552	-0.150718	0.776101	-0.369603	0.0348311	-0.0568189	0.882595	-0.133172	0.761412
MAL2	-0.129207	0.996552	-0.575813	0.145965	-0.940909	6.09e-05	-0.173579	0.704402	-0.376495	0.395003
MALT1	0.179274	0.996552	1.49115	2.86e-08	1.66061	1.33e-14	0.625642	0.01128	0.765563	0.00723846
MAMDC2	-0.0938104	0.996552	-0.471585	0.127199	-0.30708	0.176084	-0.41726	0.0488293	-0.344029	0.287692
MAP2K1	0.193447	0.996552	0.376224	0.0620785	0.665702	7.27e-08	-0.0380987	0.910526	0.203587	0.423188
MAP2K3	0.126755	0.996552	0.849618	0.00603485	1.19481	5.82e-08	0.507034	0.0524394	0.517306	0.142171
MAP3K1	-0.0784462	0.996552	-0.0207471	0.980152	-0.205073	0.187718	0.243657	0.0981328	0.0465396	0.927142
MAP3K12	0.43477	0.996552	-0.850783	0.0194757	-0.105342	0.810609	-0.30942	0.360411	-0.307887	0.526592
MAP3K3	0.105078	0.996552	0.261099	0.200474	0.333275	0.00499268	-0.0426659	0.876786	-0.102693	0.73754
MAP4K1	0.172683	0.996552	0.484187	0.456328	0.575415	0.108985	0.607862	0.0693854	0.344338	0.614109
MAP4K3	-0.179709	0.996552	-0.142522	0.822811	-0.408174	0.0340102	-0.000261787	0.999274	-0.182936	0.671844
MAPT	0.104928	0.996552	-0.420667	0.331667	-0.859406	4.56e-05	-0.00578073	0.991789	-0.164887	0.787863
MAR2	0.0917766	0.996552	-0.291905	0.429631	-0.468809	0.00833595	-0.197337	0.417217	-0.270459	0.37223
MAST1	0.440831	0.996552	0.476904	0.663573	1.55256	0.00017496	0.601888	0.270482	0.58989	0.459846
MAX	-0.242555	0.996552	0.491198	0.197176	0.836752	8.13e-05	0.501052	0.0326164	0.328975	0.443865
MBD4	-0.0973938	0.996552	0.0335376	0.973434	-0.350716	0.0787219	0.0678005	0.863689	0.148815	0.74491
MCAM	0.12617	0.996552	-0.0032583	0.998253	0.666056	0.00189233	-0.260901	0.402459	0.117589	0.869651
MCL1	0.106785	0.996552	1.1534	1.75e-07	1.51992	8.1e-19	0.480165	0.0171044	0.360808	0.26602
MECOM	-0.166902	0.996552	-0.54254	0.0393135	-0.586384	0.00103455	-0.389739	0.0398313	-0.244417	0.491556
MEF2D	-0.0882775	0.996552	0.178907	0.720672	0.517016	0.00211287	-0.155456	0.568693	-0.00689863	0.993493
MERTK	0.21129	0.996552	0.212337	0.591821	0.412487	0.0110038	0.00174608	0.996819	-0.294223	0.222532
MFGE8	0.164576	0.996552	-0.282751	0.516402	0.10853	0.702372	-0.367572	0.0769151	-0.0984126	0.875281
MGLL	0.200602	0.996552	0.412939	0.4858	1.61982	7.33e-12	1.47583	2.75e-11	1.15669	1.03e-05
MKI67	-0.182588	0.996552	-0.243251	0.577256	-0.335979	0.0857991	0.127332	0.701888	0.346106	0.2128
MKNK1	0.170256	0.996552	1.3887	3.17e-08	2.00162	3.19e-24	0.600517	0.00833985	0.684721	0.0111188
MLH1	-0.142581	0.996552	-0.226881	0.630226	-0.429	0.0211308	0.0653383	0.868159	-0.22685	0.506595
MMD	0.121062	0.996552	0.597411	0.017924	0.0189572	0.953917	0.0366761	0.940918	-0.16002	0.749609
MMP14	0.1922	0.996552	0.45214	0.0336536	0.359481	0.021323	-0.392814	0.00710275	-0.287102	0.214894
MMP3	0.272713	0.996552	1.06741	0.118881	1.86297	7.73e-05	1.39736	0.00681673	0.633214	0.545828
MPEG1	0.143638	0.996552	0.275518	0.602054	0.436531	0.0556096	0.625842	0.00190077	0.066513	0.937962
MRC2	0.219418	0.996552	-0.28132	0.551464	-0.0757007	0.812913	-0.513345	0.00786439	-0.228186	0.598276
MT2A	0.1624	0.996552	0.985315	0.00669184	0.700046	0.0208563	0.12975	0.845584	0.0845871	0.944348
MTFP1	0.408854	0.996552	-0.0254605	0.993485	0.956898	0.0803124	-0.0242037	0.986946	0.275215	0.86591
MX1	0.337877	0.996552	0.954778	0.142521	0.108171	0.887623	1.40164	0.00119139	-0.643668	0.452479
MX2	0.376387	0.996552	1.28011	0.0227595	0.773105	0.138966	1.18387	0.0121111	-0.427888	0.719487
MYBPC1	0.390229	0.996552	0.422595	0.491757	0.658342	0.0247487	0.947739	0.000166602	0.11013	0.914933
MYBPC3	0.339251	0.996552	2.83235	4.52e-17	2.39475	8e-16	1.81258	5.02e-09	1.47154	3.03e-05
MYBPH	-0.414383	0.996552	0.49442	0.690178	1.70879	0.000601394	0.562396	0.493628	0.884434	0.314672
MYH9	0.132554	0.996552	0.169673	0.706647	0.426785	0.00644353	-0.176124	0.441183	0.0740224	0.891173
NAE1	-0.0987221	0.996552	-0.178553	0.726301	-0.450548	0.0104197	-0.143917	0.619305	-0.0139422	0.988991
NBN	-0.114334	0.996552	-0.0216386	0.985717	-0.476846	0.00927846	0.111626	0.747157	-0.0218893	0.980769
NCF1	0.477831	0.996552	1.34369	0.000456978	2.99492	3.92e-26	1.56581	1.14e-07	1.27617	0.000390205
NCF2	0.372349	0.996552	1.91785	8.91e-10	2.57496	3.41e-24	1.34941	2.14e-07	1.41592	1.34e-06
NCKAP1	-0.115812	0.996552	-0.100917	0.843178	-0.367231	0.00857144	0.0448136	0.893829	-9.76e-05	0.999862
NCR2	0.216718	0.996552	2.00159	6.74e-09	3.5271	1.21e-34	1.12	0.000354124	1.76958	4.4e-08
NDRG2	-0.10858	0.996552	-0.194371	0.716317	0.259065	0.233233	0.49961	0.00319094	0.274108	0.395311
NECAP2	0.237682	0.996552	0.217825	0.626288	0.504755	0.00321213	0.0602723	0.882257	-0.0113063	0.990011
NEGR1	-0.157964	0.996552	-0.415605	0.586514	-1.21182	0.000110983	-0.67812	0.0397485	-0.640961	0.153527
NES	0.302066	0.996552	-0.123066	0.907418	0.292904	0.32985	-0.686347	0.00285082	-0.130756	0.866114
NF2	0.112273	0.996552	-0.27421	0.0998288	-0.0494924	0.769986	-0.159572	0.199704	-0.154753	0.406989
NFAT5	-0.223635	0.996552	0.570058	0.0213204	0.715892	2.09e-05	0.26608	0.245885	0.236354	0.523997
NFATC1	-0.226835	0.996552	0.126902	0.895294	0.723054	0.00121039	-0.115759	0.807123	-0.173349	0.784336
NFE2L3	-0.216523	0.996552	-0.546372	0.118879	-0.537035	0.0189528	0.3826	0.129151	0.42948	0.199442
NFKBIB	0.237665	0.996552	0.525001	0.299943	1.07753	3.53e-05	0.109865	0.864484	0.240745	0.748583
NGEF	0.168931	0.996552	-0.500717	0.431573	-0.749001	0.0253391	-0.85655	0.00918315	-0.379391	0.625097
NID1	0.263647	0.996552	-0.306276	0.472261	0.00471438	0.989638	-0.377487	0.0707229	-0.0336863	0.971548
NINJ1	0.267408	0.996552	1.50574	5.89e-07	1.50336	1.11e-09	0.218029	0.67099	0.466028	0.338997
NLRC3	0.312451	0.996552	0.495463	0.194924	0.472957	0.0604265	0.627393	0.0010757	0.460579	0.101245
NLRC5	0.321219	0.996552	0.64087	0.473263	0.549781	0.326113	1.48906	0.000532288	-0.139853	0.937962
NOD2	0.218181	0.996552	1.2938	6.28e-07	1.58854	9.77e-15	0.3968	0.148362	0.672793	0.0155648
NOS1	0.366074	0.996552	-0.144823	0.895504	-1.16623	2.93e-06	-1.31188	2.3e-08	-1.41632	3.69e-08
NPNT	0.18162	0.996552	-0.0261079	0.989596	-0.738534	0.00861678	-0.224317	0.615554	-0.363826	0.468466
NRP1	0.226036	0.996552	0.406817	0.0697143	0.480784	0.000924221	-0.0913035	0.754129	0.198816	0.50973
NRP2	0.120073	0.996552	0.292894	0.181143	0.183181	0.235096	-0.315863	0.0135208	-0.0412596	0.935389
NUB1	0.0899611	0.996552	0.491766	0.0209058	0.430313	0.00569028	0.44211	0.00265697	-0.0305395	0.966913
NUMBL	-0.218951	0.996552	0.256775	0.761071	0.815079	0.00343234	-0.22547	0.639084	-0.38215	0.466756
OAS3	0.39383	0.996552	0.757628	0.321789	0.268937	0.681815	1.24791	0.00434732	-0.521358	0.586628
OMD	-0.196351	0.996552	-0.173176	0.870056	-1.05655	7.68e-05	-0.532681	0.0868987	-0.493863	0.274338
ORM1	0.286617	0.996552	0.894822	0.257058	2.61153	1.39e-08	2.37294	5.88e-07	1.52999	0.0121106
OSMR	-0.0732534	0.996552	0.190102	0.65189	0.357303	0.0308361	-0.0218077	0.963513	0.0763465	0.886882
P2RY2	0.213137	0.996552	0.796174	0.0735772	1.40688	6.64e-07	0.450556	0.264896	0.585429	0.242027
PACSIN3	0.207675	0.996552	-0.627077	0.0111792	-0.31386	0.136091	-0.38854	0.0334001	-0.251023	0.453229
PAK2	-0.0704668	0.996552	0.275874	0.350462	0.379287	0.0129616	0.147071	0.534023	0.193128	0.528779
PARD6A	0.267413	0.996552	2.21629	6.05e-11	2.43769	1.11e-16	0.77251	0.0268955	0.458712	0.485445
PARVG	0.45561	0.996552	0.142736	0.917907	0.645558	0.0673624	0.414589	0.332434	0.315103	0.689026
PATL1	-0.131176	0.996552	0.284446	0.438842	0.85776	2.85e-08	0.505364	0.00161678	0.435524	0.0436088
PBX3	-0.211879	0.996552	-0.599338	0.0677227	-0.0666859	0.857343	-0.051386	0.924427	0.11768	0.861519
PBXIP1	0.163496	0.996552	0.477544	0.146107	0.825133	1.25e-05	-0.0974498	0.824688	-0.13661	0.821434
PCDH20	-0.449608	0.996552	-0.467143	0.702051	-1.26511	0.0131802	0.153989	0.90136	-0.653197	0.46175
PCDH7	-0.129429	0.996552	-0.455526	0.0929888	-0.64067	0.000110122	-0.138119	0.649519	-0.225898	0.513088
PCDHB5	-0.356932	0.996552	-0.117895	0.943235	-0.825289	0.0283361	-0.067946	0.937474	-0.0190701	0.990847
PCLO	-0.135022	0.996552	-0.143493	0.869215	-0.81921	8.81e-05	-0.044696	0.938061	-0.0674718	0.937962
PDCD5	-0.135007	0.996552	-0.201657	0.769054	-0.483017	0.0406141	-0.00808537	0.989609	-0.00133143	0.998436
PDCD6	0.132343	0.996552	0.192494	0.57152	0.30279	0.0442414	0.108337	0.663717	0.207418	0.4232
PDE1B	0.127793	0.996552	0.967402	9.85e-05	1.36877	1.55e-13	0.589588	0.00424582	0.584897	0.0254106
PDE3A	-0.159418	0.996552	0.213629	0.709256	-0.0556727	0.868583	-0.425959	0.0381666	-0.00131699	0.998436
PDGFRA	0.0703822	0.996552	-0.43279	0.0310804	0.236794	0.144364	-0.117213	0.632273	-0.214214	0.411392
PDLIM7	-0.120864	0.996552	0.326827	0.535716	0.532174	0.0249293	-0.437907	0.0815211	0.0445258	0.967077
PDPN	-0.15293	0.996552	0.381507	0.134634	0.473582	0.00248827	-0.0666824	0.852164	0.0740064	0.893191
PEA15	-0.228298	0.996552	0.176056	0.81984	0.5539	0.017198	0.194847	0.609337	0.231469	0.671844
PELI1	0.195744	0.996552	1.03566	1.33e-06	0.738995	3.87e-05	0.263242	0.289267	0.144983	0.78932
PFKP	0.0753556	0.996552	0.231216	0.471177	0.586349	1.12e-05	0.0510467	0.88168	0.241152	0.338997
PFN1	-0.211892	0.996552	0.380356	0.584479	0.770064	0.00825913	0.091571	0.90005	0.328012	0.61396
PGAP2	0.152579	0.996552	-0.193571	0.706717	-0.378395	0.050513	0.0904003	0.805226	-0.0378379	0.963716
PHLDA1	0.320574	0.996552	0.00592883	0.99776	1.31165	7.19e-06	0.281148	0.586146	-0.32331	0.671844
PIAS1	-0.174741	0.996552	0.392859	0.29362	0.637574	0.0011354	0.371617	0.10086	0.24373	0.570909
PIK3C3	-0.0690879	0.996552	0.466224	0.0184018	0.132075	0.503136	0.23638	0.168731	0.136812	0.710243
PIK3CG	0.166406	0.996552	1.3507	2.77e-06	1.46053	2.26e-10	0.921211	9.87e-05	0.289368	0.62139
PIK3R5	0.392096	0.996552	1.63257	1.72e-09	2.18206	6e-24	0.881149	0.000145615	1.07103	2.51e-05
PIK3R6	0.299173	0.996552	0.657951	0.221452	1.34198	8.01e-06	0.686881	0.0393949	0.231812	0.799599
PITHD1	-0.0997011	0.996552	-0.141981	0.82315	-0.383261	0.052069	-0.0228588	0.965198	-0.0572825	0.935389
PLA2G4A	0.128178	0.996552	1.48413	9.49e-10	1.78136	2.06e-20	0.335553	0.233827	0.558228	0.0557358
PLAU	0.0869565	0.996552	0.412562	0.00216783	0.269036	0.012248	0.108422	0.500286	0.172845	0.35061
PLCG2	0.190629	0.996552	0.593582	0.0363463	1.01457	2.1e-08	0.491376	0.0156407	0.336086	0.338997
PLEKHA7	-0.11934	0.996552	-0.14648	0.879131	0.234307	0.457324	0.516345	0.0269099	0.1416	0.838872
PLEKHF1	0.188507	0.996552	-0.0498879	0.971242	0.710807	0.00467802	-0.370515	0.192648	0.066734	0.941799
PLEKHG2	0.248149	0.996552	1.01096	0.00069656	1.12798	6.72e-07	0.258238	0.500261	0.486566	0.199442
PLEKHG5	0.289235	0.996552	-0.667901	0.0527907	-0.121795	0.73809	-0.433636	0.0909247	-0.474067	0.156104
PLSCR1	0.277359	0.996552	0.424158	0.307951	0.80381	0.000159274	0.529794	0.0190408	0.448116	0.182111
POLR3B	-0.11077	0.996552	-0.3116	0.322023	-0.358364	0.039039	0.0964254	0.754707	0.0848817	0.867483
POLR3D	0.236845	0.996552	-0.0321653	0.973075	0.00271659	0.993006	-0.388706	0.0201582	-0.0289249	0.970823
POSTN	-0.336762	0.996552	-0.0286819	0.983361	0.0680757	0.846693	-0.35622	0.15719	-0.495212	0.0861666
PPAP2B	0.0698242	0.996552	0.598453	0.000487059	-0.13971	0.456103	-0.149965	0.482106	-0.0691616	0.88412
PPM1F	0.289796	0.996552	0.102988	0.900935	0.529371	0.00622415	-0.263215	0.289774	-0.0647414	0.932005
PRKAB1	-0.199017	0.996552	0.19627	0.817967	0.507638	0.0674915	0.0288139	0.969252	0.0904311	0.924565
PRKCB	0.239756	0.996552	1.96696	6.7e-13	1.36342	6.64e-09	0.520663	0.0504828	0.490559	0.19122
PRKCD	0.114773	0.996552	1.02393	2.05e-11	1.71419	1.57e-47	0.651986	4.31e-08	0.450251	0.00381904
PRKCH	0.199965	0.996552	0.00916408	0.993485	0.532805	0.000544752	0.285694	0.107125	0.175752	0.619295
PRKCI	-0.204664	0.996552	-0.180321	0.654952	-0.419747	0.00499856	-0.168274	0.425101	-0.122328	0.759555
PRKD1	-0.194512	0.996552	-0.149697	0.854851	-0.414926	0.0890785	-0.273552	0.333731	-0.223501	0.640235
PRKG1	-0.210722	0.996552	0.120951	0.906384	-0.531154	0.0322977	-0.454632	0.0557537	-0.258326	0.584227
PRKRA	-0.150745	0.996552	-0.311142	0.562529	-0.505416	0.0361818	0.0525659	0.922745	-0.0252133	0.98172
PRNP	0.163003	0.996552	-0.194405	0.837692	0.0101498	0.983299	-0.688896	0.0108589	0.375885	0.477424
PROCR	0.148306	0.996552	0.446081	0.129134	0.741699	1.54e-05	0.129422	0.711355	0.304171	0.353629
PROK2	0.386923	0.996552	1.23725	0.0526718	2.98663	1.04e-10	1.08865	0.0791445	1.15643	0.119048
PROS1	-0.296517	0.996552	-0.0963353	0.922507	-0.67689	0.00134102	-0.36125	0.144102	-0.410593	0.200282
PSEN1	-0.197375	0.996552	0.305379	0.360437	0.568464	0.000425652	0.304947	0.105103	0.144664	0.7476
PSMB8	0.341476	0.996552	1.31938	0.00265376	1.35222	0.000116726	1.47377	1.08e-05	0.188322	0.878851
PSMB9	0.229178	0.996552	1.01118	0.141891	1.1009	0.0301726	1.82748	5.76e-05	0.290523	0.847103
PSME1	-0.139649	0.996552	0.429413	0.429497	0.314382	0.341449	1.02382	9.06e-06	0.113053	0.901186
PSME4	-0.148719	0.996552	0.496767	0.0262085	0.287819	0.110518	0.210924	0.329081	0.12899	0.776207
PSMG4	0.245047	0.996552	-0.453427	0.202854	-0.432831	0.0565853	-0.205271	0.529111	0.048267	0.959961
PTAFR	0.206308	0.996552	1.51285	1.13e-05	1.95117	8.12e-13	0.90949	0.0027865	1.17125	0.000454028
PTGER4	0.212211	0.996552	0.239354	0.60901	0.60289	0.000738306	0.164754	0.579472	-0.0662253	0.924565
PTGES	0.180514	0.996552	0.886563	0.0613655	0.752714	0.0378479	0.412038	0.403784	0.284207	0.768623
PTGS1	0.161459	0.996552	-0.208678	0.727654	-0.271331	0.284634	-0.560942	0.00534978	-0.422023	0.167508
PTK2B	0.237146	0.996552	1.17628	9.17e-08	1.3481	8.49e-15	0.73787	4.15e-05	0.605264	0.00929851
PTPN1	0.102225	0.996552	-0.00271976	0.997903	0.35631	0.018259	0.0751492	0.801185	0.0411448	0.944348
PTPN13	-0.162903	0.996552	-0.316775	0.0351247	-0.287314	0.00642981	0.0378996	0.877908	-0.0256568	0.957738
PTPN6	0.117578	0.996552	0.873937	0.0016271	1.17997	4.96e-09	0.706413	0.000871927	0.78357	0.00145639
PTPRJ	0.171389	0.996552	1.52665	2.11e-11	1.62512	4.76e-19	0.890077	1.79e-06	0.582438	0.0250099
PTPRN	0.473471	0.996552	0.693964	0.441798	0.986944	0.062089	-0.677041	0.306545	0.359292	0.79844
PVRL2	0.229163	0.996552	-0.168827	0.879086	0.663685	0.0257702	0.157986	0.778473	0.0555322	0.966913
PVRL3	0.099255	0.996552	-0.0745797	0.941763	0.0447322	0.898453	-0.451518	0.0189476	0.0437637	0.95973
PXN	0.143907	0.996552	0.824148	0.0095366	1.54491	7.02e-13	0.419884	0.148463	0.37792	0.40642
RAB13	0.192505	0.996552	0.0704177	0.936163	0.468492	0.0107712	-0.242992	0.298306	0.0904848	0.878668
RAB27A	0.338021	0.996552	1.37298	8.66e-07	1.65837	8.39e-14	0.592386	0.0256276	0.672812	0.0399794
RAB27B	-0.133011	0.996552	-0.477335	0.149366	-0.44724	0.034685	0.300079	0.217874	0.106018	0.869178
RAB34	0.155674	0.996552	-0.277556	0.534458	-0.0298534	0.928261	-0.439638	0.0209462	-0.288741	0.387719
RAB35	0.104321	0.996552	0.203969	0.694475	0.431579	0.0291274	0.160229	0.597312	0.313395	0.312324
RAB5A	-0.151835	0.996552	0.169498	0.687838	0.115707	0.582682	0.321676	0.037481	0.14763	0.687745
RAB7A	-0.104224	0.996552	0.271481	0.553476	0.440955	0.02879	0.318781	0.162515	0.360163	0.240707
RAC2	0.261488	0.996552	1.73336	9.95e-07	2.1777	3.77e-14	1.08285	0.000449333	0.957811	0.0147695
RAET1G	-0.239175	0.996552	0.943132	0.111599	1.75983	4.04e-06	0.753502	0.143984	1.10491	0.0440037
RAG1	-0.267081	0.996552	0.495069	0.688312	0.0564061	0.95125	-1.46357	0.00360776	-0.197668	0.912766
RALB	0.0855534	0.996552	0.516848	0.00678893	0.554263	5.65e-05	-0.00926072	0.981777	0.0136106	0.986505
RASSF5	0.14241	0.996552	0.679926	0.0576834	1.2354	4.84e-08	0.515442	0.0490323	0.292087	0.58327
RB1	-0.198127	0.996552	0.249456	0.608523	0.353411	0.0991106	0.210396	0.464663	0.156746	0.770317
RDH10	0.079851	0.996552	0.312131	0.331667	-0.345803	0.0626633	-0.0731335	0.840964	-0.172997	0.651379
REL	0.115612	0.996552	0.927748	0.000364765	1.01766	3.14e-07	0.662916	0.00133148	0.562085	0.0452444
RELT	0.224079	0.996552	0.372582	0.690565	0.92065	0.0115001	0.321684	0.581929	0.220283	0.838872
RFX1	-0.221321	0.996552	0.324581	0.758922	0.912122	0.0159639	0.390369	0.485993	0.0930796	0.953995
RGS2	0.322126	0.996552	1.77284	3.09e-09	2.0341	4.45e-17	0.974338	0.000167396	0.986494	0.00120517
RHOA	-0.122341	0.996552	0.190525	0.648357	0.296563	0.0845519	0.230006	0.241073	0.324611	0.158718
RHOG	0.224287	0.996552	0.890189	0.0248842	1.50611	1.79e-08	0.512393	0.147547	0.657206	0.121363
RICTOR	-0.103213	0.996552	0.471782	0.07383	0.214395	0.327442	0.312405	0.121395	0.0646287	0.924565
RIN3	0.311493	0.996552	0.310581	0.5417	0.784461	0.000148709	0.280116	0.338026	0.248224	0.604288
RIPK2	-0.125812	0.996552	0.908838	3.29e-06	0.588041	0.000473409	0.513863	0.00130129	0.0459192	0.948382
RND1	-0.424337	0.996552	0.977951	0.1216	0.996644	0.0289469	0.578157	0.323023	0.593737	0.478937
RNF216	0.114954	0.996552	0.150617	0.724264	0.3124	0.046178	0.0859257	0.759585	-0.0041849	0.993822
RNF31	0.170864	0.996552	0.796507	4.63e-06	0.80526	5.45e-09	0.10521	0.711355	-0.0460705	0.939879
RORA	-0.132363	0.996552	-0.533378	0.0583597	-0.722114	6.09e-05	-0.202581	0.48301	-0.285282	0.423278
RPS6KA1	0.260345	0.996552	0.474241	0.241649	0.819253	0.000179616	0.397192	0.145227	0.511812	0.120939
RPS6KA2	0.292163	0.996552	1.21394	0.000779111	1.22097	2.4e-05	-0.0735177	0.926463	-0.0579855	0.968461
RRAGC	-0.127746	0.996552	0.150647	0.700509	0.883333	8.86e-14	0.340276	0.00985026	0.147714	0.623791
RYK	-0.0864457	0.996552	-0.188488	0.398978	-0.218913	0.0611963	-0.242533	0.0229735	-0.09551	0.723506
S100A9	0.260377	0.996552	0.90143	0.0630955	1.60033	3.46e-07	1.57322	2.68e-07	1.52884	1.03e-05
S1PR1	0.184949	0.996552	0.713646	0.00947438	0.860407	1.77e-05	-0.123115	0.769522	0.353448	0.339219
SAA1	0.461929	0.996552	0.787262	0.346669	2.23783	4.72e-07	0.933859	0.106726	1.33326	0.0278824
SACS	-0.191078	0.996552	0.41618	0.0149329	0.268053	0.0487238	-0.108033	0.614944	0.0250442	0.966913
SAMSN1	0.423804	0.996552	2.49163	7.5e-14	3.01267	1.93e-27	1.55468	4.83e-08	1.54908	1.41e-06
SBDS	-0.0854623	0.996552	-0.0211021	0.980832	-0.391258	0.00716487	0.0418666	0.906776	-0.00437182	0.993822
SCARA5	-0.245287	0.996552	0.48592	0.651893	-0.820395	0.11918	-1.1073	0.0166656	-0.606107	0.491486
SCARB2	-0.0995791	0.996552	-0.2364	0.362584	-0.442523	0.000351585	0.218618	0.149599	0.0506504	0.917762
SELL	0.396426	0.996552	2.15754	1.3e-10	2.92356	3.06e-25	1.4339	7.63e-07	1.44373	1.48e-05
SEMA3B	0.178996	0.996552	-0.314217	0.536034	-0.946568	4.88e-06	-0.813559	2.31e-05	-0.682613	0.00259053
SEMA4D	0.250937	0.996552	0.369316	0.23559	0.29935	0.13625	0.67999	1.15e-05	0.139727	0.776839
SENP1	-0.128112	0.996552	0.479823	0.0673311	0.348229	0.0773674	0.388519	0.0340219	0.368462	0.150377
SEP4	-0.115219	0.996552	-0.205952	0.644076	0.321995	0.0743295	-0.218113	0.297414	-0.0446129	0.944348
SERBP1	-0.171154	0.996552	-0.144304	0.726267	-0.412374	0.00263569	0.0287112	0.937474	-0.0535125	0.920414
SERPINA3	-0.163369	0.996552	-0.23194	0.842011	0.312966	0.482224	-0.650981	0.0897105	-0.0660129	0.967599
SERPINB9	-0.279853	0.996552	0.0252156	0.99251	0.461484	0.306925	0.815264	0.0246449	0.0806962	0.961274
SERPINE2	-0.14168	0.996552	0.277804	0.641848	0.405302	0.116334	0.522173	0.0289629	0.546715	0.0773281
SGPL1	0.243813	0.996552	-0.138915	0.846879	-0.550064	0.00465378	-0.0204791	0.972171	-0.113991	0.855811
SH3KBP1	-0.0772341	0.996552	0.299414	0.197176	0.337774	0.0139506	0.272147	0.056372	0.0547639	0.910985
SH3PXD2B	0.108741	0.996552	0.576773	0.0227514	0.556537	0.00237218	0.096927	0.7995	0.0263931	0.976025
SH3RF1	-0.0769351	0.996552	-0.00383079	0.99639	-0.113408	0.585851	-0.278365	0.0674654	-0.30557	0.118806
SIGLEC1	0.355054	0.996552	0.0734394	0.961047	0.402367	0.228444	0.724519	0.00870326	-0.133487	0.888919
SIGLEC10	0.256909	0.996552	0.68767	0.483361	1.86109	0.000156545	0.396103	0.69929	0.673547	0.527771
SIT1	0.277995	0.996552	0.644821	0.509541	0.304201	0.702019	1.10737	0.0809086	0	1
SKAP2	0.125458	0.996552	1.20948	2.07e-07	1.47418	8.55e-16	0.635301	0.00138531	0.762971	0.000714738
SLAMF7	-0.325476	0.996552	0.263627	0.857973	1.11279	0.00342183	0.789945	0.0466818	0.234483	0.834201
SLC11A1	0.31121	0.996552	1.75805	3.9e-05	2.41227	3.38e-12	0.678441	0.156388	1.10747	0.0219226
SLC16A1	-0.108935	0.996552	0.31195	0.138454	0.310647	0.0201651	-0.00597711	0.987061	0.326681	0.0521515
SLC17A9	-0.297859	0.996552	0.429526	0.518261	0.866703	0.00426007	-0.605703	0.0337184	-0.30204	0.61226
SLC1A3	-0.158627	0.996552	0.743172	0.0174967	0.146828	0.682088	-0.0273777	0.96973	0.115534	0.884249
SLC1A6	0.304858	0.996552	-0.429529	0.657408	-0.945856	0.0176772	-0.265824	0.677408	-0.180929	0.869651
SLC3A2	0.187098	0.996552	0.503324	0.00250861	1.09679	2.79e-22	0.367882	0.00373772	0.297295	0.104552
SLC7A11	-0.239194	0.996552	0.140084	0.920061	-0.787845	0.0169545	0.079452	0.926353	0.0374275	0.982889
SLC7A5	0.227306	0.996552	1.32586	1.04e-05	1.979	1.54e-17	0.826693	0.00121835	1.39168	1.02e-07
SLC7A6	-0.256187	0.996552	0.0694841	0.941258	0.389989	0.0623784	-0.434556	0.0179761	0.140469	0.778961
SLC7A7	0.158782	0.996552	0.343645	0.450163	0.753252	0.00018793	0.275636	0.317383	0.338591	0.362718
SLC8A1	-0.201158	0.996552	0.244887	0.671612	0.673238	0.00128679	0.355028	0.106697	0.354034	0.249739
SLC9A3R1	-0.305279	0.996552	0.744242	0.14931	0.997355	0.00242586	0.729951	0.0365947	0.561972	0.323055
SLK	-0.144541	0.996552	-0.0497333	0.955729	-0.327384	0.0844747	0.0980366	0.776476	-0.0807691	0.892797
SMAD9	-0.371402	0.996552	-0.394077	0.691726	-0.742461	0.0698161	-0.620573	0.12816	-0.532392	0.393495
SMO	0.200575	0.996552	-0.405089	0.351501	-0.18075	0.560381	-0.501348	0.0268494	-0.198382	0.729276
SMOC1	-0.18692	0.996552	-0.29072	0.719648	-0.629222	0.0390184	-0.563052	0.0714357	-0.325081	0.598114
SMOC2	0.173055	0.996552	-0.196371	0.778382	-1.05894	2.18e-07	-0.980449	2.2e-07	-0.668475	0.00626416
SMURF2	-0.104527	0.996552	0.352463	0.110534	0.299913	0.0471857	-0.00261129	0.99393	0.0577131	0.908885
SNAI1	0.27237	0.996552	0.271916	0.818806	1.14108	0.00157568	-0.143393	0.864729	0.365535	0.681908
SNAP23	-0.0928373	0.996552	0.763727	0.000174515	0.771279	7.71e-07	0.313774	0.104714	0.23269	0.49235
SNAP29	-0.163877	0.996552	-0.119371	0.851335	0.342212	0.0626395	0.287822	0.115448	0.19227	0.577692
SNX18	0.287746	0.996552	0.625564	0.0136099	1.01226	2.41e-09	0.0151316	0.979161	0.264455	0.47197
SOCS1	0.262915	0.996552	0.969649	0.169488	0.932233	0.084048	1.20928	0.0156407	0.340174	0.810608
SORL1	0.35546	0.996552	1.52783	8.44e-08	2.06398	4.51e-20	0.550024	0.0497074	0.910459	0.00143388
SORT1	-0.0946531	0.996552	-0.0722623	0.901817	-0.279232	0.0521261	-0.0377568	0.909955	-0.149489	0.619295
SOS2	-0.126936	0.996552	0.281607	0.436731	0.315905	0.0940757	0.189869	0.447461	0.0784685	0.893798
SOX4	0.120155	0.996552	0.357372	0.500555	0.539041	0.0369207	-0.286282	0.314271	-0.153393	0.801789
SOX9	-0.126896	0.996552	-0.31014	0.649198	-0.526136	0.0674915	-0.328484	0.363881	-0.0493697	0.96787
SP100	0.220635	0.996552	1.05259	0.00175821	1.20257	2.24e-06	1.02527	4.47e-05	0.109957	0.915643
SPHK1	0.26433	0.996552	-0.0193704	0.993458	0.851178	0.0100066	-0.115483	0.882595	-0.240364	0.797317
SPINK5	-0.249053	0.996552	-0.204377	0.71235	-0.41749	0.0400482	-0.295008	0.21204	-0.268036	0.476373
SPON1	-0.240258	0.996552	0.190007	0.791767	0.632269	0.00399409	-0.11861	0.790702	-0.024385	0.982808
SQSTM1	0.187845	0.996552	0.226033	0.432402	0.997106	9.17e-18	0.306403	0.0250525	0.313841	0.0788543
SRGN	0.260988	0.996552	1.6785	1.84e-05	2.41867	8.37e-15	1.27133	0.000132413	1.54695	1.76e-05
SRPX	-0.177987	0.996552	-0.154201	0.826349	0.00732267	0.983319	-0.544817	0.00181613	-0.169887	0.718574
SRR	-0.13857	0.996552	-0.290515	0.592877	-0.426216	0.0739857	-0.00193584	0.99761	-0.0911293	0.896776
SSPN	-0.203916	0.996552	-0.0867943	0.950407	-0.205498	0.593528	-0.644139	0.017286	-0.545891	0.166098
STAR	0.352124	0.996552	0.674514	0.498891	1.30409	0.0171575	0.603806	0.486966	0	1
STAT5B	0.131163	0.996552	0.547146	0.00723435	0.877567	4.11e-10	-0.0120135	0.979161	-0.141043	0.726945
STAT6	0.167311	0.996552	0.239228	0.5092	0.349969	0.036708	0.0920346	0.768179	-0.00766039	0.992348
STEAP2	-0.13791	0.996552	0.222257	0.703319	0.539316	0.00958065	0.0236992	0.969152	0.523955	0.0425843
STEAP3	0.33018	0.996552	0.631352	0.124533	0.658753	0.0153578	-0.00929417	0.99018	0.321067	0.556917
STEAP4	0.228303	0.996552	1.46421	5.69e-09	1.76924	6.09e-19	0.966593	2.29e-06	0.878182	0.000295256
STK17B	-0.130214	0.996552	0.487708	0.0931857	0.549524	0.00337709	0.235876	0.367109	0.266453	0.469205
STK24	0.155808	0.996552	0.366328	0.0103437	0.620305	5.73e-11	0.283508	0.00628072	0.19124	0.272217
STK4	-0.170482	0.996552	0.653964	0.000911435	0.787969	6.93e-08	0.517231	0.000502496	0.346573	0.128441
STX3	-0.144915	0.996552	0.363473	0.0820844	0.722823	2.6e-09	0.261779	0.0833141	0.265971	0.209231
STXBP2	0.0913995	0.996552	0.62042	0.00809218	0.718952	1.81e-05	0.248143	0.288823	0.183295	0.675435
SULF1	-0.176669	0.996552	0.502618	0.0711852	1.28505	3.2e-15	0.627634	0.00025345	0.891852	1.18e-06
SYCP2	-0.434571	0.996552	1.21344	0.0148787	1.66109	8.03e-06	0.916767	0.0266702	0.613077	0.397127
SYT7	0.51204	0.996552	-0.461372	0.682148	-0.838681	0.0680914	-0.415993	0.480081	0.0523867	0.978323
TAF9B	-0.148662	0.996552	-0.281335	0.644076	-0.488286	0.0506548	0.126934	0.772655	0.241265	0.631419
TAP2	0.292198	0.996552	1.10683	0.0473889	0.809016	0.0823275	1.30573	0.00137594	-0.0939097	0.962811
TAPBP	0.279002	0.996552	0.694849	0.100622	0.963234	0.000350235	0.549095	0.07298	0.0126595	0.993232
TAPBPL	0.289655	0.996552	0.873534	0.00107401	0.931477	4.42e-06	0.5178	0.0201192	0.0493878	0.961988
TBX1	-0.252622	0.996552	-0.700248	0.0829051	-0.582031	0.0532136	0.0439911	0.952551	-0.346958	0.510715
TBX3	-0.176667	0.996552	0.627163	0.207867	1.1389	7e-05	0.585044	0.0742218	0.613562	0.174476
TBXAS1	0.392485	0.996552	1.30315	5.94e-06	1.85773	1.12e-16	0.780176	0.00154177	1.04895	9.15e-05
TCF7L2	-0.101788	0.996552	-0.225255	0.638626	-0.498946	0.00741013	-0.0352961	0.939623	-0.188243	0.642453
TF	0.179977	0.996552	0.173867	0.758115	0.584676	0.00100063	0.0966303	0.798489	-0.0570925	0.937364
TFRC	0.190814	0.996552	1.34367	3.68e-07	1.34708	1.68e-10	0.622063	0.00837089	0.88196	0.000490561
TGFA	0.25926	0.996552	0.70506	0.0135715	0.669937	0.00167258	0.429726	0.068649	0.253545	0.594401
TGFBR3	0.0768484	0.996552	-0.308981	0.211442	-0.711706	2.41e-08	-0.391073	0.00417256	-0.271244	0.218601
TGM2	0.342813	0.996552	0.533627	0.144267	1.05715	4e-07	0.0707376	0.900619	0.404254	0.275553
THAP1	-0.0963298	0.996552	0.13532	0.837501	0.360431	0.0784288	0.120394	0.72515	0.292089	0.358993
THBS2	0.26584	0.996552	-0.28373	0.619107	-0.344462	0.18756	-0.781994	0.000134327	-0.332661	0.43125
THBS4	0.15988	0.996552	-0.097619	0.934941	-0.420577	0.129352	-0.866834	0.000104753	-0.121108	0.882563
THEMIS	-0.395903	0.996552	0.503882	0.68348	0.252961	0.747685	1.52165	0.00122502	1.19106	0.0606572
THOC1	-0.184716	0.996552	-0.0581165	0.94433	-0.395424	0.019642	0.177042	0.452224	0.174247	0.633757
THRB	-0.109195	0.996552	-0.460636	0.18276	-0.443724	0.046843	-0.199974	0.51475	-0.324551	0.338916
TLN1	0.122184	0.996552	0.55755	0.000820152	0.854592	4.71e-13	-0.0672264	0.816682	0.143684	0.652418
TLN2	0.171413	0.996552	-0.415945	0.0939688	-0.180569	0.376782	0.0327087	0.937474	0.241807	0.403927
TLR10	0.193078	0.996552	0.123206	0.942517	0.891143	0.0131901	0.207892	0.758996	0.759617	0.139589
TLR3	0.161289	0.996552	0.418612	0.61734	-0.367564	0.405633	1.55818	1.23e-07	-0.220655	0.829653
TLR4	0.133624	0.996552	1.2611	4.47e-06	1.39366	1.17e-10	0.696007	0.00334423	0.819798	0.00255161
TLR8	0.351491	0.996552	0.951612	0.00107401	1.02037	3.56e-06	0.534382	0.0334001	0.321441	0.5093
TLX1	0.178385	0.996552	-0.205146	0.830723	-0.540797	0.0869166	-0.117691	0.851777	-0.40797	0.445682
TMBIM6	0.163256	0.996552	0.178939	0.637233	0.37694	0.00938662	0.0963598	0.721606	0.251403	0.294928
TMEM173	0.326608	0.996552	1.2152	0.00346639	1.61402	3.05e-07	1.17283	0.000283716	0.405043	0.597797
TNFAIP8L2	0.35946	0.996552	0.589018	0.2234	0.839214	0.00297125	0.472557	0.158316	0.246946	0.741979
TNFAIP8L3	-0.115116	0.996552	-0.243138	0.64788	-0.131665	0.648175	0.350388	0.0990153	0.206769	0.633438
TNFRSF19	0.436262	0.996552	-0.526029	0.403301	-1.10614	0.000205648	-0.378287	0.372396	-0.556356	0.249961
TNFRSF25	0.332382	0.996552	0.23034	0.834569	0.542899	0.136964	0.646223	0.0429087	0.104933	0.928186
TNFSF10	-0.266699	0.996552	0.0517079	0.968888	0.154322	0.628237	0.997178	1.62e-07	0.18912	0.749609
TNFSF13B	0.230777	0.996552	0.622394	0.394194	0.36384	0.47692	0.88004	0.0266	0.277536	0.801789
TNFSF15	0.372605	0.996552	1.73783	0.00155203	0.982928	0.0967682	0.619215	0.476003	0	1
TNFSF4	0.108749	0.996552	0.627002	0.061236	1.00059	1.52e-06	0.181704	0.645458	0.130343	0.856497
TNXB	0.133038	0.996552	-0.142086	0.893357	-0.481241	0.0909562	-0.824378	0.000651647	-0.532741	0.165226
TOM1	0.0757312	0.996552	-0.210948	0.567386	-0.00940774	0.971833	-0.286145	0.0769151	-0.2968	0.175069
TP63	-0.0752096	0.996552	-0.313343	0.230173	-0.33224	0.0317741	0.106507	0.697251	0.0759025	0.877293
TPM1	-0.146874	0.996552	-0.277458	0.487379	0.131682	0.604349	-0.358315	0.0609967	0.0618458	0.929241
TRAF6	-0.0992713	0.996552	-0.121237	0.801991	-0.279811	0.0820821	0.282949	0.055251	-0.00983342	0.989769
TRAFD1	0.149307	0.996552	0.481617	0.0604914	0.77104	1.45e-06	0.110198	0.740552	0.0327295	0.967711
TRBC2	0.390232	0.996552	0.192575	0.913123	0.766513	0.103264	1.2949	0.000332097	0.692522	0.27006
TRDC	0.255961	0.996552	-0.445119	0.672562	0.73513	0.0885221	-0.0377064	0.965739	-0.340831	0.587019
TREM1	0.183905	0.996552	1.77401	3.64e-08	2.61786	3.71e-24	1.03733	0.000208408	1.8203	1.67e-10
TREML2	0.322686	0.996552	2.22789	5.48e-16	3.00865	1.01e-38	0.798953	0.0022255	1.04902	0.00018592
TRIAP1	0.141532	0.996552	-0.0937708	0.935153	-0.471732	0.0720004	0.152008	0.730566	0.114278	0.882786
TRIB1	0.358413	0.996552	1.95797	4.58e-11	2.26394	1.97e-20	0.871977	0.00113434	0.986932	0.00118788
TRIM25	0.140744	0.996552	0.974034	0.00641804	0.258589	0.505228	0.877741	0.000929704	-0.262092	0.719487
TSPEAR	-0.543341	0.996552	-0.437664	0.733792	-1.02617	0.0788186	-0.925228	0.162253	0	1
TSPO	0.184589	0.996552	0.2266	0.774112	0.6735	0.00861429	0.016247	0.981777	0.00554091	0.994397
TTC19	0.0721449	0.996552	0.409068	0.0794204	0.116089	0.604191	-0.295668	0.0811614	-0.0812228	0.869651
TUBA4A	0.0828623	0.996552	-0.0731303	0.906384	0.0199003	0.934532	0.205452	0.237364	0.405082	0.0140868
TWIST2	0.253639	0.996552	-0.256095	0.744006	-0.0826061	0.854979	-0.44616	0.0984713	-0.598173	0.04073
UACA	-0.110816	0.996552	-0.227729	0.60109	-0.454624	0.00951964	-0.285502	0.162605	-0.193129	0.620911
UBA7	0.37258	0.996552	1.0295	0.135564	0.123999	0.883245	1.4926	0.00231059	-0.553269	0.617565
UBE2B	-0.215969	0.996552	0.475239	0.0620785	0.52736	0.00183781	0.086957	0.811977	0.0386657	0.962243
UBE2L6	0.303986	0.996552	0.779625	0.0648827	0.605909	0.0620493	1.22045	2.89e-06	0.0329095	0.982808
UBE2Z	-0.185119	0.996552	0.219752	0.596373	0.333584	0.0673624	-0.0796675	0.823566	-0.0306633	0.968505
UNC13D	0.313801	0.996552	0.850166	0.0920748	0.991678	0.00341604	0.507664	0.240829	0.173575	0.877716
UNC5D	-0.350453	0.996552	-0.416947	0.730202	-1.2314	0.00967251	-0.408801	0.60395	-0.87184	0.202586
USP14	-0.09783	0.996552	0.0665353	0.932873	-0.311618	0.0770174	0.19749	0.368047	0.206578	0.527706
USP28	-0.0951014	0.996552	0.231732	0.429631	0.652252	1.09e-07	0.194222	0.239756	0.0875408	0.825591
VAMP2	-0.308455	0.996552	0.306827	0.591912	0.758013	0.000829337	0.11822	0.803154	0.0570227	0.954342
VAV3	0.114007	0.996552	0.450346	0.116332	0.512028	0.00452934	0.324203	0.118583	0.201594	0.623791
VCAN	-0.0813824	0.996552	0.661633	0.000509873	1.22142	1.08e-19	-0.172323	0.457124	0.121812	0.784336
VDR	0.305078	0.996552	0.728789	0.0645699	0.771572	0.00527628	-0.0881932	0.896942	0.102782	0.921698
VEGFA	0.148054	0.996552	0.540371	0.0351247	1.29867	1.09e-16	0.12473	0.712907	0.470868	0.0398548
VIM	0.0730326	0.996552	0.0871184	0.876688	0.0714754	0.734516	-0.40182	0.00240083	-0.108079	0.784654
VNN1	0.356586	0.996552	1.16693	7.56e-05	1.84723	9.09e-17	1.59081	6.21e-14	1.91375	1.98e-16
WDR1	0.171073	0.996552	0.240376	0.457401	0.280123	0.0863623	-0.137561	0.568704	0.254848	0.314672
WISP2	0.49245	0.996552	-0.0226632	0.993485	-1.23462	0.0066101	-0.793208	0.125783	-0.736169	0.335888
WNT2	0.339839	0.996552	1.39129	0.00146659	0.981562	0.0157501	0.00677473	0.994857	-0.230342	0.836996
WNT3	0.205122	0.996552	-0.761804	0.0502919	-0.737778	0.00854405	-0.0714883	0.918129	-0.151132	0.86591
WSCD2	0.26929	0.996552	0.270997	0.802157	-0.775489	0.0399964	-0.371655	0.521118	-0.481647	0.503929
XAF1	0.29668	0.996552	0.850307	0.303184	0.565038	0.41285	1.83354	0.000532288	-0.570825	0.64646
XIRP1	0.673183	0.996552	1.7626	0.00110429	2.46595	8.81e-08	0.795697	0.256886	0.663942	0.534173
XRCC5	-0.138437	0.996552	-0.0784274	0.909297	-0.351488	0.0283361	0.111569	0.688489	-0.0166074	0.983195
XYLT1	0.280686	0.996552	0.596968	0.0874301	0.507896	0.0430956	0.11035	0.832249	0.216699	0.720285
ZEB2	-0.155068	0.996552	0.355692	0.310919	0.606865	0.00066514	0.247318	0.314643	0.214082	0.602811
ZFAND5	-0.18874	0.996552	0.21837	0.668735	0.173006	0.488454	0.358054	0.0742218	0.166053	0.729992
ZFP36	0.50313	0.996552	1.82995	2.74e-07	2.60042	1.54e-19	1.12756	0.000278192	1.05561	0.00512522
ZFYVE26	0.128192	0.996552	0.335024	0.133947	0.525924	5.35e-05	0.372549	0.00505616	0.24806	0.264731
CCR1	0.21086	0.996818	1.76091	0.00030214	2.09552	3.18e-07	0.762092	0.17457	1.05919	0.0860673
PRKCG	0.233787	0.997278	-0.0694182	0.979652	-1.13151	0.0352054	-0.156721	0.903193	-0.45113	0.723506
PLA2G2A	0.246926	0.997709	0.545976	0.633668	1.76185	0.000574083	1.16016	0.0609501	0.964493	0.269992
LPXN	0.0924671	0.997832	-0.151677	0.834569	0.00984021	0.979102	0.423805	0.0344053	0.153119	0.776207
OASL	0.245676	0.997832	1.26047	0.0426662	1.10004	0.0562676	2.64816	1.25e-07	0.359939	0.824965
RYR2	-0.18036	0.997832	0.132468	0.94433	-0.787066	0.0782912	0.21289	0.788145	-0.0734236	0.967599
STAT1	0.192041	0.997832	1.06443	0.0564087	0.922827	0.0357728	1.24288	0.00228708	-0.0750347	0.970823
FNDC3B	-0.0589838	0.997875	0.704266	1.39e-06	0.997397	2.31e-19	-0.115899	0.577836	0.0063868	0.992063
BMPR1A	-0.0530396	0.997898	-0.16138	0.584886	-0.367873	0.0013996	-0.0994991	0.604528	-0.156032	0.485933
DCHS1	0.0978893	0.997898	-0.256586	0.653383	0.15074	0.626809	-0.479071	0.0283945	-0.239016	0.61274
ELF4	0.0715303	0.997898	0.424015	0.0649837	0.447992	0.00417244	0.111521	0.695325	0.0662748	0.901975
MAPK14	0.058473	0.997898	0.405264	0.017924	0.576001	5.09e-07	0.14809	0.400352	0.2152	0.310727
RSPH9	-0.218475	0.997898	0.456482	0.696952	0.949627	0.060598	0.245304	0.80452	0.397986	0.739384
TAP1	0.194658	0.998035	1.45066	0.00329389	1.43023	0.000468532	1.63635	3.31e-05	0.234634	0.866114
IGSF10	-0.122048	0.99832	-0.287864	0.705592	-0.703401	0.0102377	-0.61232	0.0263904	-0.358184	0.501768
ACSF2	0.0830463	0.998409	-0.220653	0.673047	-0.130395	0.637767	-0.522159	0.00320644	-0.324928	0.283437
ADAR	0.0637058	0.998409	0.197383	0.584886	0.162464	0.378455	0.411288	0.00288033	-0.0965716	0.825533
AMPH	0.158332	0.998409	-0.268504	0.827308	-0.369635	0.476958	-1.20019	0.000352189	-0.701973	0.135119
BBS7	-0.101938	0.998409	-0.451625	0.299241	-0.474095	0.060345	-0.355389	0.182118	-0.241423	0.623588
BMPR1B	-0.104392	0.998409	0.217905	0.791504	-0.0658022	0.883573	-1.05368	6.15e-06	-0.547685	0.120939
BOC	0.0626615	0.998409	-0.541428	0.00483921	-0.999565	2.15e-14	-0.710033	1.39e-08	-0.566063	0.000130545
BTK	-0.113861	0.998409	1.28427	1.83e-05	1.57518	3.19e-11	0.766443	0.00265697	0.252861	0.706451
C9	-0.213482	0.998409	0.274504	0.870056	0.989864	0.0579458	0.694308	0.268714	-0.0184532	0.993493
CCL17	0.223237	0.998409	-0.0733585	0.976621	0.1204	0.894507	1.22488	0.0487826	0	1
CCM2	0.0996427	0.998409	0.2375	0.722668	0.768354	0.000590418	0.01194	0.985443	0.0548832	0.959292
CD40LG	0.225521	0.998409	0.605514	0.560941	0.215961	0.800645	1.4124	0.00883597	0	1
CDH13	0.0666479	0.998409	-0.161656	0.727346	-0.361621	0.0284383	-0.456153	0.00141778	-0.277724	0.249222
CELSR2	-0.0766454	0.998409	-0.470228	0.120369	-0.710508	9.62e-05	-0.0880704	0.834853	-0.155252	0.770137
CHL1	0.0575705	0.998409	-0.478984	0.014679	-1.01066	1.03e-15	-0.522052	3.76e-05	-0.46715	0.00267304
CIDEA	0.0922979	0.998409	-0.207259	0.771694	-0.569381	0.0150156	-0.228422	0.523337	-0.135659	0.847404
CLDN23	-0.163704	0.998409	-0.528303	0.494689	-0.434523	0.350722	-0.626501	0.14392	-1.33306	0.000483906
CSK	0.0805414	0.998409	0.324264	0.366385	0.506338	0.00550455	0.178699	0.523337	0.0672356	0.921908
CTNNAL1	-0.0856726	0.998409	-0.253981	0.604783	-0.437674	0.0358998	-0.000134672	0.99971	-0.279533	0.441469
DST	-0.0803293	0.998409	-0.466264	0.149759	-0.758851	4.55e-05	-0.518255	0.00829095	-0.343412	0.313982
EPHA7	-0.18028	0.998409	-0.132902	0.950056	-0.979155	0.0434754	-0.609155	0.271233	-0.401617	0.681908
FAM3D	0.231358	0.998409	0.519768	0.665264	0.806402	0.172314	1.67126	0.00110108	1.62103	0.00526659
FGF7	-0.0806919	0.998409	0.268592	0.57406	0.675987	0.000331225	0.444095	0.0288881	0.887954	5.31e-06
FUT8	-0.076123	0.998409	0.691604	0.00224901	0.736345	1.23e-05	0.136224	0.678622	0.253429	0.465973
IFIH1	0.110819	0.998409	1.51768	4.16e-07	0.898803	0.000674227	1.65955	1.91e-13	0.00943359	0.993493
IKBIP	-0.0800206	0.998409	-0.015894	0.992422	0.32284	0.154413	-0.41873	0.0335811	-0.018758	0.985221
IL18R1	0.125977	0.998409	1.75657	1.41e-08	2.48805	5.38e-23	0.576615	0.06974	-0.0143695	0.992063
IRGM	0.228059	0.998409	0.831884	0.316411	0.811993	0.193938	1.91516	0.000319516	-0.220325	0.91101
LRP6	-0.0693854	0.998409	-0.35077	0.207923	-0.34562	0.0436105	-0.31307	0.07298	-0.158809	0.687745
MAP3K14	0.0769415	0.998409	0.508594	0.0458066	0.628239	0.000214729	0.202949	0.424074	0.0322984	0.969398
NOS3	-0.12567	0.998409	0.373699	0.561595	0.694603	0.016067	-0.27644	0.522498	0.249628	0.729381
NR1H2	0.110378	0.998409	0.137352	0.895228	0.533335	0.0478164	-0.287999	0.416964	-0.247728	0.681908
NR4A2	0.085192	0.998409	1.3597	1.22e-10	0.837281	7.53e-06	0.402673	0.0620768	0.836614	1.87e-05
PCDH12	0.10295	0.998409	-0.210047	0.778382	0.447066	0.0734273	-0.337779	0.201035	0.0522108	0.958086
PDE1A	0.131515	0.998409	-0.883161	0.0489703	-1.00552	0.00120399	-0.322088	0.475012	-0.278085	0.712538
PDGFRL	-0.0959662	0.998409	-0.14803	0.870454	-0.476296	0.0570889	-0.487543	0.0442106	-0.289308	0.539771
PICALM	-0.079481	0.998409	1.20392	3.65e-08	1.30679	3.3e-14	0.439229	0.0333804	0.455835	0.0935835
PIKFYVE	-0.0504429	0.998409	0.108178	0.773578	0.0623247	0.727368	0.238223	0.0525161	0.00767109	0.989856
PLAUR	0.127208	0.998409	0.778122	0.0680612	1.21528	9.93e-06	-0.0147664	0.986132	0.172508	0.858848
PLXNC1	0.0987696	0.998409	0.35271	0.481248	0.444521	0.0772044	0.25931	0.426229	-0.0201368	0.987261
PRKAR1A	0.0605588	0.998409	0.412939	0.0491433	0.607156	4.67e-06	0.10318	0.700976	0.195611	0.492804
PRKAR2A	-0.0423699	0.998409	-0.115	0.695467	-0.256495	0.0145805	-0.0750143	0.692896	-0.0373904	0.924565
PTGFR	-0.0927723	0.998409	0.647366	0.047844	0.395193	0.130858	-0.00356324	0.994857	0.322968	0.451381
RPS6KA6	-0.0987775	0.998409	-0.200412	0.801623	-0.569604	0.0227162	0.2617	0.432969	0.0397435	0.972088
RRAD	-0.195311	0.998409	0.342392	0.810205	1.24097	0.012213	-0.383622	0.633547	-0.222655	0.883476
S100A8	0.145577	0.998409	0.751822	0.174006	1.59748	4.27e-07	1.47269	2.33e-06	1.27685	0.000567958
SCAMP5	-0.152579	0.998409	-0.0919257	0.960552	-0.680358	0.0739193	-0.165405	0.82133	-0.0158665	0.992875
SLC16A3	0.135158	0.998409	0.896645	0.040974	1.865	2.21e-11	0.261781	0.642272	1.03012	0.00415046
SLC5A8	-0.0989447	0.998409	0.849647	0.00459681	1.85196	1.3e-18	1.76482	3.15e-18	0.73101	0.0100492
SMURF1	0.0832663	0.998409	0.103543	0.894358	0.672114	0.000117038	0.0558509	0.901339	-0.0710376	0.915643
TYROBP	0.118412	0.998409	0.711951	0.0546119	1.31672	1.54e-08	0.556008	0.0439681	0.503404	0.217054
IGF1R	-0.0542693	0.998636	-0.0951449	0.854186	0.0528322	0.81111	-0.466122	0.000120562	-0.196877	0.430648
RNF125	0.137937	0.998636	-0.526228	0.513886	-0.765383	0.0474938	0.246714	0.700738	0.0657074	0.96712
KLF4	-0.0606976	0.999261	-0.333926	0.219438	-0.447426	0.00383539	0.0640307	0.854219	-0.143266	0.722065
NAMPT	-0.0730186	0.999261	0.517852	0.0564087	0.531637	0.00384325	0.460813	0.0128241	-0.0437204	0.959861
PTK7	0.103709	0.999261	-0.259975	0.734557	0.467342	0.113107	-0.619437	0.0204469	-0.232242	0.736164
TARBP1	0.0548156	0.999261	-0.281992	0.301623	-0.374961	0.00963052	0.0201277	0.961183	-0.0784102	0.863103
FCHO2	-0.0688612	0.999276	0.226468	0.617128	0.306809	0.123383	0.352251	0.0644849	-0.026117	0.975759
ACTN1	0.0669395	0.999338	0.485304	0.105244	1.0319	1.91e-09	0.060426	0.90069	0.402248	0.157447
ADAMTS20	0.142382	0.999338	0.189126	0.912548	0.608052	0.22431	-0.982523	0.00489111	0.0455357	0.979882
ADM	-0.0854866	0.999338	0.604089	0.0948997	1.74658	1.53e-17	0.612194	0.00797932	0.392574	0.344657
ALDOA	0.073073	0.999338	0.312195	0.487379	0.801147	1.92e-05	0.278028	0.295546	0.498015	0.0611523
APP	-0.0436693	0.999338	-0.0984041	0.824781	-0.194653	0.183529	-0.436604	0.000134608	-0.235816	0.2373
AQP4	0.110567	0.999338	-0.102678	0.950056	-0.689717	0.0519086	-0.653786	0.0613894	-0.032862	0.985221
ATP1B1	-0.0672409	0.999338	-0.113792	0.886062	-0.0154637	0.964535	0.613684	0.00059006	0.267962	0.476826
AVPR1A	0.0964369	0.999338	-0.241499	0.794022	-0.562153	0.0834952	-0.244458	0.637225	-0.0241474	0.989058
BCL11B	0.0754597	0.999338	-0.764521	0.00250502	-0.825122	1.83e-05	0.0154947	0.977989	-0.371581	0.193881
BCL6	-0.0609	0.999338	0.386106	0.228077	0.640388	0.000219545	0.33477	0.106158	0.302515	0.348004
BICD1	0.120097	0.999338	0.317604	0.759386	0.72772	0.0578965	-0.226127	0.728458	0.397381	0.582879
BIRC2	0.0419222	0.999338	0.765579	1.11e-07	0.517304	1.65e-05	0.253815	0.0672343	0.230249	0.267813
BPI	0.159083	0.999338	0.642204	0.403941	1.42429	0.000323006	1.35667	0.000700721	1.52734	0.000567958
C2CD2	0.0862934	0.999338	-0.325962	0.551179	-0.268829	0.363255	-0.283241	0.363881	-0.541815	0.0693496
CADM1	0.0586293	0.999338	-0.291132	0.47845	-0.691547	9.68e-05	-0.632572	8.26e-05	-0.390706	0.104552
CASP14	0.0916014	0.999338	-0.195253	0.843029	0.0638251	0.892673	0.679886	0.0142931	0.810805	0.0124841
CD1A	-0.103235	0.999338	0.448982	0.486941	0.607854	0.0643368	0.276182	0.588234	0.339336	0.639573
CD74	0.137716	0.999338	0.323189	0.763866	0.659648	0.108054	0.762097	0.0577538	0.394479	0.646698
CLEC5A	0.129991	0.999338	1.3211	0.00341143	1.67632	1.4e-06	0.765609	0.0718468	1.08643	0.0180445
CLPTM1	0.0542624	0.999338	0.103756	0.875947	0.347273	0.0505929	-0.0044455	0.991866	0.112969	0.819007
CLTC	0.0496036	0.999338	0.176529	0.641848	0.302049	0.0480623	0.159842	0.448182	0.190132	0.509858
CMTM6	0.0575006	0.999338	0.639442	0.00068082	0.63651	7.23e-06	0.216027	0.278305	0.203108	0.514058
COLEC12	0.065212	0.999338	-0.329919	0.302737	-0.704785	7.86e-06	-0.424756	0.0107667	-0.387471	0.0869332
CRLF3	0.0618096	0.999338	0.374429	0.235899	0.752168	7.6e-06	0.187984	0.47617	0.18823	0.63928
CSF1	0.0593021	0.999338	-0.195518	0.71235	0.406154	0.0346461	0.198844	0.455176	0.272218	0.411392
CXCR5	-0.168515	0.999338	0.957985	0.203725	1.84549	0.00010013	0.344416	0.74236	0.285417	0.86591
CXCR6	-0.186121	0.999338	0.500799	0.686357	-0.151745	0.863787	2.12818	3.68e-06	0.85998	0.303644
DDIT3	-0.106552	0.999338	0.862028	0.0297017	2.07228	2.92e-16	0.658303	0.0292572	0.862131	0.0108932
DOCK11	-0.072272	0.999338	1.05442	3.22e-06	1.29217	1.26e-13	0.686891	0.000179339	0.670421	0.00246212
ECE1	0.0439927	0.999338	0.230865	0.384021	0.501985	4.51e-05	-0.145492	0.440573	-0.0138615	0.983858
ERCC8	0.0693532	0.999338	0.128089	0.865528	-0.367639	0.0861103	0.0283333	0.958956	-0.0400731	0.964138
EYA1	-0.148695	0.999338	0.772694	0.230173	2.33802	3.09e-11	-0.196542	0.824688	-0.354842	0.736112
EYA2	0.109277	0.999338	0.246608	0.804575	-0.0699147	0.898453	-0.690336	0.0192813	-0.369718	0.522304
FBN2	-0.081292	0.999338	0.188909	0.791741	0.556211	0.0149067	-0.228866	0.459072	-0.108217	0.875064
FKBP9	0.0467357	0.999338	-0.188146	0.579704	-0.0626562	0.769986	-0.455609	0.000208408	-0.253212	0.230477
FLI1	0.052046	0.999338	0.630738	0.0010508	0.819771	5.55e-09	0.22978	0.245911	0.217527	0.478014
HGF	-0.0830578	0.999338	0.488783	0.178697	0.425915	0.0699327	-0.355067	0.158316	0.100289	0.891173
HLA-DMB	0.103952	0.999338	0.180268	0.880875	0.579682	0.0886885	0.861752	0.00420017	0.498635	0.368247
IFIT3	0.18655	0.999338	1.96327	0.00017467	1.18487	0.0331133	2.07015	4.69e-05	-0.442818	0.760199
IKZF3	-0.190795	0.999338	0.204399	0.915377	-0.0856424	0.919903	1.36293	0.00287275	0.605544	0.511031
INHBB	-0.0960782	0.999338	0.346978	0.593733	0.747882	0.00657554	-0.423005	0.146774	-0.358913	0.415312
IRF2	0.0585574	0.999338	0.526646	0.0147778	0.706665	1.99e-06	0.519774	0.000342653	0.299513	0.227277
ITGBL1	-0.0916063	0.999338	-0.452449	0.346625	-0.752332	0.00227164	-0.604922	0.0162282	-0.466886	0.232252
ITPR2	-0.0530394	0.999338	-0.0500964	0.948408	-0.300003	0.0603235	-0.153464	0.491416	-0.208607	0.462327
KLHL21	0.0890277	0.999338	0.0798285	0.950056	1.30877	1.1e-09	0.515592	0.0393511	0.651258	0.0250099
MAGED1	-0.0521398	0.999338	-0.218676	0.505842	-0.290911	0.0551398	-0.496205	3.35e-05	-0.286806	0.123502
MARK2	-0.067651	0.999338	0.478756	0.0626071	0.617657	0.000213599	0.272368	0.202156	0.199594	0.611722
MYO6	-0.0562841	0.999338	-0.24259	0.531752	-0.467916	0.0045303	0.0721667	0.842641	-0.042351	0.952471
MZB1	-0.17611	0.999338	0.327468	0.834569	0.0274884	0.977215	1.68043	0.000909293	2.19828	1.94e-05
NEDD9	-0.0767405	0.999338	0.685344	0.0219715	0.697555	0.00112438	-0.255344	0.42168	-0.144968	0.829589
NEK6	0.047915	0.999338	0.256624	0.328865	0.746503	6.49e-10	0.14705	0.45459	0.175926	0.509608
PAFAH1B3	-0.0660515	0.999338	-0.412585	0.245207	-0.335418	0.134121	-0.46236	0.0161932	-0.24767	0.520667
PCDH1	0.0740962	0.999338	-0.20383	0.753226	0.409359	0.0819462	0.166058	0.66235	0.246064	0.5986
PDE3B	0.0799701	0.999338	0.243874	0.729194	-0.170812	0.639603	0.621036	0.00534978	0.301689	0.502503
PDGFC	0.065124	0.999338	-0.487203	0.0909456	-0.160261	0.532974	-0.276964	0.210883	0.00430288	0.994385
PPFIBP1	-0.0382791	0.999338	-0.141462	0.61121	-0.183422	0.135218	-0.280967	0.00616321	-0.164996	0.383849
PRUNE2	0.0876488	0.999338	-0.100893	0.92611	-1.02538	1.43e-06	-0.999016	3.03e-07	-0.198397	0.734331
PSMA3	-0.0501706	0.999338	0.116724	0.834896	-0.378004	0.0182439	0.196149	0.34804	0.12761	0.763956
RBPJ	-0.0535394	0.999338	0.247305	0.409594	0.450975	0.00130555	0.0653751	0.837616	0.178022	0.556846
RYBP	-0.0518283	0.999338	0.572449	0.00383169	0.679487	1.54e-06	0.264898	0.137861	0.0293519	0.967634
SERPINE1	0.0901379	0.999338	0.394583	0.533395	0.919211	0.00057512	-0.462231	0.166652	0.690641	0.0591611
SFRP4	-0.175739	0.999338	0.0674734	0.979184	0.903213	0.0765082	0.0746155	0.955514	0.615166	0.491904
SFTPD	0.198494	0.999338	1.10869	0.104782	2.32288	1.35e-06	1.37904	0.0145411	0.96158	0.262796
SKAP1	0.175696	0.999338	0.650658	0.516896	0.34503	0.637808	0.95436	0.0502865	0.340706	0.786607
SPARC	-0.0659015	0.999338	-0.162319	0.775842	0.0882243	0.747116	-0.766501	9.36e-07	-0.520743	0.0140868
SYTL2	-0.0862272	0.999338	-0.318431	0.548715	-0.259052	0.354985	-0.436457	0.0632662	-0.110879	0.878265
TGFB3	0.0958052	0.999338	-0.579047	0.195104	-0.505297	0.0820392	-0.7728	0.00153544	-0.410212	0.375533
TLCD2	0.100908	0.999338	-0.290886	0.720702	-0.539281	0.0962417	-0.684419	0.0158278	-0.396881	0.445682
TNFRSF1A	-0.0700563	0.999338	0.425763	0.281744	0.57844	0.00825981	0.193005	0.592106	0.131683	0.846473
TNS4	-0.0971402	0.999338	-0.49088	0.414637	-0.593722	0.069578	0.0448225	0.959996	-0.240597	0.779667
TPD52L1	0.0863929	0.999338	-0.0346085	0.98031	-0.782539	0.000634207	-0.382505	0.14703	-0.1424	0.833373
TRIP12	-0.0422762	0.999338	0.282479	0.15445	0.275011	0.0280835	0.216372	0.110791	0.133899	0.620911
TYMS	-0.0675881	0.999338	-0.587406	0.0765966	-0.164995	0.579717	-0.00418588	0.993196	0.264963	0.54128
UBP1	-0.0496934	0.999338	0.868659	9.63e-10	1.07308	4.84e-22	0.375439	0.00226591	0.343034	0.0329942
UNG	0.0710643	0.999338	-0.700041	0.0183634	-0.326853	0.190497	-0.0422649	0.940814	-0.127438	0.847103
WWP1	-0.0533934	0.999338	0.0836422	0.905409	0.120684	0.590328	0.393902	0.0117627	0.206555	0.519052
ZYX	-0.0922252	0.999338	0.906052	0.0148734	1.20734	4.04e-06	0.19416	0.721296	0.362387	0.540242
PPARD	0.0796474	0.999366	0.28644	0.663592	0.834119	0.000399061	0.554432	0.029904	0.536848	0.124458
TRIM69	-0.121147	0.999394	1.08752	0.0164259	1.29604	0.000125758	1.27341	7.84e-05	0.916885	0.0368623
BST1	0.0727485	0.999586	1.68072	4.09e-12	1.86092	2.52e-21	0.0529897	0.926463	-0.00491061	0.994397
CD86	0.104286	0.999586	0.333376	0.724748	0.961277	0.00405392	0.781466	0.0221567	0.440996	0.509409
DUSP22	0.0504966	0.999586	-0.229934	0.566345	-0.506629	0.00152534	-0.23369	0.237364	-0.242119	0.401429
GNA13	0.0526869	0.999586	1.11498	6.94e-10	1.73583	6.5e-35	0.499105	0.00127184	0.581473	0.00100229
GPR65	0.104295	0.999586	1.00875	0.0177226	1.13661	0.000375469	1.0399	0.000859239	0.771013	0.0908024
RELN	0.0521794	0.999586	0.0276809	0.979243	0.0495999	0.865783	-0.531179	0.0005549	-0.162667	0.681908
SELP	0.0900662	0.999586	0.91088	0.0139526	1.43269	2.05e-08	0.548705	0.0866751	0.875764	0.00850878
SLC5A2	0.164965	0.999586	0.696079	0.435954	2.56068	7.58e-08	1.40213	0.0178175	0	1
VTN	0.154982	0.999586	0.24357	0.892136	1.57635	0.000317093	-0.0468099	0.970346	0.78912	0.220969
PXDN	-0.080811	0.999742	-0.34114	0.593733	0.397164	0.191784	-0.604636	0.0223189	-0.299446	0.598114
ACTN3	-0.151596	0.999841	-0.25317	0.886062	-0.62486	0.330315	-1.11056	0.0410273	-0.155649	0.937962
BBS2	-0.0600735	0.999841	-0.282492	0.56482	-0.556642	0.00612884	-0.162786	0.639485	-0.243125	0.560209
IFT172	0.0676788	0.999841	-0.345409	0.48631	0.0481201	0.898987	-0.434509	0.0711384	-0.374464	0.315636
IGSF8	0.0918607	0.999841	0.03068	0.988187	1.13305	9.23e-05	0.184327	0.76348	0.164909	0.870268
MRAP2	0.144932	0.999841	-0.00854085	0.9977	-1.12067	0.0283499	-0.177819	0.879578	-0.0950638	0.966913
NR2E1	-0.113425	0.999841	0.576917	0.41773	0.855551	0.0269598	0.560157	0.268504	0.0716861	0.970245
PKP1	0.045796	0.999841	-0.282399	0.353473	-0.557377	0.000121571	-0.200444	0.332082	-0.245253	0.380642
RASGRP4	0.0953959	0.999841	1.53051	1.03e-05	2.13929	5.46e-15	0.806094	0.0113209	0.9156	0.0160041
SASH3	0.0814557	0.999841	0.524436	0.25275	0.948116	0.000120042	0.675168	0.00793055	0.44653	0.314012
SNX9	0.0390672	0.999841	0.50901	0.00124507	0.82771	8.21e-14	0.188152	0.232883	0.0921193	0.80257
SON	0.0315692	0.999841	0.281571	0.0823638	0.203621	0.080094	0.0237911	0.929811	-0.0129632	0.980849
STAT4	-0.0935996	0.999841	0.84667	0.0440662	0.391772	0.296738	0.794098	0.00662725	0.269111	0.729616
TNFRSF21	0.0564092	0.999841	0.438626	0.145127	0.543402	0.00315578	0.288219	0.207205	0.0901622	0.888105
TYK2	0.062594	0.999841	-0.00702158	0.995625	0.538861	0.0082061	-0.0262302	0.964056	-0.200155	0.681908
VTCN1	-0.13429	0.999841	-0.0102723	0.996583	1.2283	0.00838283	0.65275	0.27695	-0.271396	0.837943
COL24A1	-0.082724	0.99985	0.117021	0.926897	0.679609	0.0139153	-0.161533	0.739741	0.00945622	0.993493
CHST10	0.0553421	0.999873	-0.0861595	0.923031	-0.0505025	0.878406	-0.386313	0.0324214	-0.234664	0.465973
ABCG1	-0.00728469	1	0.351174	0.674057	0.769504	0.0147369	0.523715	0.138805	0.522542	0.299562
ACSL4	-0.0278633	1	0.508581	0.031568	0.88454	5.03e-09	0.172365	0.512437	0.56285	0.00263649
AGPAT1	0.058768	1	0.122551	0.907418	0.524797	0.0457362	-0.035991	0.958215	0.170544	0.802634
AGTR1	-0.0611524	1	-0.363617	0.669757	-0.715972	0.034912	-0.503877	0.175169	-0.366634	0.569118
ALB	0.141486	1	0.41252	0.763097	-0.565143	0.40684	1.29734	0.00357241	0.869481	0.17683
ALDH2	0.0343795	1	0.0525973	0.96656	-0.462652	0.0439845	-0.242346	0.440176	-0.173322	0.772344
AMOT	0.00449968	1	-0.432387	0.34641	-0.608317	0.0116587	-0.532684	0.021333	-0.30615	0.488247
ANGPT1	-0.0486524	1	-0.775932	0.0277943	-0.126925	0.739048	0.222733	0.577836	0.126147	0.877293
ANTXR1	0.00252485	1	-0.0414119	0.962167	-0.0711566	0.773971	-0.280499	0.103009	-0.359297	0.0749683
ANXA3	-0.0260635	1	0.502135	0.0116511	0.607249	1.11e-05	0.232684	0.205684	0.333786	0.117863
AP2A1	0.042476	1	0.594818	0.00318773	0.6995	1.89e-06	-0.108008	0.720549	0.0270184	0.973687
AQP3	0.0339965	1	-0.278269	0.568556	-0.74548	9.19e-05	0.0400168	0.940918	0.0756991	0.92338
ARHGAP27	-0.00488374	1	0.156467	0.851832	0.509271	0.0343226	0.315286	0.271161	0.113157	0.87935
ARHGEF18	0.0190277	1	0.114341	0.862623	0.491289	0.00379182	0.19348	0.421484	0.0295793	0.971456
ARHGEF6	0.0188637	1	0.642966	0.0275781	0.745411	0.000204732	0.33599	0.192648	0.129377	0.846099
ARID5B	-0.0353078	1	0.840228	1.04e-07	1.12992	1.33e-20	0.284727	0.0595312	0.283188	0.181204
ARNT2	0.0257767	1	-0.176798	0.934941	1.07113	0.0589569	0.047656	0.977105	0	1
ARRB2	0.0385731	1	0.169733	0.824329	0.594937	0.00748111	0.28608	0.332127	0.321296	0.44943
ART4	-0.0547653	1	-0.318342	0.59555	0.476536	0.0725734	0.17589	0.689314	-0.258006	0.635465
ASPN	-0.0487493	1	-0.160978	0.859813	0.845447	0.000111698	-0.485393	0.0442106	-0.14484	0.836865
ATP2A2	0.00211141	1	0.0637989	0.886062	0.248175	0.0281711	0.126933	0.408169	0.329863	0.00831953
AVP	-0.0463213	1	0.515409	0.65217	2.00243	5.94e-05	1.60729	0.00426579	0	1
B2M	-0.00831955	1	1.18559	0.000181361	1.35391	2.96e-08	1.54442	1.86e-11	0.61796	0.102229
BANK1	0.0627161	1	0.230278	0.876383	0.117925	0.861697	0.781661	0.0712223	0.256126	0.825591
BCAR1	0.0438207	1	-0.0374921	0.976621	0.240036	0.385104	-0.445698	0.0504828	-0.216643	0.676413
BIN1	-0.0484938	1	-0.0639073	0.955729	0.0354705	0.929643	-0.54573	0.00788909	-0.168921	0.758729
BIN3	0.0420358	1	0.377025	0.391205	0.565707	0.0108589	0.333737	0.196064	0.117035	0.86591
BMP5	-0.0414433	1	-0.423085	0.443235	-0.897739	0.000411277	-0.695793	0.0065849	-0.186678	0.80364
BNIP3L	-0.0118903	1	0.0400967	0.955729	0.479364	0.000128451	0.226135	0.140951	0.253036	0.220627
BRPF3	0.0315391	1	0.0853678	0.874033	0.267676	0.0705644	0.121131	0.554884	-0.0166171	0.979882
BTC	-0.118171	1	-0.704471	0.356525	-1.45778	0.000527056	-1.32656	0.000910962	-0.731569	0.263648
BTG1	-0.0472665	1	0.939565	0.00228249	0.845596	0.0003902	0.43942	0.129622	0.27732	0.623791
C2CD2L	0.030942	1	0.237346	0.635968	0.388441	0.071408	0.136387	0.707842	0.153368	0.777997
C3AR1	-0.0954888	1	0.106723	0.964121	-0.216413	0.767872	1.04645	0.0234484	-0.168823	0.920815
C3orf38	0.00931577	1	0.0117366	0.992692	0.00452392	0.988565	0.351575	0.0356477	0.0801488	0.881766
C5AR1	0.00641398	1	0.582088	0.275734	1.39303	4e-07	0.412968	0.308024	0.395579	0.527716
CADPS	0.147526	1	0.00888608	0.997599	-0.171754	0.841826	-1.32086	0.00403499	-0.93675	0.122819
CAMK2G	0.0389187	1	-0.360285	0.232588	-0.319711	0.082688	-0.131858	0.644941	-0.168744	0.666142
CASP1	0.0768295	1	0.861203	0.0767015	1.28347	4.66e-05	0.895642	0.00729141	0.314135	0.722065
CASP7	-0.0234396	1	0.211129	0.610205	0.00569926	0.984719	0.477177	0.00120302	0.00849997	0.991685
CASP8	-0.0452023	1	1.1772	3.22e-10	0.967736	4.05e-10	0.209508	0.384786	0.361768	0.142348
CASS4	-0.0816622	1	1.0498	0.031668	1.20591	0.00057512	0.961317	0.00730568	0.451938	0.546111
CD24	0.0857087	1	-0.316304	0.802401	0.44855	0.398515	0.895872	0.047396	0.228201	0.867142
CD244	-0.0656473	1	1.13758	0.031858	1.43929	0.000233149	0.74064	0.129655	1.13386	0.0259137
CD247	0.0714247	1	0.452616	0.696139	0.396519	0.539132	0.87188	0.0461547	0.585926	0.446794
CD34	0.0371941	1	-0.251211	0.566108	-0.358311	0.068911	-0.189839	0.480699	0.089125	0.881354
CD44	0.0240335	1	0.421759	0.143591	0.415117	0.0248939	0.387215	0.0379043	0.499064	0.020929
CD46	0.0911908	1	0.0137858	0.995051	-1.35074	0.000137592	-0.338895	0.52748	-0.457448	0.477424
CD53	-0.013567	1	0.844263	3.9e-10	1.13025	3.32e-27	0.782847	9.37e-15	0.810032	1.62e-12
CD6	0.044002	1	0.677058	0.378587	0.413051	0.457471	1.05508	0.00669578	0.419776	0.646698
CD96	0.0892761	1	-0.0518446	0.984624	-0.079288	0.922032	2.07237	1.72e-09	0.831772	0.135999
CDC42SE1	-0.0242532	1	0.45325	0.0477793	0.564097	0.000206537	0.250971	0.192332	0.370393	0.0869273
CDC6	0.0196595	1	-0.117754	0.875577	0.441049	0.0186775	0.324434	0.106698	0.41873	0.0869332
CDH3	-0.0334551	1	-0.12699	0.897678	0.286813	0.319593	0.440095	0.0897451	0.388506	0.338724
CDH8	0.00376214	1	0.123749	0.934941	-0.0808191	0.876775	-0.741563	0.00413335	-0.848993	0.00327466
CDKN2B	-0.0823837	1	-0.480438	0.417785	-0.544671	0.0751163	0.051752	0.942053	-0.247463	0.7168
CDON	-0.0371246	1	-0.69803	0.00145793	-0.86664	4.06e-08	-0.213625	0.368613	-0.254457	0.430077
CHUK	-0.0126086	1	0.165667	0.746789	0.371858	0.0390516	0.362329	0.0399106	0.413331	0.0611715
CLEC4A	-0.0687376	1	0.668299	0.0698134	1.42315	2.01e-10	0.611814	0.0214624	0.593916	0.0988307
CLEC7A	0.092605	1	1.46864	0.00253209	1.71811	1.08e-05	1.24681	0.00272751	0.936284	0.118126
CNTFR	-0.0742625	1	0.135955	0.922637	1.04139	0.00110141	0.333212	0.529679	0.309182	0.722065
CNTN1	0.0310493	1	0.519939	0.43897	-0.567114	0.130045	-0.617794	0.0980749	0.183488	0.863902
CNTN6	0.082352	1	0.189919	0.906455	-0.541059	0.215804	-0.857222	0.0232191	-0.373802	0.687745
CNTNAP2	-0.128441	1	0.414177	0.753793	-0.491028	0.460141	1.03298	0.0320762	0.631843	0.458716
COL11A1	0.0347302	1	-0.268562	0.745043	-0.4696	0.142084	-1.17836	2.17e-06	-0.536794	0.222532
COL15A1	0.0031859	1	-0.0164345	0.992422	0.665337	0.00181582	-0.0854071	0.865573	0.0528927	0.958134
COL1A1	0.0158752	1	-0.041291	0.985717	0.216861	0.690423	-0.753193	0.0621344	-0.524079	0.463622
COL1A2	-0.00267749	1	-0.132934	0.8949	0.0516281	0.898873	-0.789982	0.000388413	-0.528378	0.120092
COL3A1	0.00298173	1	-0.0214466	0.990774	0.174755	0.616841	-0.772051	0.000724563	-0.443304	0.263946
COL4A1	0.00513971	1	-0.173321	0.836174	0.616848	0.00955882	-0.153371	0.735566	0.037802	0.974064
COL5A3	-0.0401557	1	-0.108518	0.922637	0.751513	0.00158777	-0.762599	0.000906348	-0.238781	0.698046
COL6A2	0.0560063	1	-0.168102	0.838946	-0.111976	0.753595	-0.472341	0.0577868	-0.39589	0.315636
COL9A1	0.0900724	1	-0.443508	0.564848	-1.00837	0.00234646	-0.466947	0.30068	-0.452025	0.498566
CORO1C	-0.0357447	1	0.311512	0.126678	0.347713	0.00681855	-0.0804152	0.738654	0.118055	0.715074
CPXM1	-0.0240322	1	0.328981	0.455401	0.308024	0.201255	-0.447462	0.0326744	-0.610755	0.00835629
CR1	-0.104902	1	0.584636	0.572126	0.434739	0.513462	-1.12095	0.0274482	-0.45086	0.709796
CTGF	-0.0102706	1	-0.695947	0.0010244	-0.398667	0.0263986	-0.306163	0.122256	-0.34491	0.187884
CTLA4	-0.14137	1	-0.0152146	0.995625	0.515115	0.435485	1.06439	0.0230791	0.653069	0.441763
CTSH	0.0181454	1	0.149742	0.812789	0.302302	0.153805	0.432363	0.0208174	0.129072	0.813127
CXCL10	0.0979264	1	0.685275	0.40556	0.354149	0.634718	1.80247	0.000770664	-0.339017	0.829731
CXCL11	-0.0250739	1	0.398713	0.722668	0.0483395	0.956072	2.07068	4.47e-05	-0.427811	0.754533
CXCL13	0.0479191	1	0.734359	0.331643	0.813787	0.158919	2.80905	1.69e-08	0	1
CXCL9	-0.0233248	1	0.289977	0.817967	0.201535	0.790236	1.70766	0.000814474	-0.17162	0.926773
CYP27B1	-0.0837789	1	0.577856	0.340598	1.18175	8.5e-05	1.18784	3.3e-05	0.715893	0.12574
CYTH1	0.012435	1	1.27691	1.62e-12	1.79704	3.06e-36	0.53592	0.000557824	0.527103	0.00536078
CYTH4	0.0794265	1	0.545145	0.23495	1.15891	1.93e-06	0.411172	0.211164	0.243622	0.729071
CYTIP	0.0307537	1	1.60351	2.79e-07	1.9893	1.83e-15	0.867833	0.00168354	0.988514	0.00182704
DDX58	0.0600811	1	1.40862	0.00162801	0.768443	0.0663684	1.64576	2e-06	-0.22598	0.855811
DES	-0.0427978	1	0.0136386	0.993485	-0.380868	0.179268	-0.739516	0.000527223	-0.158259	0.814885
DGCR8	0.0339104	1	-0.148641	0.710041	-0.268935	0.0791769	-0.154152	0.419121	-0.131012	0.684493
DGKA	-0.0346339	1	-0.461074	0.113456	-0.342337	0.0988909	-0.119353	0.731425	0.115747	0.836865
DNER	-0.0232819	1	-0.112324	0.962082	0.470634	0.462528	-0.858362	0.0945951	0.326806	0.80257
DNM2	-0.00440207	1	0.150931	0.70622	0.275404	0.0676702	-0.0360847	0.917713	-0.0138566	0.985221
DOCK10	-0.000730686	1	0.367237	0.396113	0.40247	0.0857991	0.557414	0.00710704	0.117808	0.864811
DOCK4	-0.0448519	1	0.249523	0.459887	0.566338	9.25e-05	0.315869	0.0540831	0.223545	0.445682
DOCK5	0.00667696	1	0.960839	6.19e-06	1.0702	6.69e-11	0.408796	0.0359313	0.443307	0.076543
DOCK8	0.0189621	1	0.775322	0.000837189	0.52833	0.00546135	0.412244	0.0384843	-0.0256131	0.979342
DRAM2	-0.046268	1	0.552286	0.0301846	0.552897	0.00198353	0.144907	0.654834	0.140698	0.786607
EGR2	-0.0314761	1	1.69993	3.3e-16	0.95392	2.69e-07	0.591235	0.00204467	0.527485	0.0304441
EIF2AK2	-0.0605396	1	0.492355	0.367138	-0.024455	0.961539	1.00896	6.91e-05	-0.34314	0.559755
ELMO1	-0.0294116	1	0.667824	0.00159642	0.699844	1.15e-05	0.338943	0.0666375	0.120592	0.810608
ENPP2	0.0421459	1	-0.128514	0.891043	-0.705293	0.00142943	0.0760138	0.891284	-0.134028	0.853297
EPAS1	-0.0132493	1	0.40063	0.464157	0.852007	0.000483666	0.419541	0.169918	0.488971	0.222532
EPS15L1	-0.0311038	1	0.518821	0.0623073	0.924403	8.45e-08	0.338815	0.115448	0.153723	0.769654
ERBB3	0.013129	1	-0.176606	0.690178	-0.222906	0.226345	0.323442	0.0440783	0.0146788	0.985221
EREG	-0.0552448	1	-0.184505	0.92023	-0.483709	0.399415	-0.958859	0.0502843	-0.201861	0.896776
ERN1	0.0275687	1	0.263913	0.457401	0.373674	0.0338441	0.344276	0.0401658	0.367262	0.0942128
ETS1	0.0254233	1	0.110664	0.848378	0.383812	0.0165325	0.0947363	0.747146	0.18555	0.563584
FAIM2	0.089937	1	-0.00800438	0.997903	-1.13137	0.0413352	-0.144984	0.91605	0.229651	0.897928
FAT2	0.0464802	1	-0.771764	3.51e-05	-0.581118	9.61e-05	0.15344	0.540123	0.0508424	0.935748
FAT4	-0.0226817	1	-0.560652	0.0295217	-0.939589	1.59e-08	-0.507929	0.00414183	-0.567464	0.00650031
FBLN7	0.0280721	1	-0.109323	0.9084	-0.472495	0.0402204	-0.533213	0.00870326	-0.332474	0.362718
FCRL4	0.0888429	1	1.23942	0.0288986	1.25159	0.00523227	0.564425	0.343597	0.278333	0.829666
FKBP14	-0.0256737	1	-0.188861	0.785311	0.0717141	0.837287	-0.421262	0.035378	-0.263043	0.470437
FKBP7	-0.0474365	1	-0.124587	0.879896	-0.119828	0.688869	-0.384201	0.069083	-0.103458	0.868411
FN1	-0.0330823	1	-0.0298719	0.975895	0.0384336	0.893084	-0.574282	0.000166234	-0.0823613	0.883963
FRZB	0.0481554	1	0.0236303	0.989607	-0.626325	0.0173335	-0.495126	0.0879828	-0.791764	0.00824363
FTO	-0.0199794	1	-0.253304	0.629541	-0.466431	0.0271144	-0.455152	0.0223041	-0.315747	0.354175
FUT1	-0.0527955	1	-0.0913327	0.950056	-0.565687	0.0837762	0.243488	0.621053	-0.0572654	0.966913
FXYD5	-0.0478323	1	0.245871	0.753841	0.637219	0.0184486	-0.0225416	0.977105	0.249068	0.710884
GADD45A	-0.00782993	1	0.589565	0.00576861	0.309968	0.0920921	-0.291833	0.121379	-0.309938	0.233147
GHR	-0.0259867	1	-0.135965	0.820157	-0.55756	0.000878511	-0.197056	0.421332	-0.132662	0.782471
GJA1	0.00279367	1	0.115323	0.81134	0.234327	0.140427	0.365614	0.00710458	0.296152	0.13901
GNAI3	0.0312656	1	0.334752	0.0971176	0.124706	0.472832	0.0109482	0.977304	0.000347801	0.999549
GPX1	-0.00938848	1	-0.0726792	0.942622	0.44089	0.0396339	0.177185	0.602601	0.259205	0.534394
GSDMA	0.0679825	1	0.0134058	0.993485	-0.125764	0.73693	0.64402	0.00761338	0.3111	0.539438
GUCY1A3	0.0173677	1	-0.0637864	0.960894	0.519272	0.0378829	-0.147167	0.737276	0.0663827	0.944126
HERC5	0.11556	1	1.30709	0.0197884	0.851747	0.0972124	1.7235	6.62e-05	-0.471286	0.675044
HERPUD1	-0.028032	1	0.536064	0.00287749	0.572739	1.65e-05	0.224814	0.19224	0.390723	0.0252992
HIP1	-0.0198907	1	0.639719	0.000707971	0.732222	1.77e-07	0.0232245	0.959153	0.00357976	0.994397
HIVEP1	-0.0291152	1	0.558865	0.127199	1.00192	3.32e-06	0.441789	0.0898651	0.16399	0.813086
HIVEP2	-0.035446	1	0.370891	0.112227	0.47024	0.00112959	0.121249	0.639075	0.0712295	0.888105
HLA-DRA	-0.0285882	1	0.232338	0.858542	0.639503	0.113107	0.791401	0.0392051	0.297863	0.76539
HM13	0.0369555	1	0.259527	0.267413	0.584	5.74e-07	-0.0437631	0.88527	0.218096	0.314756
HPGD	-0.0262208	1	0.0265033	0.991262	-1.01646	0.00246406	-1.27757	1.5e-05	-0.865487	0.0265807
HS3ST5	0.0869474	1	-0.441343	0.51836	-0.604299	0.0833245	-0.383074	0.364009	-0.566289	0.208663
HSPA5	-0.00242012	1	0.457932	0.0489411	1.03462	1.49e-13	0.165948	0.502941	0.47791	0.011306
HTRA1	-0.0315744	1	-0.123763	0.851723	0.302453	0.130767	-0.458431	0.00793152	-0.355542	0.179057
ID2	0.0653891	1	0.897717	0.0112098	1.66862	1.28e-11	0.595136	0.0487826	0.225242	0.776207
IFI44	-0.0377375	1	0.556513	0.611415	0.0631256	0.942237	1.70829	0.000370777	-0.342366	0.816918
IFI44L	0.00702697	1	0.788033	0.348214	-0.1239	0.883241	1.78867	0.000128329	-0.274736	0.864252
IFIT1B	0.000924089	1	0.941962	0.162319	0.448973	0.529779	1.89328	0.000400922	-0.322333	0.844345
IFIT2	-0.0317997	1	0.960287	0.195593	-0.312191	0.675589	1.74595	0.000324207	-0.717619	0.460695
IFIT5	0.106352	1	1.03922	0.0925707	-0.0962607	0.898936	1.36918	0.00165616	-0.488081	0.633757
IFNAR1	0.0321963	1	0.647176	8.83e-05	0.558131	1.55e-05	0.150105	0.471526	0.204357	0.438914
IFNAR2	0.0226004	1	0.390254	0.0289388	0.317455	0.0155618	0.166905	0.305061	0.0850796	0.816918
IFNGR1	-0.0309182	1	1.10567	2.33e-08	1.02585	8.48e-11	0.457315	0.00989813	0.479064	0.0324449
IFNGR2	-0.0797444	1	0.983836	0.0121209	1.56466	1.05e-08	0.573393	0.0985579	0.583139	0.227277
IFRD1	-0.0515392	1	0.80342	0.00214836	0.562375	0.0082869	0.206701	0.537772	-0.0265861	0.980769
IFT88	-0.0707571	1	-0.309221	0.626888	-0.573818	0.0260502	-0.0357759	0.959996	-0.161702	0.825429
IGF2BP1	-0.142084	1	-0.0703933	0.978995	0.173585	0.819744	-0.852837	0.0451396	-0.447921	0.600635
IGHA1	0.0564843	1	0.13747	0.952073	0.0475838	0.956615	0.708692	0.25929	1.27091	0.0301172
IGHG1	0.104934	1	0.673482	0.493453	0.190605	0.825335	1.54867	0.00558949	1.7983	0.00229636
IGKC	-0.0509527	1	0.426542	0.735225	-0.0309126	0.973525	1.25663	0.0399106	2.32	1.48e-05
IGKV1-12	0.0595885	1	0.305528	0.851335	-0.0658796	0.943292	1.29837	0.0173022	2.26583	7.49e-06
IGKV6-21	0.0168941	1	0.438373	0.734751	0.549817	0.430934	1.56162	0.00149742	1.06401	0.124781
IGLV4-60	0	1	0	1	0	1	1.12147	0.0370188	0	1
IKBKAP	-0.0228607	1	-0.106622	0.824589	-0.324857	0.0222328	0.0743254	0.783316	-0.00433075	0.993822
IKZF1	0.0130787	1	0.856345	0.0141908	1.10989	7.37e-06	0.963288	5.47e-05	0.633794	0.0708976
IL13RA2	0.0613281	1	-0.33391	0.714502	-0.765971	0.0222501	-0.702866	0.0310343	-0.39762	0.516042
IL17D	-0.0157379	1	-0.479674	0.564631	-0.730127	0.0852275	-0.116144	0.902423	-0.429783	0.58687
IL17F	-0.127948	1	0.752944	0.402174	2.77118	3.68e-09	2.19435	1.63e-05	1.16112	0.122578
IL19	0.00789466	1	0.594453	0.552262	1.85772	1.1e-05	0.511608	0.357459	-0.0964333	0.955893
IL1RN	0.0127958	1	1.00994	2.24e-06	1.28637	4.55e-15	0.815593	7.78e-07	1.15347	9.13e-11
IL20RB	0.0373471	1	-0.479374	0.0506882	-0.354054	0.0510312	0.0526456	0.897634	-0.025054	0.97522
IL21R	-0.0242355	1	0.135687	0.950056	1.35941	0.00148257	0.738677	0.134787	0.568322	0.49235
IL22RA1	0.106475	1	-0.831879	0.250469	-0.896084	0.0629745	0.132595	0.900619	0.101794	0.957873
IL2RA	0.10799	1	1.27348	0.0134659	0.670201	0.160092	0.908332	0.0343836	0.600148	0.436094
IL2RB	0.0338462	1	0.778786	0.371014	1.05888	0.0493624	1.10321	0.0269591	0.159396	0.931173
IL2RG	0.00637098	1	1.67324	7.83e-06	2.24567	8.11e-14	1.55232	3.77e-07	1.05777	0.00897683
IL36RN	0.00680468	1	-0.1116	0.900935	0.245411	0.348038	0.473043	0.0271361	0.145453	0.813127
ILK	-0.024511	1	0.0390771	0.956276	0.264142	0.0789795	-0.259012	0.0816991	-0.0313792	0.960686
IRF2BP2	-0.00211372	1	0.314647	0.393622	0.437664	0.018958	0.0663722	0.875661	-0.00492863	0.993822
IRF2BPL	-0.0484759	1	-0.0413913	0.973434	0.541364	0.0201248	-0.164765	0.685788	-0.227435	0.669101
IRF7	0.154619	1	0.976472	0.192191	0.681755	0.291424	1.85542	0.000362854	-0.286513	0.86731
ITGA2B	-0.0121991	1	-0.364368	0.517388	0.0574639	0.892099	-0.497851	0.0232621	-0.331491	0.368247
ITGA5	-0.0631434	1	0.508927	0.244099	0.863842	0.000260295	-0.370486	0.237463	0.202188	0.771436
ITGA8	-0.0710509	1	-0.0407364	0.980832	-0.972124	0.000435746	-0.680927	0.013484	-0.619114	0.0957362
ITGAD	0.0507146	1	0.937469	0.129684	1.03327	0.0189528	0.222156	0.806556	0.647569	0.407864
ITGB1	-0.012376	1	0.00255986	0.996583	0.221295	0.0397872	-0.211799	0.0474332	-0.0319861	0.93714
ITGB3	-0.0181899	1	0.299894	0.631283	0.643291	0.00882212	-0.554557	0.0248747	0.0504542	0.965052
ITGB8	-0.0339247	1	-0.275097	0.42466	-0.387178	0.022611	0.387424	0.0185721	0.278423	0.319182
IZUMO1	-0.0888959	1	-0.302396	0.774112	-0.693611	0.047963	0.097914	0.884216	-0.0477043	0.97168
JAM3	0.0332811	1	0.130186	0.891894	0.129912	0.71138	-0.408876	0.0908453	-0.273705	0.525496
JUP	-0.0229358	1	-0.331928	0.437923	-0.37785	0.089837	-0.0867384	0.847862	-0.125504	0.842514
KALRN	-0.00544927	1	0.193178	0.65272	0.458491	0.00464532	-0.09206	0.764471	-0.00547298	0.993493
KCNMA1	0.0566609	1	-0.198207	0.823849	-0.522909	0.0659277	-0.588372	0.0292387	0.024793	0.985221
KCNMB3	0.0549119	1	0.0494041	0.976743	-0.53269	0.092413	-0.0510119	0.942991	-0.233881	0.736112
KIF13A	-0.00906019	1	-0.369525	0.0207213	-0.420143	0.000115181	-0.283797	0.0113524	-0.220222	0.207271
KIT	-0.00062087	1	-0.169499	0.835463	0.0544387	0.888498	-0.45474	0.0537036	-0.340082	0.392991
LAMA2	-0.0350262	1	-0.179617	0.825582	-0.867076	9.45e-05	-0.487962	0.0536083	-0.332145	0.469205
LAMA4	-0.0171903	1	0.112741	0.819321	0.270889	0.0804889	-0.23306	0.160128	-0.0762535	0.867065
LENG8	0.0102335	1	0.266277	0.534363	0.466246	0.0131276	0.0482875	0.91718	-0.0515028	0.94476
LEPROTL1	0.0237069	1	0.247808	0.524608	0.338094	0.080094	0.14587	0.597148	0.164615	0.689415
LIPA	0.0499743	1	0.663132	0.00635385	0.200283	0.41066	0.0288752	0.95748	-0.211927	0.61226
LITAF	0.0287052	1	0.878778	0.00224087	1.44831	1.59e-12	0.439101	0.0949749	0.455355	0.210528
LMNA	-0.040662	1	-0.213466	0.72187	-0.00176183	0.995814	-0.425365	0.0531573	-0.318006	0.401105
LMNB1	0.0268151	1	0.896969	2.13e-06	0.902258	1.18e-09	0.204021	0.381149	0.475817	0.0183836
LRIG3	-0.0184366	1	-0.653015	0.00498454	-0.627872	0.000242152	-0.466289	0.00681673	-0.3558	0.177139
LRRK2	0.0463615	1	0.486654	0.157302	0.511656	0.0184373	0.23742	0.438976	-0.150971	0.804834
LTBP3	0.0114539	1	-0.0390338	0.971242	-0.496287	0.0112449	-0.370794	0.0529238	-0.330277	0.230477
LTBP4	-0.00299061	1	-0.221202	0.778382	-0.713834	0.00672623	-0.460383	0.104714	-0.701188	0.0183836
LY75	0.0821934	1	0.948306	0.0149264	0.33006	0.390415	0.811697	0.00529241	0.674832	0.103691
LY86	0.0698663	1	0.279443	0.807437	0.691793	0.0820613	0.491358	0.292335	0.575706	0.367379
LYN	0.0557273	1	1.18326	1.19e-05	1.71146	1.11e-16	0.828067	0.000152596	0.758619	0.00516455
MAGI1	-0.0200731	1	-0.307473	0.391205	-0.437866	0.0143454	-0.268263	0.192944	-0.232738	0.485933
MAOB	-0.0365057	1	0.179055	0.7563	-0.417516	0.0472478	-0.286036	0.196425	-0.223373	0.550109
MAP2K6	0.037973	1	-0.598142	0.322023	-0.985449	0.00096218	-0.108218	0.869241	-0.210503	0.794
MAP3K11	0.0496703	1	0.220013	0.76334	0.685017	0.00398044	-0.00149744	0.998469	-0.0241485	0.985221
MAP4K4	-0.0281021	1	0.357903	0.117587	0.402015	0.0051696	-0.0985751	0.716979	-0.0284475	0.966913
MAPK9	-0.0443329	1	-0.228419	0.551957	-0.495028	0.00158777	-0.0239999	0.95748	-0.0918024	0.85364
MAST2	0.0467225	1	-0.00813588	0.993774	0.466661	0.00374749	-0.32604	0.0573874	-0.0192833	0.980911
MEF2A	-0.0125441	1	0.00107156	0.999083	-0.272602	0.0598986	-0.114338	0.60348	-0.161307	0.560587
METTL11B	0.0336541	1	-0.207396	0.915377	-1.17331	0.0294413	-0.124723	0.928099	-0.403754	0.780092
MGMT	0.086949	1	-0.291612	0.851495	-0.946057	0.073832	-0.0901641	0.942991	-0.239608	0.874582
MGST1	0.0135038	1	0.544185	0.0174615	0.611877	0.000121051	0.442194	0.00786439	0.361664	0.142657
MKL1	0.0188513	1	0.179936	0.858301	0.497175	0.098505	0.156088	0.768605	-0.0661676	0.956012
MLLT3	-0.0335714	1	-0.339703	0.494689	-0.754439	0.00049858	-0.156111	0.703301	-0.227599	0.652488
MMP12	0.0454009	1	1.01655	0.0505805	0.762939	0.0677314	0.759438	0.0787663	0.199618	0.877136
MOV10	0.0326292	1	0.54759	0.116332	0.739138	0.00055437	0.366095	0.11869	-0.0622591	0.940583
MRVI1	-0.0723891	1	-0.69732	0.0814526	-0.421557	0.176994	-0.0581417	0.926353	0.0354314	0.975923
MS4A1	-0.0556316	1	0.00330666	0.999083	-0.568812	0.406326	1.52589	0.0042155	0.904349	0.301742
MSN	-0.00518477	1	0.41449	0.185819	0.682239	9.04e-05	0.19254	0.500993	0.423627	0.0988377
MSR1	-0.0126907	1	0.276545	0.718942	0.641167	0.0215811	0.153655	0.778321	0.921145	0.00187571
MYADM	-0.00495195	1	0.227858	0.800575	0.567957	0.0609532	-0.223985	0.652626	0.251885	0.729992
MYD88	-0.0564111	1	0.267067	0.745163	0.727337	0.0106708	0.121226	0.846373	-0.194481	0.8152
MYH10	-0.00611922	1	-0.190874	0.750443	0.0942	0.756532	-0.569464	0.00165616	-0.441489	0.0875321
NCAM1	0.0539814	1	-0.434762	0.517686	-0.730909	0.0203411	-1.3175	2.61e-07	-0.527918	0.26039
NCSTN	-0.010551	1	0.468288	0.000699784	0.512179	6.16e-07	0.188117	0.149337	0.188076	0.325393
NEDD4L	0.0149592	1	0.507949	0.0768973	0.598903	0.00143209	0.248746	0.321428	-0.0216944	0.982455
NEO1	0.038459	1	-0.372058	0.0613655	-0.354222	0.00962584	-0.364128	0.00414702	-0.318718	0.0632294
NFE2L2	-0.0461403	1	0.44498	0.141954	0.398624	0.0470489	0.371243	0.0701335	0.267892	0.462327
NID2	0.0229184	1	0.043191	0.973434	0.327664	0.236513	-0.535875	0.0237571	-0.105126	0.895735
NLRP12	0.0794439	1	1.39718	0.012622	1.86596	2.39e-05	1.41168	0.00389677	1.0617	0.125814
NLRP2	-0.142795	1	1.12987	0.0955559	1.71539	0.000844679	-0.0890046	0.95748	0.342677	0.83457
NPC1	0.0160805	1	-0.334709	0.0944432	0.124372	0.471404	-0.178776	0.285698	-0.214313	0.334721
NUAK2	0.0204586	1	0.781174	0.00643947	0.697325	0.00133345	0.362428	0.159917	0.288394	0.513229
NUPR1	0.00832042	1	-0.598207	0.171077	-0.701546	0.0105003	-0.678883	0.00919868	-0.282533	0.631837
OAS2	0.0375319	1	0.777936	0.377794	0.280408	0.72818	2.06494	6.21e-05	-0.269797	0.880098
OPHN1	-0.00158586	1	-0.328417	0.325039	-0.317323	0.0902936	-0.0504234	0.90136	-0.18409	0.61274
P2RX7	0.0233355	1	-0.566495	0.0372313	-0.83856	6.56e-07	0.142849	0.641269	-0.0880261	0.880719
PAX3	-0.0240672	1	0.202498	0.914398	-1.35191	0.00590829	-0.830851	0.143399	-0.983633	0.145816
PCSK5	-0.0516484	1	0.205141	0.720702	0.489394	0.0170797	-0.360695	0.079131	-0.15691	0.754513
PDCD4	-0.0717773	1	-0.159107	0.884744	-0.581804	0.0485731	-0.140026	0.810182	-0.415543	0.409268
PDE11A	0.0417203	1	-0.710717	0.447174	-1.4215	0.00786675	0.0190995	0.991217	0	1
PDGFRB	0.0283164	1	-0.366047	0.209937	0.314388	0.0890351	-0.305874	0.104052	-0.219145	0.515101
PEAK1	0.0368937	1	0.214303	0.64972	0.52337	0.00273874	0.0196208	0.969812	0.104161	0.847103
PECAM1	0.0187348	1	1.02275	5.29e-14	1.65089	1.7e-54	0.222137	0.124621	0.651666	9.07e-08
PIK3R1	0.0261921	1	-0.317493	0.300393	-0.614528	5.25e-05	-0.280192	0.134787	-0.254763	0.384523
PIM2	0.0787482	1	1.48989	2.93e-05	2.03038	3.15e-13	0.859454	0.00646328	0.733831	0.0876316
PLCE1	-0.0208308	1	-0.212329	0.612208	-0.671705	1.56e-05	-0.571028	0.000104619	-0.306351	0.219252
PLCG1	0.0437746	1	-0.267644	0.50765	-0.479931	0.00714488	-0.196127	0.446188	-0.218246	0.549781
PML	0.0673948	1	0.805273	0.00909442	1.38416	7.01e-11	0.969317	4.22e-06	0.166175	0.813127
POLR2G	0.0361898	1	-0.0440692	0.950253	-0.280309	0.0551394	-0.00526502	0.988815	0.182022	0.485933
POLR3G	-0.0656872	1	-0.208194	0.820405	-0.547406	0.067399	-0.0661415	0.922014	-0.0579379	0.964006
PPP3CC	0.0441047	1	-0.130907	0.807437	-0.393529	0.0175222	-0.25722	0.150382	-0.179708	0.582757
PRKAG3	0.0126942	1	0.0508262	0.985822	-1.36707	0.00920559	-0.276318	0.807123	0	1
PRKCDBP	0.00301327	1	-0.45329	0.183424	-0.449162	0.0367556	-0.634011	0.000726356	-0.494774	0.0585525
PRKCQ	0.114625	1	-0.0143117	0.995625	0.0816087	0.912132	1.30855	0.000577319	0.496625	0.553927
PRLR	0.0423237	1	-0.431902	0.092988	-1.00351	7.87e-12	-0.290308	0.1303	-0.483234	0.0139873
PSMA6	-0.0151838	1	0.257218	0.396639	0.0747779	0.740364	0.567946	1.53e-05	0.273697	0.246192
PTGER2	0.0324844	1	-0.726088	0.207923	-0.365951	0.428989	-0.929218	0.00513635	-0.856151	0.0442189
PTGER3	-0.0393512	1	-0.524466	0.61875	0.119902	0.881791	-0.892644	0.0772025	-0.0657366	0.975759
PTGIR	-0.0322781	1	0.770493	0.179689	2.10603	2.29e-10	0.301537	0.64994	0.629174	0.320719
PTPN14	-0.00156269	1	-0.229206	0.530026	-0.329244	0.0509419	-0.371648	0.0160608	-0.137795	0.729992
PTPN2	0.0433569	1	0.69471	0.0030647	0.742801	1.84e-05	0.38741	0.0512902	0.320825	0.313648
PTPRC	0.0628724	1	1.38186	1.44e-05	1.75164	1.88e-12	1.04895	4.92e-05	0.757953	0.0330401
PTPRU	-0.0607674	1	0.413639	0.44075	1.20881	7.07e-07	0.429633	0.156508	0.533962	0.138886
PVRL1	-0.0417752	1	0.403596	0.463167	0.582663	0.0305371	0.435995	0.150986	0.364814	0.465973
RAB3D	0.0523344	1	-0.546805	0.0488022	-0.30726	0.152853	-0.289762	0.139939	0.0762052	0.896255
RAET1E	0.0560896	1	0.657537	0.156146	0.622294	0.0420441	0.385572	0.329234	0.111712	0.921879
RAPGEF4	0.044401	1	-0.322264	0.366502	0.129274	0.597261	0.548335	0.000232759	0.302006	0.241346
RARA	-0.0545188	1	0.642935	0.0443794	1.18025	5.38e-09	0.220697	0.538768	0.317176	0.469205
RASGRP1	-0.0326217	1	-0.393731	0.50563	-0.62128	0.0159439	0.135499	0.781695	-0.3472	0.450021
RBP4	0.0529349	1	0.0623483	0.954507	0.505901	0.0217973	-0.016671	0.979161	0.406907	0.223569
RHOH	-0.098627	1	2.47531	3.98e-09	3.15345	1.02e-17	1.22039	0.00225305	1.98759	5.36e-07
RIPK1	-0.0126041	1	0.405415	0.0939688	0.460371	0.00351509	0.171418	0.457216	0.19254	0.554974
RNF128	0.0376176	1	-0.453378	0.24487	-0.770867	0.000205161	0.200194	0.564523	0.30868	0.454001
RNF130	-0.023106	1	0.317395	0.198836	0.571235	1.92e-05	0.134378	0.557819	0.140411	0.692925
RNF144B	-0.0143655	1	0.308143	0.423927	0.520599	0.0039145	0.639934	5.72e-05	0.155004	0.740197
RUNX1	0.0148814	1	0.485133	0.104782	0.73721	4.71e-05	-0.061485	0.897399	0.089517	0.893191
SCIN	0.0512001	1	-0.169385	0.818806	-0.927185	3.14e-06	-0.147324	0.723159	-0.292742	0.502503
SDCBP	0.0162374	1	0.847036	2.64e-05	1.29167	7.04e-18	0.681672	1.04e-05	0.475369	0.0259929
SDK2	0.0264518	1	-0.4661	0.120216	-0.674546	0.00025722	-0.34176	0.106153	-0.285437	0.384523
SDPR	0.00426941	1	-0.381369	0.648584	-0.880477	0.00877532	-0.703992	0.0370188	-0.431491	0.487445
SEC61A1	0.0189737	1	0.197454	0.352479	0.175741	0.153252	-0.251969	0.0196242	0.120258	0.615222
SEMA3A	0.0438399	1	0.0279447	0.981586	0.0445699	0.894692	-0.389028	0.0645343	-0.43321	0.10053
SEMA3D	-0.0407834	1	-0.0551973	0.966143	-1.19679	3.23e-09	-1.01424	3.23e-07	-1.02878	3.74e-06
SEMA3E	0.0927003	1	-0.0749347	0.970803	0.190975	0.735014	-0.330498	0.568224	-0.886179	0.0568737
SEMA4A	0.039836	1	-0.00896552	0.993774	0.0207835	0.95125	0.446017	0.0225655	0.0577414	0.941719
SFRP1	-0.0635605	1	-0.307439	0.594305	0.0652617	0.868562	0.236016	0.51591	0.60789	0.0387084
SGMS1	0.0244554	1	0.345337	0.149224	0.437331	0.00237303	0.452572	0.000963507	0.337021	0.0935835
SH3GL2	0.0749121	1	-0.337225	0.722051	-1.22736	0.000335266	-0.372803	0.469634	-0.0581097	0.97123
SH3GLB1	-0.0359368	1	0.674832	0.00165527	0.658887	4.49e-05	0.257939	0.232153	0.164598	0.708777
SIK2	-0.0306373	1	0.304363	0.0677117	0.221674	0.0712236	-0.0301935	0.914007	-0.0273537	0.95559
SIRPA	-0.0703068	1	1.10944	0.0208906	1.17268	0.00131888	0.674602	0.128166	-0.177264	0.89268
SKIL	0.0393783	1	0.570549	0.0408027	0.854063	2.04e-06	0.278933	0.271067	0.316968	0.368853
SLFN11	-0.0315899	1	-0.28292	0.618478	-0.0883827	0.801478	0.81359	2.66e-05	0.324401	0.425874
SLIT3	0.0212305	1	0.0848985	0.916919	-0.304496	0.139567	-0.34183	0.0858974	-0.238069	0.509409
SLPI	0.0564914	1	1.06959	0.0875494	2.35436	9.94e-09	1.76784	3.85e-05	2.02709	1.21e-05
SNAP25	0.13709	1	-0.285636	0.866641	-0.295035	0.712637	-1.12226	0.072281	0	1
SNRK	-0.00374585	1	0.497348	0.00511275	0.835078	6.82e-12	0.262227	0.0811614	0.155518	0.61226
SOCS2	-0.0411911	1	0.0318763	0.981188	0.814728	0.000156637	0.27135	0.354916	-0.141296	0.823546
SOCS6	-0.0452656	1	1.38527	1.31e-08	1.48172	5.31e-14	0.675519	0.00166027	0.773117	0.00174985
SPI1	0.00300004	1	1.06689	0.0800974	1.5658	0.000245193	0.815264	0.129655	0.56324	0.551067
SPN	-0.0266527	1	0.660958	0.306025	0.769979	0.0488016	0.714146	0.0751232	0.450225	0.550109
SRCIN1	0.0589625	1	-0.378962	0.579805	-0.670363	0.0296146	-0.33184	0.350634	-0.60582	0.0754145
SRF	0.0617483	1	0.473519	0.198612	0.76455	0.000290642	0.0121232	0.983603	0.274898	0.543057
SRPX2	-0.0489397	1	-0.246205	0.584886	-0.601203	0.000781703	-0.614934	0.000196083	-0.366737	0.153872
SSX2IP	0.0352447	1	-0.700837	0.020613	-0.591219	0.00571378	-0.22041	0.488363	-0.0124029	0.991063
STAT3	-0.0109906	1	0.790878	4.15e-06	0.861831	8.17e-11	0.342426	0.0266109	0.198523	0.513088
STIM1	0.0394193	1	0.0301244	0.971242	-0.288651	0.0672061	0.0100221	0.980736	-0.202692	0.452016
STK38L	-0.0193593	1	0.347237	0.219438	0.440102	0.00693647	0.171756	0.475012	0.250547	0.390335
SYK	0.00421687	1	0.685884	0.0433446	1.07603	1.01e-06	0.695539	0.00277865	0.528525	0.125975
SYNJ1	0.00770483	1	0.438033	0.0877757	0.432354	0.0120568	0.304796	0.109609	0.152508	0.729992
TBX21	-0.0905447	1	0.627493	0.549938	0.183164	0.830918	1.45897	0.0053102	0.600905	0.584227
TET2	0.0214048	1	0.441334	0.0531456	0.700503	8.52e-07	0.310357	0.0672343	0.133048	0.754513
TG	-0.0978665	1	0.738766	0.386042	1.15002	0.0206381	0.200744	0.851968	0.369395	0.774768
TGFB1	-0.0129818	1	0.39539	0.559877	0.736241	0.0139526	0.0514557	0.94988	0.0448342	0.974703
TGFBI	0.0303537	1	-0.307597	0.564848	0.0896557	0.801305	-0.538871	0.0173484	0.271082	0.571003
THBS3	-0.00328662	1	-0.42897	0.360724	-0.48194	0.074623	-1.23993	1.13e-10	-0.57851	0.0404352
THYN1	0.0467666	1	-0.186445	0.733792	-0.330715	0.097444	-0.0170609	0.973454	-0.121472	0.802985
TIAM1	-0.0101096	1	0.273563	0.485904	0.371776	0.0478024	0.0982293	0.782339	0.0371038	0.965052
TIAM2	0.0627317	1	0.258672	0.64972	0.20817	0.472265	-0.549399	0.0086177	-0.346581	0.34051
TIMP1	-0.009473	1	0.732115	0.235146	1.24192	0.000458518	0.268231	0.704816	0.439366	0.590456
TIRAP	-0.00730182	1	0.455747	0.607093	0.825996	0.0510999	0.0273133	0.980736	-0.321257	0.751049
TLR1	0.0754073	1	0.111376	0.931974	0.51069	0.0840007	0.630024	0.0208251	0.415516	0.404006
TLR5	-0.0130363	1	-0.250422	0.654928	-0.173773	0.567202	0.427674	0.0609621	0.443608	0.160483
TLR6	-0.0539358	1	0.510252	0.253557	0.580392	0.0328541	-0.207409	0.631357	-0.0705453	0.944348
TNC	-0.0276453	1	0.324785	0.368864	0.342031	0.0869322	-1.19831	1.06e-15	-0.0554116	0.94069
TNFRSF11B	-0.0284269	1	-0.515124	0.402522	0.843795	0.00682259	0.528096	0.154577	0.179413	0.859048
TNFRSF8	0.00650288	1	0.836399	0.279704	1.33632	0.00507164	-0.130292	0.916101	-0.0091276	0.994962
TNFRSF9	0.0687709	1	0.869429	0.221534	1.06757	0.0269859	0.614438	0.284964	0.18794	0.902692
TNFSF8	-0.0872705	1	1.02921	0.0342185	0.293822	0.569281	0.631187	0.158874	0.468414	0.545828
TNNT3	-0.108247	1	0.779378	0.38304	1.74434	0.000515338	0.155971	0.908902	0.887695	0.314756
TOP1	-0.0113978	1	0.579538	0.0066611	0.445239	0.00720854	0.449463	0.00486046	0.281911	0.31559
TRAC	0.0509298	1	0.298825	0.843881	0.173243	0.813736	1.28456	0.00153544	0.662081	0.383849
TRGC1	0.0381855	1	0.67358	0.499067	0.264882	0.739471	1.69718	0.000560659	0.672479	0.505146
TRIL	-0.0326682	1	-0.304498	0.8371	-0.901459	0.0781559	-0.368266	0.651364	-0.541272	0.563587
TRO	0.0523082	1	-0.387972	0.36737	-0.31705	0.213154	-0.511102	0.00880992	-0.361785	0.241346
TTN	-0.0876947	1	0.127373	0.955729	-0.0367132	0.968343	-1.50618	0.00714279	-0.269399	0.880719
UBB	0.0235076	1	0.160648	0.653847	0.387189	0.00308956	0.302701	0.0242568	0.165501	0.54128
UNC5C	0.0301847	1	-0.0526178	0.9724	-0.697068	0.0185539	-0.313121	0.466659	-0.359198	0.527771
USP18	-0.0322487	1	0.893335	0.260199	-0.0805887	0.929849	1.87474	0.000326345	-0.699427	0.514096
USP4	0.0245217	1	0.410551	0.00527267	0.57188	2.2e-08	0.213681	0.0880928	0.158231	0.473046
VLDLR	-0.00525824	1	0.0551866	0.962023	-0.0183868	0.959205	-0.544588	0.00508497	-0.448592	0.101245
VPS45	-0.0543367	1	-0.378263	0.381022	-0.398475	0.0972947	0.0148381	0.98107	-0.111182	0.871653
WAS	0.073781	1	1.1309	0.000105756	1.78929	3.57e-16	0.60626	0.0174428	0.566005	0.107852
WNK2	-0.030278	1	-0.326118	0.619332	-0.374336	0.240966	-0.520021	0.0687668	-0.633238	0.0647782
WNT11	0.0378571	1	-0.133188	0.931439	0.688567	0.052069	1.0481	0.000158419	0.502315	0.331005
WNT9A	-0.00821032	1	-0.508077	0.540167	-0.657636	0.156968	-0.910067	0.0124125	-0.403029	0.587904
XKR8	-0.0986606	1	0.364413	0.714369	0.738114	0.0637228	-0.280941	0.664011	-0.0668461	0.967634
YWHAG	-0.00609913	1	0.118961	0.72066	0.305933	0.00729968	-0.0928057	0.631925	0.0860323	0.787863
ZAP70	0.0320416	1	0.2672	0.874422	0.557666	0.364191	1.26235	0.00725162	0.291122	0.839079
