# Supplementary material for: RNA-Seq Transcriptomic Responses of Full-Thickness Dermal Excision Wounds to Pseudomonas aeruginosa Acute and Biofilm Infection
Source: PLoS One. 2016 Oct 28;11(10):e0165312. doi: 10.1371/journal.pone.0165312 (PMC5085052; doi:10.1371/journal.pone.0165312)
Supplement: S3 File — (XLSX) [file pone.0165312.s007.xlsx]

## Sheet: S5
human_name	inf002_pbs_log2FC	inf002_pbs_padj	inf006_pbs_log2FC	inf006_pbs_padj	inf024_pbs_log2FC	inf024_pbs_padj	inf120_pbs_log2FC	inf120_pbs_padj	inf216_pbs_log2FC	inf216_pbs_padj
ABCA12	-0.126375	0.996552	-0.103934	0.900935	-0.181162	0.483373	0.387122	0.0651311	0.368888	0.226387
ACER1	-0.0521503	1	-0.50817	0.288887	-0.866281	0.000596354	-0.491565	0.0900262	-1.02595	0.000121741
AJUBA	-0.191502	0.996552	-0.772404	0.000519907	-0.291342	0.167935	-0.0874357	0.823342	-0.15089	0.759106
ALOX12	-0.13987	0.996552	-0.473726	0.238523	-0.575356	0.015407	-0.472556	0.055363	-0.417306	0.261449
ALOX12B	-0.180912	0.996552	-0.122117	0.913713	0.285423	0.383144	0.47329	0.0990153	0.10657	0.90815
APCDD1	0.224648	0.996552	0.689079	0.00368829	0.627507	0.000643094	0.0836583	0.837616	-0.03454	0.967892
ARHGEF37	0.203918	0.996552	-0.492093	0.192216	-1.29357	7.74e-11	-0.111295	0.810182	-0.371088	0.312054
ASPRV1	0.0277478	1	-0.266645	0.631406	-0.66167	0.00155188	0.147119	0.716117	0.109003	0.878851
ATP13A5	-0.0430359	1	-0.881121	0.251509	-1.05527	0.051067	0.558754	0.483559	-0.402633	0.751861
BCL11B	0.0754597	0.999338	-0.764521	0.00250502	-0.825122	1.83e-05	0.0154947	0.977989	-0.371581	0.193881
BNC1	-0.028306	1	-0.105341	0.902867	-0.438962	0.0381999	-0.0107354	0.984075	-0.004885	0.994385
BNIPL	0.156815	0.996552	-0.536392	0.0429417	-0.685109	6.66e-05	0.179543	0.515507	-0.182116	0.670477
BPIFC	-0.150489	0.996552	-0.398391	0.402522	-0.560974	0.01958	0.211667	0.57332	0.220597	0.705533
C1orf68	-0.0745819	0.999841	-0.287234	0.665264	-0.607232	0.0173332	-0.199079	0.649507	-0.448627	0.261449
C5orf46	-0.00942914	1	-0.268411	0.821486	-1.47646	1.34e-05	-0.190263	0.798489	-0.313231	0.734331
CALML5	0.262821	0.996552	-0.304316	0.635228	-0.798393	0.000879668	-0.186597	0.686824	0.0410438	0.973687
CASP14	0.0916014	0.999338	-0.195253	0.843029	0.0638251	0.892673	0.679886	0.0142931	0.810805	0.0124841
CD1A	-0.103235	0.999338	0.448982	0.486941	0.607854	0.0643368	0.276182	0.588234	0.339336	0.639573
CD207	0.367603	0.996552	0.679899	0.170916	1.03664	0.000719833	1.14771	7.5e-06	-0.475593	0.338724
CDH3	-0.0334551	1	-0.12699	0.897678	0.286813	0.319593	0.440095	0.0897451	0.388506	0.338724
CDHR1	-0.35133	0.996552	-0.528344	0.430699	-0.441604	0.262465	1.15182	8.62e-05	0.680581	0.140625
CERS3	-0.187731	0.996552	-0.221775	0.65189	0.0493848	0.874931	0.470807	0.00918315	0.449252	0.0624441
CES4A	0.0934996	0.999261	-0.497931	0.224207	0.471727	0.0640937	0.0864826	0.877038	0.1775	0.794
CHP2	0.0572207	1	-0.232946	0.862433	-0.607239	0.150819	-0.848764	0.01895	-0.48784	0.476826
CLDN1	-0.0955191	0.996552	-0.220786	0.520664	-0.563555	4.93e-05	0.043883	0.90439	0.0554032	0.922149
CNFN	-0.194509	0.996552	0.279533	0.838181	0.74551	0.104579	1.1171	0.00677535	0.840682	0.173666
COL17A1	0.0173965	1	-0.292479	0.300083	-0.511774	0.000318138	-0.586818	1.04e-05	-0.511917	0.0017931
COL7A1	0.19612	0.996552	-0.297843	0.687662	-0.172553	0.660624	-0.734435	0.00509809	-0.425698	0.382415
CYP27C1	0.0246658	1	-0.212078	0.783749	-0.751611	0.00156856	-0.417862	0.133041	-0.293406	0.561195
D4S234E	0.230221	0.996552	-0.0673679	0.9724	-0.346147	0.488455	-0.797886	0.0403498	-0.562274	0.400241
DAPL1	-0.142623	0.996552	-0.42702	0.451155	-1.213	7.99e-07	-0.295758	0.44807	-0.464875	0.287095
DEFB103A	-0.369336	0.996552	0.255074	0.753672	0.651093	0.020592	0.495282	0.119334	0.842585	0.0107762
DENND2C	-0.180285	0.996552	-0.0936167	0.83815	-0.365574	0.0031311	0.112729	0.575655	-0.0718079	0.857242
DGAT2	0.281389	0.996552	1.57134	3.28e-17	1.83944	5.82e-35	0.581027	0.000327414	0.849688	8.25e-07
DMKN	-0.0673922	0.999338	-0.345541	0.348958	-0.455526	0.0189695	0.0414548	0.932298	-0.258083	0.487284
DSC1	-0.120194	0.996552	-0.296412	0.563124	-0.952903	9.91e-07	0.0482237	0.929888	-0.147866	0.816918
DSC3	-0.175892	0.996552	-0.250792	0.517686	-0.882184	4.04e-09	0.121134	0.700731	-0.00737978	0.993493
DSG1	-0.0925406	0.996552	-0.348921	0.234633	-0.823798	2.73e-08	-0.117583	0.704816	-0.166825	0.683201
DSP	-0.0562912	0.996552	-0.320857	0.0812443	-0.697277	5.63e-11	-0.212074	0.127386	-0.186007	0.403289
DUOX1	0.123698	0.996552	-0.302916	0.413095	-0.349002	0.0763635	0.264918	0.230322	0.14932	0.758896
EFNA3	-0.0866504	0.999338	-0.514211	0.235146	-0.492947	0.0693882	-0.109029	0.841288	-0.0852186	0.929241
ELMOD1	-0.24382	0.996552	-0.190547	0.77218	-0.490613	0.0228554	0.314002	0.203718	0.14494	0.807135
ELOVL3	0.362226	0.996552	0.203071	0.892227	0.773847	0.0600154	1.26632	0.00054532	0.64698	0.338997
ENDOU	0.350267	0.996552	-0.513837	0.147088	0.0394785	0.91533	0.170254	0.663223	0.549259	0.0521799
EPHB3	-0.00767433	1	-0.520637	0.0522768	-0.0203351	0.950026	-0.131821	0.694856	-0.127933	0.807522
EPHB6	0.208107	0.996552	-0.539329	0.0791634	-0.393204	0.0800382	-0.114562	0.781695	-0.227954	0.62139
ESYT3	-0.0141255	1	-0.196497	0.685229	-0.042329	0.885489	0.471048	0.00292605	0.116757	0.811641
EXPH5	-0.262304	0.996552	-0.501008	0.0767864	-0.655302	0.000250414	0.0474451	0.921577	-0.279729	0.431108
FAM25A	0.138729	0.996552	-0.418648	0.0935196	-0.399361	0.0164731	0.148751	0.571057	-0.115214	0.807522
FAM83B	-0.188672	0.996552	-0.0590605	0.941763	-0.539983	0.000414768	0.341102	0.0416004	0.149267	0.71818
FAM83C	0.111428	0.996552	-0.481037	0.181811	-1.07071	1.64e-08	-0.256905	0.369245	-0.440815	0.138886
FAT2	0.0464802	1	-0.771764	3.51e-05	-0.581118	9.61e-05	0.15344	0.540123	0.0508424	0.935748
FLG2	-0.139519	0.996552	-0.398652	0.468414	-1.31543	7.56e-09	-0.556722	0.0382343	-0.589978	0.0905059
GAN	-0.0659944	0.999586	-0.301939	0.533395	-0.884548	4.23e-06	-0.601018	0.00231858	-0.635151	0.00723846
GATA3	-0.239203	0.996552	-0.674034	0.0110133	-0.851092	3e-06	0.109395	0.768079	-0.324997	0.30473
GDPD2	0.00527998	1	-0.188655	0.858688	-0.636643	0.0244998	-0.441239	0.147243	-0.58503	0.0988307
GJB3	0.052244	0.999586	-0.435805	0.0806079	-0.186188	0.37284	-0.280614	0.129151	-0.176253	0.633482
GLTP	-0.166034	0.996552	-0.474693	0.136833	-0.438385	0.0375413	0.505603	0.00994016	0.150603	0.791506
GPR87	-0.0715411	0.998409	-0.468233	0.0857765	-0.53394	0.00192131	0.189954	0.448742	0.219329	0.531847
GRHL3	-0.0972746	0.997278	-0.218936	0.718843	0.431474	0.0583988	0.655069	0.000691647	0.347434	0.338997
GSDMA	0.0679825	1	0.0134058	0.993485	-0.125764	0.73693	0.64402	0.00761338	0.3111	0.539438
HAL	-0.118441	0.998409	0.285732	0.706356	1.41314	4.27e-09	0.662532	0.0153703	0.347603	0.53118
HES2	-0.208199	0.998409	-0.226261	0.906384	-0.998604	0.0655785	0.262927	0.792338	-0.451933	0.698468
IGFL4	0.655192	0.996552	0.19381	0.922637	-1.46154	0.0030785	-0.66465	0.354508	-0.671819	0.505023
IL1F10	-0.266893	0.996552	-0.217846	0.884662	-1.14813	0.0040477	-0.323998	0.596151	-0.614895	0.32857
IL20RB	0.0373471	1	-0.479374	0.0506882	-0.354054	0.0510312	0.0526456	0.897634	-0.025054	0.97522
IL22RA1	0.106475	1	-0.831879	0.250469	-0.896084	0.0629745	0.132595	0.900619	0.101794	0.957873
IL36RN	0.00680468	1	-0.1116	0.900935	0.245411	0.348038	0.473043	0.0271361	0.145453	0.813127
IL37	-0.201667	0.996552	0.0212372	0.989703	-0.491806	0.0465549	-0.116916	0.808688	-0.349942	0.404006
IRX5	-0.300748	0.996552	-0.416636	0.368864	-0.514532	0.0449483	-0.102524	0.838288	-0.0778617	0.92977
IVL	-0.00936383	1	-0.409631	0.494962	-0.978947	0.000148726	-0.394245	0.2634	0.141354	0.877293
JMJD7-PLA2G4B	0.298661	0.996552	0.284306	0.59116	0.869241	1.14e-05	0.83653	6.59e-06	0.431769	0.160821
JUP	-0.0229358	1	-0.331928	0.437923	-0.37785	0.089837	-0.0867384	0.847862	-0.125504	0.842514
KRT10	-0.423926	0.996552	-0.192789	0.893357	-0.857123	0.0217973	0.180883	0.819691	-0.775932	0.135212
KRT2	0.118153	0.996552	-0.328941	0.403101	-0.700566	9.76e-05	-0.138492	0.69929	-0.766754	9.54e-05
KRT5	0.0715715	0.999338	-0.454655	0.132765	-0.378625	0.0643368	-0.173858	0.57395	-0.000975721	0.998845
KRT77	0.0221898	1	-0.278623	0.719193	-0.408157	0.19834	1.37857	3.13e-09	0.720967	0.0336388
KRTDAP	-0.240772	0.996552	-0.166836	0.838561	-0.351682	0.187483	0.982193	1.05e-06	0.199246	0.7476
KY	0.75934	0.969345	-0.646162	0.470365	-1.10499	0.0220938	0.0799731	0.949914	-0.421089	0.698046
LGALS7	0.0897261	0.999338	-0.103465	0.934941	-0.499582	0.0761805	0.153113	0.764146	-0.138305	0.869753
LIPK	0.29564	0.996552	0.0532676	0.98031	-1.02435	0.00627048	0.270226	0.641607	-0.426329	0.508025
LIPM	-0.10095	0.998409	-0.333963	0.552476	-0.647573	0.00677982	-0.0969236	0.85809	-0.257191	0.63928
LIPN	0.249216	0.996552	1.65035	3.51e-08	2.84181	3.34e-32	1.47088	2.02e-09	1.37744	9.24e-07
LRP4	0.194978	0.996552	-0.141846	0.896837	-0.381294	0.214643	-0.4362	0.149599	-0.799177	0.00610156
LYPD3	0.117974	0.996552	-0.518158	0.149511	-0.48585	0.040073	0.16455	0.693371	0.043136	0.967599
MAB21L3	0.170002	0.996552	0.186296	0.84417	0.517126	0.0698161	0.732023	0.002489	0.645448	0.0472011
MATN4	-0.0578341	1	-0.280601	0.818806	-0.030783	0.964052	-1.00484	0.00251395	-0.818663	0.0672538
MEGF6	-0.103034	1	-0.388253	0.687146	-0.377636	0.430955	-0.661835	0.0880121	-0.851231	0.0534383
MMP27	0.079414	1	-0.141337	0.914177	-0.57127	0.0766069	0.0414351	0.958136	-0.668938	0.0521799
MT4	0.128409	0.999338	-0.568932	0.475039	-1.18034	0.00174499	0.392605	0.523902	0.390622	0.681096
MYCL	0.228099	0.996552	0.130673	0.870454	-0.520752	0.0107238	0.151859	0.665257	-0.00116688	0.998436
NCCRP1	0.203071	0.996552	-0.211709	0.768536	0.345984	0.200168	0.848383	3.31e-05	0.501235	0.118126
NIPAL1	-0.0576237	1	-0.186798	0.846781	-0.529026	0.0676784	0.122668	0.828036	-0.0798137	0.937962
NIPAL4	0.110373	0.996552	0.0595189	0.942476	0.390313	0.0218207	0.501585	0.000820548	0.76691	1.41e-06
NMU	-0.577867	0.969345	-0.0439145	0.983965	-0.883373	0.0148434	-0.0378989	0.970995	0.544262	0.417675
OCA2	0.092038	1	-0.756857	0.25801	-0.78273	0.0792822	-0.65649	0.194042	-0.229993	0.863902
PAX3	-0.0240672	1	0.202498	0.914398	-1.35191	0.00590829	-0.830851	0.143399	-0.983633	0.145816
PHYHIP	0.3284	0.996552	-0.708863	0.149759	-1.15565	6.29e-05	-0.446247	0.216206	-0.218609	0.789041
PKP1	0.045796	0.999841	-0.282399	0.353473	-0.557377	0.000121571	-0.200444	0.332082	-0.245253	0.380642
PLA2G2F	0.275971	0.996552	-0.251494	0.654993	-1.04184	4.76e-08	-0.643563	0.00123655	-0.756475	0.000787315
PLA2G3	0.0526057	1	-0.48098	0.391205	-0.538906	0.0821676	-0.0539274	0.942474	-0.374198	0.502503
PLA2G4D	0.244276	0.996552	0.573561	0.559537	1.24772	0.00603103	1.74807	3.31e-05	1.19862	0.0356254
PLA2G4E	0.23635	0.996552	0.457891	0.236892	0.572578	0.0104565	0.505195	0.0254522	0.321277	0.442609
PLA2G4F	0.39676	0.996552	0.372998	0.612359	0.834869	0.0041894	0.796871	0.00458011	0.234273	0.769654
PLEKHG5	0.289235	0.996552	-0.667901	0.0527907	-0.121795	0.73809	-0.433636	0.0909247	-0.474067	0.156104
PNPLA1	-0.153889	0.996552	-0.106046	0.921263	-0.235737	0.456666	0.459778	0.0587274	0.179447	0.778758
POF1B	-0.204109	0.996552	-0.356901	0.403301	-1.02531	4.45e-08	-0.207475	0.528713	-0.334266	0.376096
PPL	-0.00436869	1	-0.475181	0.0676028	-0.0828096	0.760303	0.252451	0.255688	0.0627717	0.925306
PRRX2	-0.234929	0.996552	-0.169859	0.850333	-0.354225	0.223172	-0.734377	0.000212839	-0.568142	0.0301172
PRSS53	0.40933	0.996552	0.208418	0.887175	1.58743	5.88e-06	0.833877	0.0401066	0.601539	0.383849
PSORS1C2	-0.0975153	1	0.0688969	0.973895	1.55828	2.81e-05	2.46555	1.17e-13	0.648723	0.341626
PTGS1	0.161459	0.996552	-0.208678	0.727654	-0.271331	0.284634	-0.560942	0.00534978	-0.422023	0.167508
PVRL1	-0.0417752	1	0.403596	0.463167	0.582663	0.0305371	0.435995	0.150986	0.364814	0.465973
RAET1E	0.0560896	1	0.657537	0.156146	0.622294	0.0420441	0.385572	0.329234	0.111712	0.921879
RNASE7	-0.327959	0.996552	-0.235629	0.824781	0.346621	0.378202	0.722625	0.0176834	0.230504	0.787787
RNF222	0.317194	0.996552	-0.185215	0.884764	0.791392	0.0223938	0.514065	0.177202	0.262294	0.761838
RNF39	-0.137196	0.999261	0.171906	0.906384	0.70307	0.0607238	0.606195	0.132032	0.27406	0.776839
SCEL	-0.141824	0.996552	-0.449682	0.156481	-0.66631	0.000264562	0.238345	0.367676	-0.24645	0.529973
SDR16C5	-0.168237	0.996552	-0.56831	0.0737655	-0.46255	0.0382143	0.121738	0.765698	0.193903	0.7168
SDR42E1	0.179719	0.996552	-0.336801	0.638626	-0.650021	0.0257152	-0.619226	0.0343836	-0.366731	0.515917
SDR9C7	-0.0109381	1	0.135316	0.87836	0.50673	0.0302676	0.555234	0.0109954	0.516026	0.0819212
SERPINA12	-0.00234046	1	-0.517021	0.28507	-1.46119	7.74e-10	-0.166981	0.746987	-0.0596967	0.9625
SERPINB12	-0.178281	0.996552	-0.336305	0.617128	-0.942425	0.000209073	0.194604	0.69929	0.0364466	0.978869
SERPINB2	0.319894	0.79515	1.47388	6.84e-17	1.50255	2.54e-26	1.19457	1.62e-18	0.807395	8.91e-07
SERPINB5	-0.191723	0.996552	-0.147086	0.696139	-0.76561	4.25e-11	0.133996	0.511972	0.0633202	0.888919
SERPINB7	0.11799	0.996552	-0.376073	0.319124	-0.78436	1.69e-05	-0.314443	0.182512	-0.251356	0.533634
SH3RF2	0.0972194	0.996552	-0.327273	0.414449	-0.44448	0.0274395	0.0812205	0.847862	-0.0435896	0.961274
SLC10A6	0.433033	0.698248	0.292219	0.55387	0.460031	0.0378886	0.307179	0.229736	0.224618	0.633757
SLC1A6	0.304858	0.996552	-0.429529	0.657408	-0.945856	0.0176772	-0.265824	0.677408	-0.180929	0.869651
SLC28A3	0.386225	0.996552	1.81937	4.33e-10	2.17306	3.21e-20	1.62905	1.12e-12	1.48746	2.36e-08
SLC39A2	-0.131773	0.998409	0.805052	0.0615762	0.691056	0.0256088	0.63599	0.0310343	0.59437	0.142529
SLC46A2	0.0573427	1	0.0463368	0.978995	0.677763	0.0182304	0.597999	0.0298275	0.129283	0.885144
SLC6A2	-0.206575	0.996552	-0.0364633	0.98031	-0.101188	0.800872	-0.460075	0.0830682	-0.912346	5.06e-05
SP6	0.0205686	1	1.0404	0.0183025	0.494946	0.24562	-0.288579	0.619725	-0.0171609	0.991958
SPINK5	-0.249053	0.996552	-0.204377	0.71235	-0.41749	0.0400482	-0.295008	0.21204	-0.268036	0.476373
SPTBN2	0.0517424	1	-0.474276	0.127614	-0.385799	0.0713036	0.0995613	0.810268	-0.157425	0.774768
SULT2B1	-0.0889788	0.999338	-0.359248	0.495438	-0.00443767	0.991718	0.826778	0.000102682	0.612934	0.0378985
TFAP2A	-0.306897	0.996552	-0.285162	0.673047	-0.55989	0.0334846	0.301964	0.384563	0.00592935	0.994385
TFAP2B	-0.261017	0.996552	-0.688738	0.0975453	-0.980414	0.000118937	0.0790268	0.89613	-0.188525	0.783825
TMEM154	-0.18275	0.996552	1.28291	7.68e-07	1.26788	1.02e-09	0.601304	0.00960594	0.592546	0.0509512
TMEM45A	0.0640142	0.999338	-0.362859	0.304028	-0.426664	0.0294982	-0.187114	0.523902	-0.0748221	0.914933
TMPRSS11F	-0.041086	1	0.325559	0.594189	-0.00982575	0.982661	0.589656	0.0162129	0.282925	0.595532
TMPRSS13	0.0125228	1	-0.34083	0.529134	-0.13922	0.69217	0.492794	0.0422069	0.202418	0.740197
TNFRSF19	0.436262	0.996552	-0.526029	0.403301	-1.10614	0.000205648	-0.378287	0.372396	-0.556356	0.249961
TNFRSF25	0.332382	0.996552	0.23034	0.834569	0.542899	0.136964	0.646223	0.0429087	0.104933	0.928186
TNS4	-0.0971402	0.999338	-0.49088	0.414637	-0.593722	0.069578	0.0448225	0.959996	-0.240597	0.779667
TP63	-0.0752096	0.996552	-0.313343	0.230173	-0.33224	0.0317741	0.106507	0.697251	0.0759025	0.877293
TRIM29	-0.0268149	1	-0.380578	0.29755	-0.707377	0.000126545	-0.0376713	0.942305	-0.125832	0.833674
TRPV3	-0.0322783	1	-0.00442015	0.998216	0.4317	0.180153	0.559455	0.0493579	0.339509	0.539381
WFDC5	-0.136106	0.996552	-0.053354	0.970451	0.411955	0.120858	0.791276	0.000134007	0.584165	0.0440037
WNT3	0.205122	0.996552	-0.761804	0.0502919	-0.737778	0.00854405	-0.0714883	0.918129	-0.151132	0.86591
