# Supplementary material for: RNA-Seq Transcriptomic Responses of Full-Thickness Dermal Excision Wounds to Pseudomonas aeruginosa Acute and Biofilm Infection
Source: PLoS One. 2016 Oct 28;11(10):e0165312. doi: 10.1371/journal.pone.0165312 (PMC5085052; doi:10.1371/journal.pone.0165312)
Supplement: S4 File — Only significant values are shown. (XLSX) [file pone.0165312.s008.xlsx]

## Sheet: S6 File
Gene_name	H2_log2FC	H2_padj	H6_log2FC	H6_padj	H24_log2FC	H24_padj	D5_log2FC	D5_padj	D9_log2FC	D9_padj	Gene_type
SNORA16	-2.50896	5.2347e-08	0	1	0	1	0	1	0	1	snoRNA
SNORA32	-1.54393	4.10777e-06	0	1	0	1	0	1	0	1	snoRNA
MIR186	-2.10871	4.94984e-05	0	1	0	1	0	1	0	1	miRNA
SNORA63	-1.89137	0.000193132	0	1	0	1	0	1	0	1	snoRNA
RNU6-1136P	-1.69031	0.000851031	0	1	0	1	0	1	0	1	snRNA
RNU6-638P	-1.66887	0.00255406	0	1	0	1	-0.957253	0.0441297	0	1	snRNA
RNU6-1144P	-1.88882	0.00273206	0	1	0	1	0	1	0	1	snRNA
SNORA25	-1.18019	0.00865425	0	1	0	1	0	1	0	1	snoRNA
RNU6-215P	-1.82394	0.0100911	0	1	0	1	0	1	0	1	snRNA
SNORD81	-1.28954	0.0164453	0	1	0	1	0	1	0	1	snoRNA
MIR214	-1.50287	0.0165263	-1.50183	0.00315186	0	1	1.30225	0.00320644	1.9007	1.97765e-05	miRNA
snoU2_19	-1.65105	0.0165263	0	1	0	1	0	1	0	1	snoRNA
SNORD6	-1.42137	0.0203711	0	1	0	1	0	1	0	1	snoRNA
SNORA1	-1.17646	0.0228792	0	1	0	1	0	1	0	1	snoRNA
MIR19A	-1.65983	0.0302181	0	1	-1.32635	0.0136738	0	1	0	1	miRNA
MIRLET7F1	-1.57485	0.0302181	0	1	0	1	0	1	0	1	miRNA
SNORD73	-1.46484	0.0302181	0	1	0	1	0	1	0	1	snoRNA
RNU6-1008P	-1.4855	0.0310089	0	1	0	1	0	1	0	1	snRNA
SNORD5	-1.44228	0.0310089	0	1	0	1	0	1	0	1	snoRNA
RNU6-632P	-1.55554	0.0385236	0	1	0	1	0	1	0	1	snRNA
SNORA34	-1.52573	0.0504745	-1.23602	0.0463445	-1.22202	0.0184373	0	1	0	1	snoRNA
RNU6-641P	-1.48531	0.0550167	0	1	0	1	0	1	0	1	snRNA
SNORA19	-1.34742	0.0564513	0	1	0	1	0	1	0	1	snoRNA
AC023818.1	-1.59643	0.0565511	0	1	0	1	0	1	0	1	miRNA
RNU1-57P	-1.58411	0.057255	0	1	0	1	0	1	0	1	snRNA
MIR15A	-1.58928	0.0586857	0	1	0	1	0	1	0	1	miRNA
AL355537.1	-1.3033	0.0776871	0	1	0	1	0	1	0	1	miRNA
RNU6-29P	-1.47399	0.0776871	0	1	0	1	0	1	0	1	snRNA
SNORA36	-1.52656	0.0776871	0	1	0	1	0	1	0	1	snoRNA
SNORA36B	-1.52717	0.0796348	0	1	0	1	0	1	0	1	snoRNA
SNORD111B	-1.45004	0.0822768	0	1	0	1	0	1	0	1	snoRNA
SNORD45	-1.2868	0.0902971	0	1	0	1	0	1	0	1	snoRNA
SNORD45A	-1.42895	0.0945153	0	1	0	1	0	1	0	1	snoRNA
RNU6-979P	-1.41406	0.0978723	0	1	0	1	0	1	0	1	snRNA
RNU6-1216P	-1.4726	0.0987366	0	1	0	1	0	1	0	1	snRNA
AP001340.1	-1.32719	0.0988091	0	1	0	1	0	1	0	1	miRNA
MIR21	0	1	0	1	-1.21883	0.0190738	-1.59837	0.00132646	1.53638	0.00930971	miRNA
MIR199A2	0	1	-1.27981	0.0407756	0	1	0	1	1.5508	0.0126822	miRNA
MIR223	0	1	0	1	0	1	0	1	1.45788	0.0169991	miRNA
SNORD114-14	0	1	0	1	0	1	0	1	1.43925	0.0303414	snoRNA
RN7SKP154	0	1	0	1	-1.00042	0.084473	0	1	1.37488	0.0425843	misc_RNA
SNORD113-4	0	1	0	1	0	1	0	1	1.2553	0.0672538	snoRNA
SNORD114-20	0	1	0	1	0	1	0	1	1.28314	0.0709014	snoRNA
MIR146A	0	1	0	1	0	1	-1.09595	0.0908453	0	1	miRNA
MIR22	0	1	0	1	-1.03092	0.0587593	0	1	0	1	miRNA
MIR221	0	1	0	1	0	1	-1.13324	0.0441297	0	1	miRNA
MIR29A	0	1	0	1	-1.41104	0.00622415	0	1	0	1	miRNA
MIRLET7A2	0	1	-1.30237	0.0180045	0	1	0	1	0	1	miRNA
RGS5	0	1	0	1	-0.528304	0.0578401	0	1	0	1	antisense
RN7SKP36	0	1	0	1	-1.07209	0.0365397	0	1	0	1	misc_RNA
RN7SKP79	0	1	0	1	-1.02732	0.058206	0	1	0	1	misc_RNA
RNU11	0	1	-1.84112	9.50548e-05	-0.972884	0.0856098	0	1	0	1	snRNA
RNU2-18P	0	1	-1.37492	0.0186966	-1.01726	0.0836251	0	1	0	1	snRNA
RNU4-2	0	1	-1.22268	0.0557526	0	1	0	1	0	1	snRNA
RNU4ATAC	0	1	-1.25366	0.0310943	0	1	0	1	0	1	snRNA
RNU5A-1	0	1	-0.950283	0.0964918	-1.02709	0.0450548	0	1	0	1	snRNA
RNU5E-1	0	1	-1.90821	3.42719e-05	-1.26593	0.0156572	0	1	0	1	snRNA
RNU5E-6P	0	1	-1.89001	3.23248e-06	-0.888168	0.0767206	0	1	0	1	snRNA
RNY1	0	1	0	1	-1.295	0.0106883	0	1	0	1	misc_RNA
SCARNA1	0	1	-1.73415	0.000387524	-1.40372	0.00717444	0	1	0	1	scaRNA
SCARNA10	0	1	-1.19163	0.0669123	-1.06324	0.0626671	0	1	0	1	scaRNA
SCARNA11	0	1	-1.34192	0.00159775	-1.1538	0.0127993	0	1	0	1	scaRNA
SCARNA20	0	1	0	1	-1.41481	0.00405392	0	1	0	1	scaRNA
SCARNA22	0	1	-1.23967	0.0280685	-1.07853	0.0531449	0	1	0	1	scaRNA
SCARNA23	0	1	-1.45937	0.00291165	-1.40647	0.00501529	0	1	0	1	scaRNA
SCARNA7	0	1	0	1	-1.10795	0.0291274	0	1	0	1	scaRNA
SNORA11	0	1	-1.13543	0.0494784	0	1	0	1	0	1	snoRNA
SNORA12	0	1	-1.36975	0.0138539	-1.08521	0.0560461	0	1	0	1	snoRNA
SNORA14	0	1	-1.14	0.0634425	-1.012	0.0804889	0	1	0	1	snoRNA
SNORA15	0	1	-1.17801	0.0168963	-0.959783	0.064982	0	1	0	1	snoRNA
SNORA16A	0	1	-1.08413	0.097252	-1.15462	0.0411093	0	1	0	1	snoRNA
SNORA18	0	1	0	1	-0.852788	0.0515982	0	1	0	1	snoRNA
SNORA20	0	1	-1.05912	0.0957306	-1.1023	0.0493624	0	1	0	1	snoRNA
SNORA21	0	1	0	1	-0.952341	0.0384282	0	1	0	1	snoRNA
SNORA24	0	1	-1.26029	0.0341235	-1.08028	0.0601435	0	1	0	1	snoRNA
SNORA26	0	1	-1.20113	0.0597983	0	1	0	1	0	1	snoRNA
SNORA27	0	1	-1.93309	6.55427e-06	-1.28234	0.00975445	0	1	0	1	snoRNA
SNORA28	0	1	0	1	-0.915361	0.0941142	0	1	0	1	snoRNA
SNORA29	0	1	0	1	-1.24666	0.0251858	0	1	0	1	snoRNA
SNORA3	0	1	0	1	-1.01303	0.063693	0	1	0	1	snoRNA
SNORA30	0	1	0	1	-0.974349	0.0567375	0	1	0	1	snoRNA
SNORA33	0	1	0	1	-1.44411	0.00415108	0	1	0	1	snoRNA
SNORA35	0	1	0	1	-0.975637	0.0686174	0	1	0	1	snoRNA
SNORA38	0	1	-1.14817	0.0835181	0	1	0	1	0	1	snoRNA
SNORA4	0	1	-1.6815	0.000176199	-1.3534	0.00610884	0	1	0	1	snoRNA
SNORA41	0	1	0	1	-1.73765	0.000690822	0	1	0	1	snoRNA
SNORA45A	0	1	0	1	-1.04893	0.0422516	0	1	0	1	snoRNA
SNORA46	0	1	-1.21495	0.0553178	-1.05816	0.0680705	0	1	0	1	snoRNA
SNORA49	0	1	-1.39086	0.0100105	-1.31378	0.0139506	0	1	0	1	snoRNA
SNORA53	0	1	0	1	-1.08319	0.0529896	0	1	0	1	snoRNA
SNORA58	0	1	-1.45798	0.00333297	-1.1011	0.0408161	0	1	0	1	snoRNA
SNORA71	0	1	-0.839746	0.0789509	0	1	0	1	0	1	snoRNA
SNORA74	0	1	-1.09711	0.0611191	-1.08809	0.0474938	0	1	0	1	snoRNA
SNORA74A	0	1	-1.20372	0.0470078	-1.01837	0.0799266	0	1	0	1	snoRNA
SNORA79	0	1	-1.32095	0.0132681	-1.09522	0.0458427	0	1	0	1	snoRNA
SNORD10	0	1	-0.963108	0.0484676	-1.01487	0.0320257	0	1	0	1	snoRNA
SNORD101	0	1	0	1	-0.866088	0.0998783	0	1	0	1	snoRNA
SNORD113-9	0	1	0	1	-1.13347	0.0471419	0	1	0	1	snoRNA
SNORD118	0	1	-1.20491	0.0499335	-1.34664	0.0133892	0	1	0	1	snoRNA
SNORD14	0	1	0	1	-1.03812	0.0564941	0	1	0	1	snoRNA
SNORD14D	0	1	-1.3686	0.00214817	-1.27667	0.00682259	0	1	0	1	snoRNA
SNORD14E	0	1	0	1	-0.872588	0.0811842	0	1	0	1	snoRNA
SNORD15A	0	1	-1.00729	0.0140294	-0.881571	0.0452928	0	1	0	1	snoRNA
SNORD15B	0	1	-1.33822	0.00125264	-1.10886	0.0159163	0	1	0	1	snoRNA
SNORD16	0	1	0	1	-0.957105	0.0670599	0	1	0	1	snoRNA
SNORD2	0	1	0	1	-1.05139	0.0175611	0	1	0	1	snoRNA
SNORD22	0	1	-1.74886	0.000296239	-1.33579	0.0110038	0	1	0	1	snoRNA
SNORD24	0	1	0	1	-0.880175	0.0189695	0	1	0	1	snoRNA
SNORD28	0	1	0	1	-0.960919	0.0625389	0	1	0	1	snoRNA
SNORD30	0	1	0	1	-1.15214	0.0125999	0	1	0	1	snoRNA
SNORD31	0	1	0	1	-0.870831	0.0657266	0	1	0	1	snoRNA
SNORD50	0	1	0	1	-0.831275	0.0820392	0	1	0	1	snoRNA
SNORD75	0	1	0	1	-1.02885	0.0500129	0	1	0	1	snoRNA
SNORD89	0	1	0	1	-0.773514	0.0882763	0	1	0	1	snoRNA
SNORD94	0	1	-1.21226	0.0110133	-1.12715	0.0220938	0	1	0	1	snoRNA
SNORD97	0	1	-1.2978	0.0210942	0	1	0	1	0	1	snoRNA
snoU109	0	1	0	1	-1.39106	0.00882521	0	1	0	1	snoRNA
Vault	0	1	-1.21147	0.0560087	-1.061	0.0566199	0	1	0	1	misc_RNA
VTRNA1-1	0	1	-1.68034	2.57396e-05	-0.971409	0.0413352	0	1	0	1	misc_RNA
Y_RNA	0	1	-1.18336	0.00743994	-0.925219	0.0579458	0	1	0	1	misc_RNA
