# Supplementary material for: RNA-Seq Transcriptomic Responses of Full-Thickness Dermal Excision Wounds to Pseudomonas aeruginosa Acute and Biofilm Infection
Source: PLoS One. 2016 Oct 28;11(10):e0165312. doi: 10.1371/journal.pone.0165312 (PMC5085052; doi:10.1371/journal.pone.0165312)
Supplement: S5 File — (XLSX) [file pone.0165312.s009.xlsx]

## Sheet: S7 File
Gene_name	logFC	adj.P.Val	Name
MIR377	7.9068	8.7563e-05	microRNA 377
SNORA60	6.4937	0.0080669	small nucleolar RNA, H/ACA box 60
MIR181A2	6.0977	0.048017	microRNA 181a-2
SNORD15A	6.0632	0.00018318	small nucleolar RNA, C/D box 15A
VTRNA1-3	6.0007	0.0084082	vault RNA 1-3
VTRNA1-2	5.9645	0.016624	vault RNA 1-2
VTRNA1-1	5.736	5.6971e-05	vault RNA 1-1
MIR324	5.3689	0.00078102	microRNA 324
SNORD15B	5.2785	0.0030925	small nucleolar RNA, C/D box 15B
SNORD14D	5.2666	0.00078764	small nucleolar RNA, C/D box 14D
MIR409	5.157	0.071543	microRNA 409
MIR323A	5.0745	0.0001367	microRNA 323a
MIR136	5.0594	0.088527	microRNA 136
SNORA4	4.9607	0.086433	small nucleolar RNA, H/ACA box 4
FOXH1	4.6697	0.0062629	forkhead box H1
CCDC105	4.5884	0.0015336	coiled-coil domain containing 105
SCARNA23	4.4475	3.0182e-05	small Cajal body-specific RNA 23
SNORA15	4.3312	0.031305	small nucleolar RNA, H/ACA box 15
SNORD97	4.2735	0.063092	small nucleolar RNA, C/D box 97
SCARNA11	4.2325	0.00083381	small Cajal body-specific RNA 11
MIR503	4.1596	0.01008	microRNA 503
SNORD94	4.018	0.0074791	small nucleolar RNA, C/D box 94
SNORD10	4.0098	0.00018318	small nucleolar RNA, C/D box 10
MIR432	3.9921	0.060302	microRNA 432
SCARNA22	3.9872	0.0098075	small Cajal body-specific RNA 22
IGKV1D-12	3.9772	0.075164	immunoglobulin kappa variable 1D-12
IGKV1D-39	3.9491	0.0026971	immunoglobulin kappa variable 1D-39
IGKV1-27	3.947	0.01075	immunoglobulin kappa variable 1-27
IGKV1-39	3.945	0.0034212	immunoglobulin kappa variable 1-39 (gene/pseudogene)
IGKV1D-43	3.9161	0.050303	immunoglobulin kappa variable 1D-43
IGKV1-33	3.8871	0.00062852	immunoglobulin kappa variable 1-33
IGKV1-12	3.8817	1.6284e-06	immunoglobulin kappa variable 1-12
IGKV1-9	3.7299	0.00086078	immunoglobulin kappa variable 1-9
IGKV1-17	3.7014	0.083709	immunoglobulin kappa variable 1-17
IGKV1D-33	3.6998	0.00025827	immunoglobulin kappa variable 1D-33
IGKV1-6	3.6975	0.00071857	immunoglobulin kappa variable 1-6
IGKV1OR2-108	3.6921	0.074565	immunoglobulin kappa variable 1/OR2-108 (non-functional)
MIR299	3.6871	0.0012342	microRNA 299
MIR212	3.6766	0.00045205	microRNA 212
SNORA27	3.6669	0.039716	small nucleolar RNA, H/ACA box 27
MIR369	3.5783	1.9636e-06	microRNA 369
MIR127	3.4416	1.388e-05	microRNA 127
MIR502	3.3775	0.00030919	microRNA 502
SCARNA1	3.3453	0.037317	small Cajal body-specific RNA 1
SNORD114-14	3.3258	0.031631	small nucleolar RNA, C/D box 114-14
SNORD22	3.3152	0.011376	small nucleolar RNA, C/D box 22
SNORD77	3.3028	0.0012221	small nucleolar RNA, C/D box 77
MIR544A	3.2903	0.0064146	microRNA 544a
SNORA74B	3.2848	0.024869	small nucleolar RNA, H/ACA box 74B
MIR191	3.2759	0.035202	microRNA 191
MIR655	3.2657	0.0011742	microRNA 655
SNORA12	3.2247	0.0072641	small nucleolar RNA, H/ACA box 12
SNORA5A	3.1339	0.098629	small nucleolar RNA, H/ACA box 5A
MIR214	3.1225	0.045426	microRNA 214
SNORD114-20	3.1188	0.031305	small nucleolar RNA, C/D box 114-20
SNORD114-28	3.0984	0.011263	small nucleolar RNA, C/D box 114-28
MIR199A2	3.0489	0.0063476	microRNA 199a-2
MIR496	3.0274	0.035853	microRNA 496
SCARNA6	2.9736	0.034983	small Cajal body-specific RNA 6
MIR181B1	2.9407	5.6971e-05	microRNA 181b-1
SNORD113-9	2.911	0.045599	small nucleolar RNA, C/D box 113-9
SNORA49	2.9102	0.0028506	small nucleolar RNA, H/ACA box 49
RNU5E-1	2.909	0.033256	RNA, U5E small nuclear 1
SCARNA21	2.9047	0.023871	small Cajal body-specific RNA 21
SNORA74A	2.7375	0.0038769	small nucleolar RNA, H/ACA box 74A
SNORA79	2.7112	0.042947	small nucleolar RNA, H/ACA box 79
MIR487A	2.7092	0.019665	microRNA 487a
RNU11	2.7061	0.0093431	RNA, U11 small nuclear
MIR381	2.7007	0.0041518	microRNA 381
SNORA58	2.6834	0.021849	small nucleolar RNA, H/ACA box 58
IGKV1-8	2.6779	0.017963	immunoglobulin kappa variable 1-8
IGKV3-11	2.6554	0.016111	immunoglobulin kappa variable 3-11
IGKC	2.577	0.0090478	immunoglobulin kappa constant
TRAT1	2.5611	0.053052	T cell receptor associated transmembrane adaptor 1
MIR143	2.5437	0.0034212	microRNA 143
SNORD113-4	2.5365	0.033913	small nucleolar RNA, C/D box 113-4
SNORA57	2.5316	0.0069334	small nucleolar RNA, H/ACA box 57
SNORD114-6	2.4772	0.086167	small nucleolar RNA, C/D box 114-6
HRASLS	2.477	0.087652	HRAS-like suppressor
MIR370	2.4107	0.0072641	microRNA 370
SNORA16A	2.3375	0.013544	small nucleolar RNA, H/ACA box 16A
CXCL17	2.3331	0.0013559	chemokine (C-X-C motif) ligand 17
SNORA3	2.3179	0.067377	small nucleolar RNA, H/ACA box 3
SNORD113-5	2.2825	0.077116	small nucleolar RNA, C/D box 113-5
C1orf127	2.2694	0.0064146	chromosome 1 open reading frame 127
SNORA53	2.262	0.023741	small nucleolar RNA, H/ACA box 53
SNORA24	2.2135	0.058639	small nucleolar RNA, H/ACA box 24
CD79B	2.1533	0.075778	CD79b molecule, immunoglobulin-associated beta
SNORA38	2.1418	0.0042425	small nucleolar RNA, H/ACA box 38
MIRLET7I	2.1379	0.017278	microRNA let-7i
SNORA55	2.0936	0.00091143	small nucleolar RNA, H/ACA box 55
SNORA14B	2.0899	0.026635	small nucleolar RNA, H/ACA box 14B
MS4A1	2.0685	0.093733	membrane-spanning 4-domains, subfamily A, member 1
ALB	2.036	0.02759	albumin
SNORA5C	1.9621	0.010812	small nucleolar RNA, H/ACA box 5C
SCARNA5	1.9344	0.070791	small Cajal body-specific RNA 5
MIR25	1.9279	0.042947	microRNA 25
SCARNA10	1.9235	0.086471	small Cajal body-specific RNA 10
RNU12	1.9209	0.03831	RNA, U12 small nuclear
SNORA44	1.9022	0.087652	small nucleolar RNA, H/ACA box 44
SNORA11	1.8843	0.071543	small nucleolar RNA, H/ACA box 11
SNORA46	1.7808	0.049932	small nucleolar RNA, H/ACA box 46
SNORA41	1.7529	0.057895	small nucleolar RNA, H/ACA box 41
SNORD117	1.6769	0.02129	small nucleolar RNA, C/D box 117
SNORD112	1.6667	0.053917	small nucleolar RNA, C/D box 112
SNORA34	1.6056	7.3299e-05	small nucleolar RNA, H/ACA box 34
TDRD1	1.5946	0.013119	tudor domain containing 1
SNORD113-3	1.5785	0.066548	small nucleolar RNA, C/D box 113-3
SYT6	1.5771	0.06919	synaptotagmin VI
TOX2	1.5744	0.041564	TOX high mobility group box family member 2
CD96	1.5445	0.062821	CD96 molecule
PPP2R2C	1.5278	0.097061	protein phosphatase 2, regulatory subunit B, gamma
CCDC148	1.504	0.00016149	coiled-coil domain containing 148
SNORD123	1.4891	0.0036766	small nucleolar RNA, C/D box 123
CAPSL	1.4523	0.088322	calcyphosine-like
RNU4-2	1.4492	0.085246	RNA, U4 small nuclear 2
SATL1	1.4059	0.0035268	spermidine/spermine N1-acetyl transferase-like 1
POU2AF1	1.3519	0.065796	POU class 2 associating factor 1
IGHG2	1.2636	0.02229	immunoglobulin heavy constant gamma 2 (G2m marker)
IGHG1	1.2557	0.091994	immunoglobulin heavy constant gamma 1 (G1m marker)
IGHG3	1.2302	0.030732	immunoglobulin heavy constant gamma 3 (G3m marker)
IGHG4	1.2007	0.052856	immunoglobulin heavy constant gamma 4 (G4m marker)
SNORA28	1.1847	0.047525	small nucleolar RNA, H/ACA box 28
CFTR	1.1425	0.095321	cystic fibrosis transmembrane conductance regulator (ATP-binding cassette sub-family C, member 7)
MT4	1.1406	0.069368	metallothionein 4
SPINK9	1.13	0.054421	serine peptidase inhibitor, Kazal type 9
SNORA21	1.1175	0.0032757	small nucleolar RNA, H/ACA box 21
TTC30A	1.0658	0.0080669	tetratricopeptide repeat domain 30A
TTC30B	1.0182	0.011958	tetratricopeptide repeat domain 30B
CD3E	0.99866	0.040725	CD3e molecule, epsilon (CD3-TCR complex)
MIR340	0.98956	0.013886	microRNA 340
SNORA67	0.95622	0.046144	small nucleolar RNA, H/ACA box 67
KRT77	0.95171	0.087328	keratin 77
CDHR1	0.94472	0.019215	cadherin-related family member 1
DIRAS3	0.9328	0.097202	DIRAS family, GTP-binding RAS-like 3
MIR186	0.92732	0.0057949	microRNA 186
DUOX2	0.91723	0.02452	dual oxidase 2
IL22RA1	0.91184	0.0025928	interleukin 22 receptor, alpha 1
SCARNA15	0.91031	0.0049658	small Cajal body-specific RNA 15
TMIGD1	0.89792	0.003836	transmembrane and immunoglobulin domain containing 1
CYP2R1	0.89085	0.00029118	cytochrome P450, family 2, subfamily R, polypeptide 1
SNORA63	0.87151	0.006244	small nucleolar RNA, H/ACA box 63
MIXL1	0.86732	0.03343	Mix paired-like homeobox
CRNN	0.86084	0.035758	cornulin
CNDP1	0.85982	0.041214	carnosine dipeptidase 1 (metallopeptidase M20 family)
GRIP1	0.85027	0.0039322	glutamate receptor interacting protein 1
MUC15	0.84433	0.08155	mucin 15, cell surface associated
FMO2	0.84031	0.039407	flavin containing monooxygenase 2 (non-functional)
BLNK	0.79602	0.033022	B-cell linker
CPM	0.7936	0.011477	carboxypeptidase M
SERPINA12	0.79169	0.01768	serpin peptidase inhibitor, clade A (alpha-1 antiproteinase, antitrypsin), member 12
GPRIN3	0.78575	0.069904	GPRIN family member 3
TSPAN12	0.78007	0.002095	tetraspanin 12
SLC15A1	0.77231	0.040569	solute carrier family 15 (oligopeptide transporter), member 1
SOSTDC1	0.77033	0.055933	sclerostin domain containing 1
SUSD1	0.7678	0.071976	sushi domain containing 1
KRTDAP	0.76514	0.019801	keratinocyte differentiation-associated protein
NFE2L3	0.76098	0.082274	nuclear factor (erythroid-derived 2)-like 3
RASSF9	0.74702	0.031305	Ras association (RalGDS/AF-6) domain family (N-terminal) member 9
SULT2B1	0.72993	0.024928	sulfotransferase family, cytosolic, 2B, member 1
PTPRZ1	0.72681	0.0020478	protein tyrosine phosphatase, receptor-type, Z polypeptide 1
RNF128	0.72253	0.065142	ring finger protein 128, E3 ubiquitin protein ligase
SERPINB12	0.71201	0.073532	serpin peptidase inhibitor, clade B (ovalbumin), member 12
CASP14	0.71022	0.014756	caspase 14, apoptosis-related cysteine peptidase
TFAP2B	0.70572	0.049263	transcription factor AP-2 beta (activating enhancer binding protein 2 beta)
GLTP	0.7031	0.061571	glycolipid transfer protein
SERPINB13	0.69913	0.042928	serpin peptidase inhibitor, clade B (ovalbumin), member 13
SGPP2	0.6987	0.041544	sphingosine-1-phosphate phosphatase 2
CLCA2	0.68802	0.049228	chloride channel accessory 2
HOOK1	0.68248	0.079269	hook homolog 1 (Drosophila)
SLC34A2	0.68233	0.031305	solute carrier family 34 (sodium phosphate), member 2
EHHADH	0.67636	0.087328	enoyl-CoA, hydratase/3-hydroxyacyl CoA dehydrogenase
FLRT3	0.67631	0.051068	fibronectin leucine rich transmembrane protein 3
TTC22	0.67562	0.076639	tetratricopeptide repeat domain 22
ARHGEF37	0.67284	0.052856	Rho guanine nucleotide exchange factor (GEF) 37
CKMT1B	0.66804	0.027657	creatine kinase, mitochondrial 1B
CKMT1A	0.66271	0.073453	creatine kinase, mitochondrial 1A
PALMD	0.65896	0.058564	palmdelphin
ZNF750	0.65423	0.041936	zinc finger protein 750
PSAT1	0.65361	0.082795	phosphoserine aminotransferase 1
RAPGEFL1	0.64984	0.012438	Rap guanine nucleotide exchange factor (GEF)-like 1
KCTD1	0.64912	0.067947	potassium channel tetramerisation domain containing 1
STX19	0.64599	0.086902	syntaxin 19
P2RX7	0.64561	0.08198	purinergic receptor P2X, ligand-gated ion channel, 7
STS	0.64403	0.05555	steroid sulfatase (microsomal), isozyme S
FABP5	0.64344	0.06456	fatty acid binding protein 5 (psoriasis-associated)
LPAR3	0.63876	0.042767	lysophosphatidic acid receptor 3
BPIFC	0.63663	0.020566	BPI fold containing family C
ISM1	0.63345	0.087388	isthmin 1 homolog (zebrafish)
BCL11B	0.63214	0.075778	B-cell CLL/lymphoma 11B (zinc finger protein)
CTH	0.62993	0.085894	cystathionase (cystathionine gamma-lyase)
GATA3	0.62857	0.087489	GATA binding protein 3
PXMP4	0.6236	0.073453	peroxisomal membrane protein 4, 24kDa
DSC3	0.61821	0.062706	desmocollin 3
LYPD3	0.61667	0.059463	LY6/PLAUR domain containing 3
FAT2	0.61477	0.069904	FAT tumor suppressor homolog 2 (Drosophila)
ESRP1	0.61449	0.066548	epithelial splicing regulatory protein 1
MACC1	0.60166	0.06433	metastasis associated in colon cancer 1
GMNN	0.59908	0.096447	geminin, DNA replication inhibitor
ASPRV1	0.59662	0.087328	aspartic peptidase, retroviral-like 1
AIF1L	0.594	0.087328	allograft inflammatory factor 1-like
ITGB8	0.5908	0.01856	integrin, beta 8
IDE	0.5864	0.081123	insulin-degrading enzyme
PRRG4	0.58578	0.020566	proline rich Gla (G-carboxyglutamic acid) 4 (transmembrane)
SLC4A11	0.57937	0.052035	solute carrier family 4, sodium borate transporter, member 11
MSMO1	0.57791	0.061009	methylsterol monooxygenase 1
ACE2	0.57761	0.099403	angiotensin I converting enzyme (peptidyl-dipeptidase A) 2
ZBTB7C	0.57551	0.042928	zinc finger and BTB domain containing 7C
ESRP2	0.5713	0.088562	epithelial splicing regulatory protein 2
ANO1	0.57118	0.023096	anoctamin 1, calcium activated chloride channel
GPR87	0.56629	0.088215	G protein-coupled receptor 87
HMGCS1	0.56151	0.038275	3-hydroxy-3-methylglutaryl-CoA synthase 1 (soluble)
TMPRSS13	0.54863	0.082559	transmembrane protease, serine 13
GSTO1	0.54126	0.044204	glutathione S-transferase omega 1
PANK1	0.52988	0.067369	pantothenate kinase 1
BNIPL	0.5297	0.071543	BCL2/adenovirus E1B 19kD interacting protein like
TC2N	0.51769	0.05845	tandem C2 domains, nuclear
SLC30A1	0.50968	0.063092	solute carrier family 30 (zinc transporter), member 1
TMEM19	0.50922	0.067257	transmembrane protein 19
FXYD3	0.49812	0.065084	FXYD domain containing ion transport regulator 3
SDR16C5	0.49694	0.067641	short chain dehydrogenase/reductase family 16C, member 5
ALDH1A1	0.49372	0.068179	aldehyde dehydrogenase 1 family, member A1
HSPA4L	0.48944	0.081064	heat shock 70kDa protein 4-like
BLMH	0.47835	0.089669	bleomycin hydrolase
EMP2	0.46614	0.060302	epithelial membrane protein 2
DUOX1	-0.43549	0.07922	dual oxidase 1
FAM83B	-0.4414	0.055948	family with sequence similarity 83, member B
PHGDH	-0.44332	0.098732	phosphoglycerate dehydrogenase
TRIM7	-0.44739	0.093259	tripartite motif containing 7
ACTR3C	-0.44761	0.085894	ARP3 actin-related protein 3 homolog C (yeast)
ACTR3B	-0.44991	0.084801	ARP3 actin-related protein 3 homolog B (yeast)
MAP7	-0.45144	0.074712	microtubule-associated protein 7
PALB2	-0.45321	0.088527	partner and localizer of BRCA2
EPCAM	-0.45454	0.097038	epithelial cell adhesion molecule
DHCR24	-0.45516	0.066548	24-dehydrocholesterol reductase
AMMECR1	-0.45872	0.085129	Alport syndrome, mental retardation, midface hypoplasia and elliptocytosis chromosomal region gene 1
DBI	-0.4604	0.087328	diazepam binding inhibitor (GABA receptor modulator, acyl-CoA binding protein)
ATP1B1	-0.4715	0.060756	ATPase, Na+/K+ transporting, beta 1 polypeptide
MFSD6	-0.47275	0.044922	major facilitator superfamily domain containing 6
ATL2	-0.47992	0.095454	atlastin GTPase 2
SMS	-0.48024	0.095084	spermine synthase
LGALSL	-0.48082	0.087072	lectin, galactoside-binding-like
TUFT1	-0.48343	0.037163	tuftelin 1
DENND2D	-0.48371	0.075574	DENN/MADD domain containing 2D
SCARB2	-0.48509	0.06919	scavenger receptor class B, member 2
SLC17A5	-0.48582	0.058639	solute carrier family 17 (anion/sugar transporter), member 5
ABCD3	-0.48884	0.045105	ATP-binding cassette, sub-family D (ALD), member 3
DLC1	-0.49031	0.036208	deleted in liver cancer 1
NUMB	-0.49388	0.038071	numb homolog (Drosophila)
SSR2	-0.49616	0.051969	signal sequence receptor, beta (translocon-associated protein beta)
FAM13B	-0.50234	0.083255	family with sequence similarity 13, member B
ERC1	-0.50282	0.058186	ELKS/RAB6-interacting/CAST family member 1
MYO10	-0.50376	0.048011	myosin X
IFNAR1	-0.50414	0.097489	interferon (alpha, beta and omega) receptor 1
LTBR	-0.50508	0.064269	lymphotoxin beta receptor (TNFR superfamily, member 3)
ECE1	-0.50541	0.047302	endothelin converting enzyme 1
SIPA1L1	-0.50635	0.087887	signal-induced proliferation-associated 1 like 1
CMTM6	-0.50864	0.039005	CKLF-like MARVEL transmembrane domain containing 6
SIK3	-0.51037	0.088215	SIK family kinase 3
KDM5C	-0.51129	0.079193	lysine (K)-specific demethylase 5C
MTMR3	-0.51246	0.094627	myotubularin related protein 3
FOXO3	-0.51271	0.019848	forkhead box O3
UBE2B	-0.51426	0.036615	ubiquitin-conjugating enzyme E2B
LGALS8	-0.51746	0.064642	lectin, galactoside-binding, soluble, 8
WDFY2	-0.5177	0.047074	WD repeat and FYVE domain containing 2
SH3GLB1	-0.51793	0.047525	SH3-domain GRB2-like endophilin B1
MAP2K1	-0.51877	0.088322	mitogen-activated protein kinase kinase 1
ANKRD13A	-0.51968	0.087586	ankyrin repeat domain 13A
FLOT2	-0.52001	0.073532	flotillin 2
GIT2	-0.52134	0.057895	G protein-coupled receptor kinase interacting ArfGAP 2
OSBPL2	-0.52334	0.060302	oxysterol binding protein-like 2
LDHB	-0.52455	0.029625	lactate dehydrogenase B
ULK1	-0.52507	0.076838	unc-51-like kinase 1 (C. elegans)
MCTP2	-0.52585	0.037163	multiple C2 domains, transmembrane 2
METTL9	-0.52605	0.067101	methyltransferase like 9
SH3PXD2B	-0.52624	0.086754	SH3 and PX domains 2B
SNAP23	-0.52641	0.035853	synaptosomal-associated protein, 23kDa
RIN2	-0.52653	0.034983	Ras and Rab interactor 2
KIAA0513	-0.52732	0.02129	KIAA0513
SNRK	-0.52942	0.038158	SNF related kinase
WIPF1	-0.53041	0.095321	WAS/WASL interacting protein family, member 1
STXBP2	-0.53246	0.071543	syntaxin binding protein 2
ARHGEF6	-0.53319	0.0309	Rac/Cdc42 guanine nucleotide exchange factor (GEF) 6
ARHGAP31	-0.53459	0.058376	Rho GTPase activating protein 31
IKBKB	-0.53529	0.096447	inhibitor of kappa light polypeptide gene enhancer in B-cells, kinase beta
ADPRH	-0.53606	0.058047	ADP-ribosylarginine hydrolase
HK1	-0.53669	0.067947	hexokinase 1
SYAP1	-0.53731	0.025335	synapse associated protein 1
EPS15L1	-0.53878	0.047728	epidermal growth factor receptor pathway substrate 15-like 1
C1orf110	-0.54425	0.062829	chromosome 1 open reading frame 110
MICAL1	-0.54544	0.083347	microtubule associated monoxygenase, calponin and LIM domain containing 1
TTBK2	-0.54671	0.060756	tau tubulin kinase 2
ZFYVE1	-0.5485	0.093173	zinc finger, FYVE domain containing 1
SAFB	-0.55002	0.015278	scaffold attachment factor B
ZDHHC18	-0.55059	0.024735	zinc finger, DHHC-type containing 18
FLI1	-0.55112	0.083728	Friend leukemia virus integration 1
SEC23B	-0.55307	0.017303	Sec23 homolog B (S. cerevisiae)
SLC12A4	-0.55738	0.024869	solute carrier family 12 (potassium/chloride transporters), member 4
CHD7	-0.55915	0.05663	chromodomain helicase DNA binding protein 7
USPL1	-0.56006	0.023808	ubiquitin specific peptidase like 1
MAPKAPK2	-0.5634	0.054421	mitogen-activated protein kinase-activated protein kinase 2
MED12	-0.56367	0.015548	mediator complex subunit 12
ZSWIM6	-0.56463	0.029919	zinc finger, SWIM-type containing 6
DHRS1	-0.56525	0.03852	dehydrogenase/reductase (SDR family) member 1
IL10RB	-0.56591	0.048452	interleukin 10 receptor, beta
RYBP	-0.56809	0.018534	RING1 and YY1 binding protein
GLCCI1	-0.56816	0.021782	glucocorticoid induced transcript 1
FAM160A2	-0.5684	0.01768	family with sequence similarity 160, member A2
TULP4	-0.56945	0.045426	tubby like protein 4
EAF1	-0.5701	0.053588	ELL associated factor 1
NOTCH2	-0.57089	0.069368	notch 2
GTPBP1	-0.57104	0.086471	GTP binding protein 1
RAB32	-0.5721	0.079193	RAB32, member RAS oncogene family
EHD4	-0.57665	0.058137	EH-domain containing 4
CLASRP	-0.57827	0.022123	CLK4-associating serine/arginine rich protein
ATP6V0A1	-0.57841	0.045624	ATPase, H+ transporting, lysosomal V0 subunit a1
ADAM17	-0.57847	0.05845	ADAM metallopeptidase domain 17
ZBTB43	-0.57902	0.033256	zinc finger and BTB domain containing 43
TNRC6B	-0.58073	0.095321	trinucleotide repeat containing 6B
RELL1	-0.58099	0.08198	RELT-like 1
TFIP11	-0.58278	0.0064146	tuftelin interacting protein 11
N4BP1	-0.5856	0.097489	NEDD4 binding protein 1
RRBP1	-0.58572	0.06433	ribosome binding protein 1 homolog 180kDa (dog)
SNX9	-0.58696	0.014047	sorting nexin 9
FUT8	-0.5882	0.023967	fucosyltransferase 8 (alpha (1,6) fucosyltransferase)
KDM4C	-0.58881	0.01529	lysine (K)-specific demethylase 4C
MCOLN1	-0.59044	0.054278	mucolipin 1
CREB1	-0.59081	0.051969	cAMP responsive element binding protein 1
ISCU	-0.59153	0.018687	iron-sulfur cluster scaffold homolog (E. coli)
STARD8	-0.59181	0.024869	StAR-related lipid transfer (START) domain containing 8
CHSY1	-0.59496	0.046079	chondroitin sulfate synthase 1
ETV3	-0.59628	0.027657	ets variant 3
TBC1D15	-0.59833	0.091994	TBC1 domain family, member 15
RNF169	-0.59859	0.005572	ring finger protein 169
DOCK11	-0.59943	0.0059784	dedicator of cytokinesis 11
MED15	-0.60159	0.011146	mediator complex subunit 15
MAPKBP1	-0.60259	0.033435	mitogen-activated protein kinase binding protein 1
DENND4B	-0.60337	0.02806	DENN/MADD domain containing 4B
KLHL28	-0.60402	0.045624	kelch-like 28 (Drosophila)
ASAP1	-0.60413	0.026196	ArfGAP with SH3 domain, ankyrin repeat and PH domain 1
SHISA2	-0.60556	0.071543	shisa homolog 2 (Xenopus laevis)
FUT10	-0.60562	0.019365	fucosyltransferase 10 (alpha (1,3) fucosyltransferase)
RALB	-0.60578	0.067641	v-ral simian leukemia viral oncogene homolog B (ras related; GTP binding protein)
INPP5D	-0.6068	0.036208	inositol polyphosphate-5-phosphatase, 145kDa
RHOQ	-0.61025	0.095321	ras homolog family member Q
PPP4R1	-0.6105	0.048763	protein phosphatase 4, regulatory subunit 1
CEP250	-0.61176	0.024613	centrosomal protein 250kDa
NAGK	-0.61267	0.03821	N-acetylglucosamine kinase
MAP1LC3B	-0.61368	0.056547	microtubule-associated protein 1 light chain 3 beta
MAP1LC3B2	-0.62092	0.015	microtubule-associated protein 1 light chain 3 beta 2
CAMTA2	-0.62235	0.065142	calmodulin binding transcription activator 2
STARD13	-0.62552	0.018408	StAR-related lipid transfer (START) domain containing 13
HEATR6	-0.62597	0.0037841	HEAT repeat containing 6
RUNX1	-0.62646	0.030551	runt-related transcription factor 1
SLC3A2	-0.62918	0.070425	solute carrier family 3 (activators of dibasic and neutral amino acid transport), member 2
NID2	-0.63043	0.038435	nidogen 2 (osteonidogen)
ANXA11	-0.63055	0.0027303	annexin A11
KIF3B	-0.63069	0.0061698	kinesin family member 3B
CYLD	-0.63088	0.085716	cylindromatosis (turban tumor syndrome)
SDCBP	-0.63108	0.04729	syndecan binding protein (syntenin)
PPP1R11	-0.63242	0.065142	protein phosphatase 1, regulatory (inhibitor) subunit 11
RANBP10	-0.63431	0.013706	RAN binding protein 10
RAI14	-0.63447	0.079193	retinoic acid induced 14
PQLC3	-0.63566	0.078671	PQ loop repeat containing 3
TGIF1	-0.63597	0.028005	TGFB-induced factor homeobox 1
KHNYN	-0.6369	0.090851	KH and NYN domain containing
IFRD1	-0.63778	0.089853	interferon-related developmental regulator 1
CYB5R1	-0.63793	0.013032	cytochrome b5 reductase 1
TM4SF18	-0.63817	0.03735	transmembrane 4 L six family member 18
ZNF263	-0.63996	0.063913	zinc finger protein 263
RAB8B	-0.64046	0.018975	RAB8B, member RAS oncogene family
KIF3C	-0.6421	0.017808	kinesin family member 3C
TRAFD1	-0.64284	0.069757	TRAF-type zinc finger domain containing 1
BTG1	-0.64418	0.0068654	B-cell translocation gene 1, anti-proliferative
ZNF445	-0.64457	0.011805	zinc finger protein 445
SPTY2D1	-0.64523	0.011096	SPT2, Suppressor of Ty, domain containing 1 (S. cerevisiae)
SPATA13	-0.64584	0.029846	spermatogenesis associated 13
TOMM40L	-0.64586	0.0093436	translocase of outer mitochondrial membrane 40 homolog (yeast)-like
SH2B3	-0.64642	0.051981	SH2B adaptor protein 3
UBP1	-0.64657	0.074191	upstream binding protein 1 (LBP-1a)
CLN3	-0.64826	0.031631	ceroid-lipofuscinosis, neuronal 3
SH3BP2	-0.64836	0.038435	SH3-domain binding protein 2
CCPG1	-0.64908	0.066192	cell cycle progression 1
CHST2	-0.64954	0.01075	carbohydrate (N-acetylglucosamine-6-O) sulfotransferase 2
E2F3	-0.64998	0.013176	E2F transcription factor 3
RLF	-0.65024	0.024723	rearranged L-myc fusion
ITGB7	-0.65096	0.02776	integrin, beta 7
PTK2B	-0.65144	0.048049	PTK2B protein tyrosine kinase 2 beta
DFNA5	-0.65378	0.079847	deafness, autosomal dominant 5
MEA1	-0.6545	0.063913	male-enhanced antigen 1
RNF217	-0.65506	0.0026971	ring finger protein 217
PGS1	-0.65521	0.088322	phosphatidylglycerophosphate synthase 1
SEMA4C	-0.65706	0.035779	sema domain, immunoglobulin domain (Ig), transmembrane domain (TM) and short cytoplasmic domain, (semaphorin) 4C
ARPC1B	-0.65751	0.025845	actin related protein 2/3 complex, subunit 1B, 41kDa
APCDD1	-0.65856	0.061715	adenomatosis polyposis coli down-regulated 1
NFIL3	-0.66101	0.012405	nuclear factor, interleukin 3 regulated
DMXL2	-0.66143	0.046669	Dmx-like 2
GRIPAP1	-0.6616	0.078728	GRIP1 associated protein 1
ZNF697	-0.66199	0.0073208	zinc finger protein 697
ARSJ	-0.66215	0.069679	arylsulfatase family, member J
FERMT2	-0.66357	0.03735	fermitin family member 2
TM6SF1	-0.66771	0.0043726	transmembrane 6 superfamily member 1
ABHD2	-0.66862	0.012239	abhydrolase domain containing 2
GAB2	-0.66957	0.056647	GRB2-associated binding protein 2
USP36	-0.67038	0.024666	ubiquitin specific peptidase 36
ACTN1	-0.67082	0.049694	actinin, alpha 1
HERC1	-0.6713	0.0020304	HECT and RLD domain containing E3 ubiquitin protein ligase family member 1
IFNGR1	-0.67261	0.036636	interferon gamma receptor 1
LMNB1	-0.67451	0.011376	lamin B1
PNRC1	-0.67454	0.066936	proline-rich nuclear receptor coactivator 1
TAPBPL	-0.67787	0.07508	TAP binding protein-like
LAPTM5	-0.68094	0.042928	lysosomal protein transmembrane 5
NR1H2	-0.68174	0.088341	nuclear receptor subfamily 1, group H, member 2
VMP1	-0.68221	0.047525	vacuole membrane protein 1
TMED8	-0.68363	0.0080406	transmembrane emp24 protein transport domain containing 8
ZFAND2B	-0.68456	0.026045	zinc finger, AN1-type domain 2B
DGKD	-0.68533	0.051969	diacylglycerol kinase, delta 130kDa
RENBP	-0.6856	0.037538	renin binding protein
ABL1	-0.68676	0.06919	c-abl oncogene 1, non-receptor tyrosine kinase
PLAGL2	-0.68779	0.0063476	pleiomorphic adenoma gene-like 2
TLR8	-0.6893	0.045426	toll-like receptor 8
UBE2H	-0.69025	0.03735	ubiquitin-conjugating enzyme E2H
NFATC1	-0.69098	0.0029962	nuclear factor of activated T-cells, cytoplasmic, calcineurin-dependent 1
ATXN1	-0.69168	0.021836	ataxin 1
SPAG7	-0.69261	0.0035268	sperm associated antigen 7
VAV1	-0.6929	0.094517	vav 1 guanine nucleotide exchange factor
SAFB2	-0.69444	0.055073	scaffold attachment factor B2
MYOF	-0.69518	0.0095794	myoferlin
PDE1B	-0.69653	0.017259	phosphodiesterase 1B, calmodulin-dependent
FAM126B	-0.69708	0.055444	family with sequence similarity 126, member B
FHOD1	-0.69814	0.077098	formin homology 2 domain containing 1
EMP3	-0.6989	0.00040969	epithelial membrane protein 3
FNIP1	-0.69901	0.01856	folliculin interacting protein 1
FADS1	-0.70049	0.091994	fatty acid desaturase 1
ACVRL1	-0.70522	0.012175	activin A receptor type II-like 1
PJA1	-0.70701	0.0090894	praja ring finger 1, E3 ubiquitin protein ligase
SLC39A14	-0.70735	0.00088693	solute carrier family 39 (zinc transporter), member 14
PELI1	-0.7094	0.005561	pellino E3 ubiquitin protein ligase 1
AP4M1	-0.71048	0.0090478	adaptor-related protein complex 4, mu 1 subunit
OAF	-0.71342	0.039407	OAF homolog (Drosophila)
SESN2	-0.71365	0.0016775	sestrin 2
RASSF5	-0.71661	0.018964	Ras association (RalGDS/AF-6) domain family member 5
AP2A1	-0.71842	0.0064146	adaptor-related protein complex 2, alpha 1 subunit
SPSB2	-0.71967	0.054421	splA/ryanodine receptor domain and SOCS box containing 2
CD276	-0.72117	0.069368	CD276 molecule
KLF6	-0.72153	0.094285	Kruppel-like factor 6
FOXO4	-0.72224	0.073335	forkhead box O4
RIOK3	-0.72288	0.083962	RIO kinase 3 (yeast)
HGF	-0.72401	0.0036056	hepatocyte growth factor (hepapoietin A; scatter factor)
SGSM1	-0.72429	0.0096273	small G protein signaling modulator 1
HPS5	-0.72708	0.0023199	Hermansky-Pudlak syndrome 5
DENND4A	-0.72893	0.017962	DENN/MADD domain containing 4A
TGM2	-0.72975	0.018238	transglutaminase 2 (C polypeptide, protein-glutamine-gamma-glutamyltransferase)
RCN3	-0.73092	0.011477	reticulocalbin 3, EF-hand calcium binding domain
MSL1	-0.73196	0.041432	male-specific lethal 1 homolog (Drosophila)
ATP11A	-0.73286	0.013706	ATPase, class VI, type 11A
GYS1	-0.73338	0.025449	glycogen synthase 1 (muscle)
TLN1	-0.73396	0.042947	talin 1
FLII	-0.73541	0.0048602	flightless I homolog (Drosophila)
HIP1	-0.73552	0.050873	huntingtin interacting protein 1
SRI	-0.73632	0.005531	sorcin
DOCK5	-0.73678	0.0062629	dedicator of cytokinesis 5
BCL9	-0.73751	0.03821	B-cell CLL/lymphoma 9
MYO9B	-0.73855	0.013262	myosin IXB
LRCH4	-0.73959	0.013921	leucine-rich repeats and calponin homology (CH) domain containing 4
PISD	-0.74121	0.0012621	phosphatidylserine decarboxylase
ZEB1	-0.74169	0.00037137	zinc finger E-box binding homeobox 1
EHD3	-0.74423	0.031305	EH-domain containing 3
EGR2	-0.7444	0.047525	early growth response 2
ATF3	-0.74579	0.041544	activating transcription factor 3
CDC42EP4	-0.74602	0.045026	CDC42 effector protein (Rho GTPase binding) 4
SEC14L1	-0.74602	0.045032	SEC14-like 1 (S. cerevisiae)
ARRDC4	-0.74603	0.01687	arrestin domain containing 4
APH1B	-0.74606	0.0093547	anterior pharynx defective 1 homolog B (C. elegans)
RARA	-0.74701	0.064269	retinoic acid receptor, alpha
PDLIM7	-0.7473	0.073415	PDZ and LIM domain 7 (enigma)
GDI1	-0.74936	0.00088693	GDP dissociation inhibitor 1
PLEKHG2	-0.74997	0.061237	pleckstrin homology domain containing, family G (with RhoGef domain) member 2
SOCS6	-0.75042	0.013103	suppressor of cytokine signaling 6
GLA	-0.75093	0.089669	galactosidase, alpha
OSBPL6	-0.75158	0.01687	oxysterol binding protein-like 6
ETV6	-0.75279	0.028443	ets variant 6
OLFML2B	-0.75387	0.0091736	olfactomedin-like 2B
AKAP2	-0.75407	0.095321	A kinase (PRKA) anchor protein 2
PALM2-AKAP2	-0.75463	0.048763	PALM2-AKAP2 readthrough
SLC26A6	-0.75519	0.0072089	solute carrier family 26, member 6
ZBTB22	-0.75738	0.0056824	zinc finger and BTB domain containing 22
MAP3K8	-0.75743	0.093733	mitogen-activated protein kinase kinase kinase 8
RNF19B	-0.7584	0.062074	ring finger protein 19B
PIP4K2A	-0.75885	0.028005	phosphatidylinositol-5-phosphate 4-kinase, type II, alpha
ARID5B	-0.75913	0.0016775	AT rich interactive domain 5B (MRF1-like)
GRAMD1B	-0.75955	0.0039488	GRAM domain containing 1B
LAMTOR3	-0.7597	0.067218	late endosomal/lysosomal adaptor, MAPK and MTOR activator 3
S1PR1	-0.76028	0.084801	sphingosine-1-phosphate receptor 1
MAGED4B	-0.76034	0.056872	melanoma antigen family D, 4B
MAGED4	-0.76193	0.0007168	melanoma antigen family D, 4
ADCK4	-0.76403	0.043226	aarF domain containing kinase 4
STK11IP	-0.76437	0.0031594	serine/threonine kinase 11 interacting protein
LHFPL2	-0.76688	0.011376	lipoma HMGIC fusion partner-like 2
SLC39A13	-0.76704	0.0029288	solute carrier family 39 (zinc transporter), member 13
AKAP13	-0.76752	0.0072641	A kinase (PRKA) anchor protein 13
NFKBIB	-0.76792	0.014077	nuclear factor of kappa light polypeptide gene enhancer in B-cells inhibitor, beta
EMB	-0.76944	0.00063691	embigin
HK2	-0.77012	0.00095025	hexokinase 2
SKAP2	-0.77118	0.0046498	src kinase associated phosphoprotein 2
TLR6	-0.77279	0.023369	toll-like receptor 6
TMEM154	-0.77345	0.0051429	transmembrane protein 154
IER3	-0.77551	0.062075	immediate early response 3
P4HA1	-0.77833	0.0026971	prolyl 4-hydroxylase, alpha polypeptide I
JMJD1C	-0.78085	0.079901	jumonji domain containing 1C
FURIN	-0.78283	0.079901	furin (paired basic amino acid cleaving enzyme)
RASSF1	-0.78292	0.00023961	Ras association (RalGDS/AF-6) domain family member 1
RGS19	-0.78564	0.060302	regulator of G-protein signaling 19
LIMD2	-0.78576	0.06022	LIM domain containing 2
MAN2A2	-0.78678	0.010283	mannosidase, alpha, class 2A, member 2
ITPR1	-0.78708	0.00053696	inositol 1,4,5-trisphosphate receptor, type 1
BMP1	-0.78797	0.0073962	bone morphogenetic protein 1
STEAP4	-0.78927	0.0020793	STEAP family member 4
LRRC8C	-0.79165	0.0024907	leucine rich repeat containing 8 family, member C
RNF31	-0.79207	0.0015921	ring finger protein 31
FLCN	-0.79228	0.073903	folliculin
DEF8	-0.79278	0.00055256	differentially expressed in FDCP 8 homolog (mouse)
KLF7	-0.79333	0.06919	Kruppel-like factor 7 (ubiquitous)
CILP	-0.79375	0.023919	cartilage intermediate layer protein, nucleotide pyrophosphohydrolase
ATP8A1	-0.79551	0.0074373	ATPase, aminophospholipid transporter (APLT), class I, type 8A, member 1
ST20-MTHFS	-0.79694	0.021769	ST20-MTHFS readthrough
MTHFS	-0.79712	0.0035268	5,10-methenyltetrahydrofolate synthetase (5-formyltetrahydrofolate cyclo-ligase)
GADD45A	-0.80086	0.025929	growth arrest and DNA-damage-inducible, alpha
FBXL5	-0.80169	0.033459	F-box and leucine-rich repeat protein 5
LMBR1L	-0.80174	0.00057128	limb region 1 homolog (mouse)-like
ERRFI1	-0.80219	0.00032705	ERBB receptor feedback inhibitor 1
FAM107B	-0.80259	0.024662	family with sequence similarity 107, member B
C1QTNF1	-0.80287	0.0052527	C1q and tumor necrosis factor related protein 1
ZNF778	-0.80288	0.017368	zinc finger protein 778
TMEM100	-0.80333	0.00075713	transmembrane protein 100
DUSP10	-0.80333	0.0023467	dual specificity phosphatase 10
TMEM2	-0.80492	0.0010837	transmembrane protein 2
EMILIN1	-0.80556	0.017186	elastin microfibril interfacer 1
SPSB1	-0.80764	0.019515	splA/ryanodine receptor domain and SOCS box containing 1
ATG16L2	-0.80812	0.0040375	ATG16 autophagy related 16-like 2 (S. cerevisiae)
FAM214B	-0.80937	0.0011025	family with sequence similarity 214, member B
C10orf54	-0.8102	0.00083893	chromosome 10 open reading frame 54
GAS7	-0.81078	0.041936	growth arrest-specific 7
DEF6	-0.81183	0.061914	differentially expressed in FDCP 6 homolog (mouse)
TTI2	-0.81219	0.025845	TELO2 interacting protein 2
CHCHD2	-0.81242	0.056647	coiled-coil-helix-coiled-coil-helix domain containing 2
FLOT1	-0.81306	0.038228	flotillin 1
SGMS2	-0.81403	0.0010855	sphingomyelin synthase 2
BCL2L11	-0.81655	0.0015865	BCL2-like 11 (apoptosis facilitator)
MFNG	-0.81993	0.0020316	MFNG O-fucosylpeptide 3-beta-N-acetylglucosaminyltransferase
CD80	-0.82013	0.043563	CD80 molecule
AMPD2	-0.82015	0.085894	adenosine monophosphate deaminase 2
MYO1G	-0.82131	8.5425e-05	myosin IG
F5	-0.82169	0.0064146	coagulation factor V (proaccelerin, labile factor)
IQSEC1	-0.8222	0.00011797	IQ motif and Sec7 domain 1
ARHGEF2	-0.82277	8.7655e-05	Rho/Rac guanine nucleotide exchange factor (GEF) 2
ACOT11	-0.82293	0.0027411	acyl-CoA thioesterase 11
DDX59	-0.82299	0.079269	DEAD (Asp-Glu-Ala-Asp) box polypeptide 59
LYN	-0.82344	0.00052396	v-yes-1 Yamaguchi sarcoma viral related oncogene homolog
AMZ2	-0.82385	0.0006982	archaelysin family metallopeptidase 2
RAB11FIP1	-0.82437	0.053052	RAB11 family interacting protein 1 (class I)
SNX18	-0.82509	0.069102	sorting nexin 18
LITAF	-0.82812	0.012239	lipopolysaccharide-induced TNF factor
ATF6	-0.82907	0.042292	activating transcription factor 6
APBB1IP	-0.82907	0.042329	amyloid beta (A4) precursor protein-binding, family B, member 1 interacting protein
ACSL1	-0.82976	0.00014373	acyl-CoA synthetase long-chain family member 1
DAPK1	-0.82997	9.238e-05	death-associated protein kinase 1
MS4A4E	-0.83038	0.0072641	membrane-spanning 4-domains, subfamily A, member 4E
MS4A4A	-0.83092	0.06882	membrane-spanning 4-domains, subfamily A, member 4A
FAM43A	-0.83188	0.0037963	family with sequence similarity 43, member A
VDR	-0.83222	0.0001373	vitamin D (1,25- dihydroxyvitamin D3) receptor
CHRD	-0.83245	0.086471	chordin
IPMK	-0.83257	0.012866	inositol polyphosphate multikinase
FEM1C	-0.83337	0.0025932	fem-1 homolog c (C. elegans)
PLEKHO2	-0.83341	0.0037037	pleckstrin homology domain containing, family O member 2
ARL15	-0.83345	0.0018394	ADP-ribosylation factor-like 15
ADAMTS2	-0.83409	0.047525	ADAM metallopeptidase with thrombospondin type 1 motif, 2
DENND1C	-0.83444	0.0011303	DENN/MADD domain containing 1C
SLC12A6	-0.83759	0.023732	solute carrier family 12 (potassium/chloride transporters), member 6
COQ10B	-0.8408	0.025449	coenzyme Q10 homolog B (S. cerevisiae)
TFE3	-0.84581	0.02129	transcription factor binding to IGHM enhancer 3
SH3BP5	-0.84644	0.00012216	SH3-domain binding protein 5 (BTK-associated)
SYNJ2	-0.84709	0.025053	synaptojanin 2
AP3M2	-0.84771	0.0060583	adaptor-related protein complex 3, mu 2 subunit
CASP8	-0.84909	0.0051429	caspase 8, apoptosis-related cysteine peptidase
PWWP2A	-0.84993	0.043846	PWWP domain containing 2A
PTPRC	-0.85016	0.025284	protein tyrosine phosphatase, receptor type, C
BIN2	-0.8507	0.0080669	bridging integrator 2
CD55	-0.85147	0.00026569	CD55 molecule, decay accelerating factor for complement (Cromer blood group)
HCAR3	-0.85422	0.069386	hydroxycarboxylic acid receptor 3
HCAR2	-0.85433	0.0093431	hydroxycarboxylic acid receptor 2
ATP6V1B2	-0.85589	0.064216	ATPase, H+ transporting, lysosomal 56/58kDa, V1 subunit B2
STAT5B	-0.85601	0.097119	signal transducer and activator of transcription 5B
SERPINB1	-0.85643	0.061779	serpin peptidase inhibitor, clade B (ovalbumin), member 1
CPXM1	-0.86016	0.0082969	carboxypeptidase X (M14 family), member 1
ARHGAP30	-0.861	0.058269	Rho GTPase activating protein 30
WIPI1	-0.8614	0.001676	WD repeat domain, phosphoinositide interacting 1
HTR2A	-0.86165	0.005561	5-hydroxytryptamine (serotonin) receptor 2A, G protein-coupled
KSR1	-0.8641	0.049326	kinase suppressor of ras 1
BASP1	-0.86427	0.010691	brain abundant, membrane attached signal protein 1
MVP	-0.86432	0.0055585	major vault protein
KLHL3	-0.86496	0.0010148	kelch-like 3 (Drosophila)
AKAP12	-0.86501	0.0011025	A kinase (PRKA) anchor protein 12
PBXIP1	-0.86584	0.071493	pre-B-cell leukemia homeobox interacting protein 1
PIK3CG	-0.868	8.7563e-05	phosphoinositide-3-kinase, catalytic, gamma polypeptide
TNFSF4	-0.8686	0.093173	tumor necrosis factor (ligand) superfamily, member 4
NOTCH4	-0.86932	0.060756	notch 4
PHF1	-0.87004	0.07818	PHD finger protein 1
ITGB2	-0.87203	0.0044646	integrin, beta 2 (complement component 3 receptor 3 and 4 subunit)
CDR2L	-0.87218	0.07922	cerebellar degeneration-related protein 2-like
TMCO6	-0.87333	0.031774	transmembrane and coiled-coil domains 6
EPHA5	-0.87393	7.074e-06	EPH receptor A5
CSF2RA	-0.87766	0.00031436	colony stimulating factor 2 receptor, alpha, low-affinity (granulocyte-macrophage)
PLCB2	-0.87781	0.030891	phospholipase C, beta 2
NIN	-0.87795	0.060791	ninein (GSK3B interacting protein)
SNX20	-0.88013	0.00053696	sorting nexin 20
GMFG	-0.88133	0.0011473	glia maturation factor, gamma
CISH	-0.88178	0.030551	cytokine inducible SH2-containing protein
RUFY4	-0.8818	0.01834	RUN and FYVE domain containing 4
IFNGR2	-0.88199	0.0028291	interferon gamma receptor 2 (interferon gamma transducer 1)
EMILIN2	-0.88248	0.00029356	elastin microfibril interfacer 2
GIMAP1	-0.88305	0.082274	GTPase, IMAP family member 1
GMIP	-0.88311	0.00018318	GEM interacting protein
CASP9	-0.88342	0.0033467	caspase 9, apoptosis-related cysteine peptidase
BMPR1B	-0.88537	0.077908	bone morphogenetic protein receptor, type IB
PNP	-0.88639	9.8237e-05	purine nucleoside phosphorylase
ARAP1	-0.88831	0.0059753	ArfGAP with RhoGAP domain, ankyrin repeat and PH domain 1
APBB3	-0.89181	6.7993e-05	amyloid beta (A4) precursor protein-binding, family B, member 3
ZCCHC6	-0.893	0.00010726	zinc finger, CCHC domain containing 6
CDH8	-0.89333	0.015952	cadherin 8, type 2
STK10	-0.89414	0.0018696	serine/threonine kinase 10
ZNFX1	-0.89621	2.3797e-05	zinc finger, NFX1-type containing 1
IGSF6	-0.89717	0.082526	immunoglobulin superfamily, member 6
CLEC5A	-0.89938	0.042689	C-type lectin domain family 5, member A
ARHGAP26	-0.90076	0.00063785	Rho GTPase activating protein 26
PPP1R16B	-0.90371	0.0064146	protein phosphatase 1, regulatory subunit 16B
CHSY3	-0.90571	3.6435e-05	chondroitin sulfate synthase 3
CCNL1	-0.90629	0.0090478	cyclin L1
KCNJ2	-0.90885	0.056946	potassium inwardly-rectifying channel, subfamily J, member 2
TBXAS1	-0.90936	0.00068221	thromboxane A synthase 1 (platelet)
CORO1A	-0.91045	0.06126	coronin, actin binding protein, 1A
ZNF200	-0.91434	3.2451e-05	zinc finger protein 200
PICALM	-0.91762	3.126e-05	phosphatidylinositol binding clathrin assembly protein
ZYX	-0.91846	0.0098075	zyxin
HBEGF	-0.92027	0.064679	heparin-binding EGF-like growth factor
ARFGAP3	-0.92323	0.06022	ADP-ribosylation factor GTPase activating protein 3
RASA2	-0.92356	0.0027036	RAS p21 protein activator 2
JAZF1	-0.92358	0.0024336	JAZF zinc finger 1
MIER1	-0.92493	0.00061644	mesoderm induction early response 1 homolog (Xenopus laevis)
CD37	-0.92922	0.005531	CD37 molecule
OSGIN1	-0.93051	2.8117e-05	oxidative stress induced growth inhibitor 1
ANKRD44	-0.93079	0.0026971	ankyrin repeat domain 44
PLAT	-0.93306	6.1981e-05	plasminogen activator, tissue
YPEL5	-0.93532	0.0087168	yippee-like 5 (Drosophila)
C18orf8	-0.93742	0.0073208	chromosome 18 open reading frame 8
SYS1	-0.94145	0.00060456	SYS1 Golgi-localized integral membrane protein homolog (S. cerevisiae)
MMP19	-0.94487	0.026731	matrix metallopeptidase 19
ITPKC	-0.94711	0.026399	inositol-trisphosphate 3-kinase C
XKR8	-0.94792	0.0030925	XK, Kell blood group complex subunit-related family, member 8
CDC42EP2	-0.94988	0.0051429	CDC42 effector protein (Rho GTPase binding) 2
PARP3	-0.9531	0.00037263	poly (ADP-ribose) polymerase family, member 3
WHAMM	-0.95341	0.00056733	WAS protein homolog associated with actin, golgi membranes and microtubules
GPR107	-0.95646	0.021836	G protein-coupled receptor 107
NBPF3	-0.95868	0.0064146	neuroblastoma breakpoint family, member 3
NBPF6	-0.9588	0.032112	neuroblastoma breakpoint family, member 6
NBPF10	-0.95977	0.0029739	neuroblastoma breakpoint family, member 10
NBPF11	-0.96273	0.0076585	neuroblastoma breakpoint family, member 11
NBPF1	-0.9635	0.019749	neuroblastoma breakpoint family, member 1
NBPF4	-0.96432	6.7993e-05	neuroblastoma breakpoint family, member 4
NBPF19	-0.96723	0.0082828	neuroblastoma breakpoint family, member 19
NBPF9	-0.96779	0.0001471	neuroblastoma breakpoint family, member 9
NBPF14	-0.96843	0.085894	neuroblastoma breakpoint family, member 14
NBPF15	-0.9705	0.01795	neuroblastoma breakpoint family, member 15
NBPF12	-0.97208	0.03821	neuroblastoma breakpoint family, member 12
ENOSF1	-0.97503	0.016771	enolase superfamily member 1
ARID4B	-0.9753	0.04729	AT rich interactive domain 4B (RBP1-like)
LIPN	-0.97671	0.058269	lipase, family member N
FNDC3B	-0.97737	0.048168	fibronectin type III domain containing 3B
LIMK2	-0.98069	0.030429	LIM domain kinase 2
ITGB3	-0.98122	0.0072445	integrin, beta 3 (platelet glycoprotein IIIa, antigen CD61)
TSKU	-0.98391	0.0017905	tsukushi small leucine rich proteoglycan homolog (Xenopus laevis)
PTAFR	-0.98431	0.017191	platelet-activating factor receptor
PAPPA	-0.9873	9.3206e-05	pregnancy-associated plasma protein A, pappalysin 1
NEDD9	-0.98875	0.0010262	neural precursor cell expressed, developmentally down-regulated 9
IL4R	-0.98897	0.00011109	interleukin 4 receptor
ITGA5	-0.9909	8.7563e-05	integrin, alpha 5 (fibronectin receptor, alpha polypeptide)
RAPGEF6	-0.99499	0.0084082	Rap guanine nucleotide exchange factor (GEF) 6
HLX	-0.99688	0.00020318	H2.0-like homeobox
GTPBP2	-1.0012	3.7745e-06	GTP binding protein 2
LCP1	-1.0016	0.0074373	lymphocyte cytosolic protein 1 (L-plastin)
FMNL1	-1.0017	0.0010918	formin-like 1
B4GALT5	-1.0036	0.0017537	UDP-Gal:betaGlcNAc beta 1,4- galactosyltransferase, polypeptide 5
GRASP	-1.0061	0.0046086	GRP1 (general receptor for phosphoinositides 1)-associated scaffold protein
ID2	-1.0067	1.5012e-05	inhibitor of DNA binding 2, dominant negative helix-loop-helix protein
ARL4C	-1.0067	5.6971e-05	ADP-ribosylation factor-like 4C
ACAP1	-1.0082	0.00097834	ArfGAP with coiled-coil, ankyrin repeat and PH domains 1
MCL1	-1.0082	0.0058582	myeloid cell leukemia sequence 1 (BCL2-related)
PTPRJ	-1.0131	0.00086089	protein tyrosine phosphatase, receptor type, J
CFP	-1.0176	2.3881e-07	complement factor properdin
HCLS1	-1.0176	0.051068	hematopoietic cell-specific Lyn substrate 1
TNC	-1.0177	0.0052884	tenascin C
PXN	-1.0182	0.00020045	paxillin
NUMBL	-1.019	0.0029244	numb homolog (Drosophila)-like
NPR3	-1.0209	7.9882e-06	natriuretic peptide receptor C/guanylate cyclase C (atrionatriuretic peptide receptor C)
PREX1	-1.021	0.010809	phosphatidylinositol-3,4,5-trisphosphate-dependent Rac exchange factor 1
AFF2	-1.0242	0.001054	AF4/FMR2 family, member 2
MALT1	-1.0285	0.0084665	mucosa associated lymphoid tissue lymphoma translocation gene 1
MAFF	-1.0297	0.078671	v-maf musculoaponeurotic fibrosarcoma oncogene homolog F (avian)
VEGFA	-1.0301	0.014673	vascular endothelial growth factor A
INHBB	-1.0313	0.0001471	inhibin, beta B
VCAN	-1.034	1.4908e-05	versican
SERINC3	-1.0343	0.0054444	serine incorporator 3
PRR5L	-1.0353	3.7874e-07	proline rich 5 like
EGR1	-1.0397	0.0047055	early growth response 1
SRGN	-1.0411	0.00030919	serglycin
CYTIP	-1.0458	0.030551	cytohesin 1 interacting protein
RCSD1	-1.0483	0.0010124	RCSD domain containing 1
CLEC4E	-1.0485	1.824e-07	C-type lectin domain family 4, member E
ARL5B	-1.0525	0.060302	ADP-ribosylation factor-like 5B
IL1RAP	-1.0534	8.9966e-06	interleukin 1 receptor accessory protein
PRKCD	-1.0542	2.9152e-06	protein kinase C, delta
PFKFB2	-1.0585	0.0056824	6-phosphofructo-2-kinase/fructose-2,6-biphosphatase 2
WDR77	-1.0605	1.3291e-05	WD repeat domain 77
PECAM1	-1.0615	0.00037704	platelet/endothelial cell adhesion molecule 1
TOP3A	-1.0621	0.0018508	topoisomerase (DNA) III alpha
RGS2	-1.0627	2.5669e-06	regulator of G-protein signaling 2, 24kDa
PLXNA2	-1.0665	0.07508	plexin A2
MS4A6A	-1.068	0.0017541	membrane-spanning 4-domains, subfamily A, member 6A
MS4A6E	-1.0821	9.3763e-05	membrane-spanning 4-domains, subfamily A, member 6E
BTK	-1.085	0.0070877	Bruton agammaglobulinemia tyrosine kinase
SSH2	-1.0859	3.9057e-07	slingshot homolog 2 (Drosophila)
ZNF281	-1.091	0.00018592	zinc finger protein 281
ATG2A	-1.0919	0.0075482	ATG2 autophagy related 2 homolog A (S. cerevisiae)
MANBA	-1.0925	0.0053798	mannosidase, beta A, lysosomal
CORO6	-1.0961	0.0026971	coronin 6
XPO6	-1.0967	0.095003	exportin 6
SP6	-1.1045	0.015171	Sp6 transcription factor
ITGAM	-1.1116	8.9324e-08	integrin, alpha M (complement component 3 receptor 3 subunit)
NOD2	-1.1139	5.0747e-05	nucleotide-binding oligomerization domain containing 2
ZC3H12A	-1.1174	0.0051429	zinc finger CCCH-type containing 12A
GNA13	-1.1175	4.2436e-05	guanine nucleotide binding protein (G protein), alpha 13
FAM46C	-1.1187	0.012232	family with sequence similarity 46, member C
RAB27A	-1.1195	0.0017283	RAB27A, member RAS oncogene family
ITGAL	-1.1204	0.0011266	integrin, alpha L (antigen CD11A (p180), lymphocyte function-associated antigen 1; alpha polypeptide)
MYBPC3	-1.1238	0.013071	myosin binding protein C, cardiac
CD38	-1.1327	0.0030715	CD38 molecule
CASP10	-1.1339	0.022422	caspase 10, apoptosis-related cysteine peptidase
ARHGAP24	-1.1349	0.045244	Rho GTPase activating protein 24
IPCEF1	-1.1361	4.424e-05	interaction protein for cytohesin exchange factors 1
TMSB15B	-1.137	0.0054444	thymosin beta 15B
TMSB15A	-1.1373	0.00035599	thymosin beta 15a
C9orf89	-1.1402	1.4029e-05	chromosome 9 open reading frame 89
AKNA	-1.1426	1.472e-06	AT-hook transcription factor
ADM	-1.1436	0.0025928	adrenomedullin
TNFAIP2	-1.1457	0.00063479	tumor necrosis factor, alpha-induced protein 2
NFKB1	-1.1462	6.0863e-06	nuclear factor of kappa light polypeptide gene enhancer in B-cells 1
DDIT3	-1.1517	3.6288e-05	DNA-damage-inducible transcript 3
TRIM8	-1.1523	9.9321e-07	tripartite motif containing 8
FNBP1	-1.1527	3.1357e-05	formin binding protein 1
PLAUR	-1.153	0.059744	plasminogen activator, urokinase receptor
SMAP2	-1.1582	0.00026847	small ArfGAP2
ABTB2	-1.1597	0.0077373	ankyrin repeat and BTB (POZ) domain containing 2
NCF2	-1.1616	0.065142	neutrophil cytosolic factor 2
DGAT2	-1.1634	2.5651e-05	diacylglycerol O-acyltransferase 2
SIRPB1	-1.1654	6.2001e-09	signal-regulatory protein beta 1
SIRPA	-1.1661	2.0831e-05	signal-regulatory protein alpha
SIRPG	-1.1699	3.2957e-06	signal-regulatory protein gamma
WAS	-1.1699	0.001054	Wiskott-Aldrich syndrome (eczema-thrombocytopenia)
AMICA1	-1.1745	6.5677e-06	adhesion molecule, interacts with CXADR antigen 1
XPNPEP2	-1.1746	0.00011065	X-prolyl aminopeptidase (aminopeptidase P) 2, membrane-bound
ARAP3	-1.1799	0.0028369	ArfGAP with RhoGAP domain, ankyrin repeat and PH domain 3
PIK3R5	-1.1821	1.3291e-05	phosphoinositide-3-kinase, regulatory subunit 5
CD83	-1.1913	0.0062639	CD83 molecule
ST6GALNAC4	-1.1964	2.6533e-06	ST6 (alpha-N-acetyl-neuraminyl-2,3-beta-galactosyl-1,3)-N-acetylgalactosaminide alpha-2,6-sialyltransferase 4
ST3GAL1	-1.197	0.050248	ST3 beta-galactoside alpha-2,3-sialyltransferase 1
ARL11	-1.2069	2.2545e-06	ADP-ribosylation factor-like 11
RAC2	-1.2138	0.05555	ras-related C3 botulinum toxin substrate 2 (rho family, small GTP binding protein Rac2)
CYTH1	-1.2149	0.00018718	cytohesin 1
PPP1R3B	-1.2178	0.071543	protein phosphatase 1, regulatory subunit 3B
FGR	-1.2183	0.078679	Gardner-Rasheed feline sarcoma viral (v-fgr) oncogene homolog
NLRP3	-1.2185	2.3574e-05	NLR family, pyrin domain containing 3
FOS	-1.2215	0.0074373	FBJ murine osteosarcoma viral oncogene homolog
NFKBIE	-1.2222	0.0038017	nuclear factor of kappa light polypeptide gene enhancer in B-cells inhibitor, epsilon
DUSP6	-1.2258	0.0016893	dual specificity phosphatase 6
COL5A3	-1.227	1.8949e-07	collagen, type V, alpha 3
SYNDIG1	-1.2281	5.6971e-05	synapse differentiation inducing 1
PIP5K1B	-1.2307	0.0049608	phosphatidylinositol-4-phosphate 5-kinase, type I, beta
GCA	-1.2345	0.0028437	grancalcin, EF-hand calcium binding protein
NCF4	-1.2376	0.097638	neutrophil cytosolic factor 4, 40kDa
CST7	-1.2394	0.0015885	cystatin F (leukocystatin)
SH2D3C	-1.24	1.4908e-05	SH2 domain containing 3C
SEL1L3	-1.2412	0.00020318	sel-1 suppressor of lin-12-like 3 (C. elegans)
RASSF2	-1.2434	0.0030481	Ras association (RalGDS/AF-6) domain family member 2
ALOX5	-1.2446	0.071493	arachidonate 5-lipoxygenase
ARID5A	-1.2462	0.0054444	AT rich interactive domain 5A (MRF1-like)
DUSP16	-1.2488	0.00020999	dual specificity phosphatase 16
ABTB1	-1.253	0.0004895	ankyrin repeat and BTB (POZ) domain containing 1
KDR	-1.2535	0.0038769	kinase insert domain receptor (a type III receptor tyrosine kinase)
KIF21B	-1.2546	0.0012368	kinesin family member 21B
MEST	-1.2568	0.017278	mesoderm specific transcript homolog (mouse)
ZHX2	-1.2635	3.1098e-05	zinc fingers and homeoboxes 2
LRMP	-1.2637	0.0019903	lymphoid-restricted membrane protein
FBXO24	-1.2676	2.6591e-09	F-box protein 24
GLIPR2	-1.2681	3.1098e-05	GLI pathogenesis-related 2
TIPARP	-1.2712	6.8033e-05	TCDD-inducible poly(ADP-ribose) polymerase
SAT1	-1.2755	1.8575e-08	spermidine/spermine N1-acetyltransferase 1
VGLL4	-1.2763	0.057463	vestigial like 4 (Drosophila)
ALOX5AP	-1.2806	0.0017779	arachidonate 5-lipoxygenase-activating protein
IL17RA	-1.286	0.0075703	interleukin 17 receptor A
PFKFB3	-1.2897	0.0006982	6-phosphofructo-2-kinase/fructose-2,6-biphosphatase 3
RASGRP4	-1.2906	0.06461	RAS guanyl releasing protein 4
MKNK1	-1.2938	0.0054444	MAP kinase interacting serine/threonine kinase 1
SLC17A9	-1.294	0.00036761	solute carrier family 17, member 9
VPS37B	-1.2951	0.00023035	vacuolar protein sorting 37 homolog B (S. cerevisiae)
MGAM	-1.2959	0.0015209	maltase-glucoamylase (alpha-glucosidase)
RNF19A	-1.2973	0.049047	ring finger protein 19A, E3 ubiquitin protein ligase
SPTBN5	-1.2974	4.3992e-05	spectrin, beta, non-erythrocytic 5
PRKCB	-1.3027	0.00057813	protein kinase C, beta
FPGS	-1.3043	0.0044016	folylpolyglutamate synthase
FCRL4	-1.3055	8.4003e-09	Fc receptor-like 4
IRAK3	-1.316	9.6518e-05	interleukin-1 receptor-associated kinase 3
CREB5	-1.318	0.0029244	cAMP responsive element binding protein 5
CDKN2D	-1.3182	0.056946	cyclin-dependent kinase inhibitor 2D (p19, inhibits CDK4)
TMEM140	-1.3217	0.0009001	transmembrane protein 140
PIK3AP1	-1.3219	2.2545e-06	phosphoinositide-3-kinase adaptor protein 1
SLC15A3	-1.3227	9.6518e-05	solute carrier family 15, member 3
CSF2RB	-1.3249	0.070202	colony stimulating factor 2 receptor, beta, low-affinity (granulocyte-macrophage)
TGIF2	-1.3307	0.074712	TGFB-induced factor homeobox 2
FGF11	-1.333	6.7993e-05	fibroblast growth factor 11
APOBEC1	-1.3372	2.944e-08	apolipoprotein B mRNA editing enzyme, catalytic polypeptide 1
SNX10	-1.3478	1.7778e-08	sorting nexin 10
RNF24	-1.3499	1.8575e-08	ring finger protein 24
PADI4	-1.3516	0.025449	peptidyl arginine deiminase, type IV
C9orf153	-1.3523	0.0070549	chromosome 9 open reading frame 153
FPR2	-1.3616	0.038435	formyl peptide receptor 2
FPR3	-1.3635	2.944e-08	formyl peptide receptor 3
BCL7A	-1.3654	7.006e-06	B-cell CLL/lymphoma 7A
TRIB1	-1.3654	1.0396e-05	tribbles homolog 1 (Drosophila)
PIM2	-1.3678	2.9911e-08	pim-2 oncogene
BHLHE40	-1.3683	0.087966	basic helix-loop-helix family, member e40
LAIR1	-1.3694	0.0001929	leukocyte-associated immunoglobulin-like receptor 1
LAIR2	-1.3701	2.6456e-14	leukocyte-associated immunoglobulin-like receptor 2
CRISPLD2	-1.3735	0.0063147	cysteine-rich secretory protein LCCL domain containing 2
CASP4	-1.3776	3.8464e-08	caspase 4, apoptosis-related cysteine peptidase
CASP5	-1.38	2.6591e-09	caspase 5, apoptosis-related cysteine peptidase
DYSF	-1.3852	0.0045473	dysferlin, limb girdle muscular dystrophy 2B (autosomal recessive)
PYGL	-1.3867	5.9307e-05	phosphorylase, glycogen, liver
CREM	-1.3932	2.2545e-06	cAMP responsive element modulator
JDP2	-1.3971	0.0051118	Jun dimerization protein 2
UPP1	-1.3985	6.0094e-09	uridine phosphorylase 1
PVR	-1.399	2.3881e-07	poliovirus receptor
FCGR3A	-1.3996	0.0026533	Fc fragment of IgG, low affinity IIIa, receptor (CD16a)
FCGR3B	-1.3998	0.025929	Fc fragment of IgG, low affinity IIIb, receptor (CD16b)
NFKBID	-1.4014	1.2725e-05	nuclear factor of kappa light polypeptide gene enhancer in B-cells inhibitor, delta
FOSB	-1.4022	1.5597e-05	FBJ murine osteosarcoma viral oncogene homolog B
CHIT1	-1.4068	0.00010712	chitinase 1 (chitotriosidase)
GCNT2	-1.4141	0.0013814	glucosaminyl (N-acetyl) transferase 2, I-branching enzyme (I blood group)
IKBKE	-1.4227	6.2746e-06	inhibitor of kappa light polypeptide gene enhancer in B-cells, kinase epsilon
SORL1	-1.4253	0.0052884	sortilin-related receptor, L(DLR class) A repeats containing
TNFAIP6	-1.4285	0.056491	tumor necrosis factor, alpha-induced protein 6
NINJ1	-1.4289	0.012175	ninjurin 1
CCRL2	-1.431	8.4256e-05	chemokine (C-C motif) receptor-like 2
APOBR	-1.4368	0.00097613	apolipoprotein B receptor
DENND5A	-1.4386	1.8949e-07	DENN/MADD domain containing 5A
CYSTM1	-1.441	0.087328	cysteine-rich transmembrane module containing 1
STC1	-1.452	0.0064146	stanniocalcin 1
NCF1	-1.4549	5.4656e-05	neutrophil cytosolic factor 1
THBS1	-1.4596	0.057006	thrombospondin 1
ICAM1	-1.4659	0.0010148	intercellular adhesion molecule 1
ARPC4-TTLL3	-1.4699	0.025284	ARPC4-TTLL3 readthrough
TTLL3	-1.4701	5.2859e-05	tubulin tyrosine ligase-like family, member 3
ADORA3	-1.4742	1.5733e-07	adenosine A3 receptor
ARG1	-1.4745	8.0352e-07	arginase, liver
ZFP36	-1.4796	0.00016361	zinc finger protein 36, C3H type, homolog (mouse)
FOSL2	-1.4842	3.1466e-10	FOS-like antigen 2
ANTXR2	-1.4851	1.99e-10	anthrax toxin receptor 2
CSGALNACT2	-1.4855	5.8913e-07	chondroitin sulfate N-acetylgalactosaminyltransferase 2
HLA-A	-1.4858	0.013672	major histocompatibility complex, class I, A
HLA-B	-1.4867	1.3116e-07	major histocompatibility complex, class I, B
HLA-G	-1.4887	0.025284	major histocompatibility complex, class I, G
HLA-F	-1.4904	0.093733	major histocompatibility complex, class I, F
HLA-C	-1.5002	0.058161	major histocompatibility complex, class I, C
HLA-E	-1.5058	3.1098e-05	major histocompatibility complex, class I, E
CD101	-1.51	2.8208e-06	CD101 molecule
KCND1	-1.5105	3.3251e-05	potassium voltage-gated channel, Shal-related subfamily, member 1
PLA2G4A	-1.5121	1.783e-12	phospholipase A2, group IVA (cytosolic, calcium-dependent)
PDE4B	-1.518	0.069386	phosphodiesterase 4B, cAMP-specific
EFCAB8	-1.5313	0.0047513	EF-hand calcium binding domain 8
IL10RA	-1.5397	1.4325e-11	interleukin 10 receptor, alpha
ADORA2A	-1.5451	0.00035066	adenosine A2a receptor
MOB3C	-1.5489	0.0091026	MOB kinase activator 3C
ADAM19	-1.5492	0.034009	ADAM metallopeptidase domain 19
NR4A1	-1.5511	6.9297e-13	nuclear receptor subfamily 4, group A, member 1
LACC1	-1.5528	1.0611e-05	laccase (multicopper oxidoreductase) domain containing 1
TNIP1	-1.554	1.3937e-08	TNFAIP3 interacting protein 1
IL18RAP	-1.5545	1.2883e-14	interleukin 18 receptor accessory protein
BCL2A1	-1.5551	0.00097788	BCL2-related protein A1
PIM1	-1.5615	0.00038381	pim-1 oncogene
ICAM3	-1.5615	0.0003841	intercellular adhesion molecule 3
WDFY4	-1.5621	0.086771	WDFY family member 4
FCGR2A	-1.5742	0.00111	Fc fragment of IgG, low affinity IIa, receptor (CD32)
FCGR2B	-1.5748	2.0776e-09	Fc fragment of IgG, low affinity IIb, receptor (CD32)
FCGR2C	-1.5903	0.013103	Fc fragment of IgG, low affinity IIc, receptor for (CD32) (gene/pseudogene)
GIMAP6	-1.5911	0.0080669	GTPase, IMAP family member 6
CCR1	-1.5916	3.1357e-05	chemokine (C-C motif) receptor 1
SAMSN1	-1.5926	0.00078764	SAM domain, SH3 domain and nuclear localization signals 1
BTG2	-1.6003	1.9636e-06	BTG family, member 2
RPS6KA2	-1.6129	4.1829e-05	ribosomal protein S6 kinase, 90kDa, polypeptide 2
HCK	-1.6362	1.5047e-10	hemopoietic cell kinase
SDC4	-1.6511	2.5147e-06	syndecan 4
SOCS3	-1.656	0.013672	suppressor of cytokine signaling 3
MEX3A	-1.666	1.2509e-05	mex-3 homolog A (C. elegans)
KCNK13	-1.6677	1.765e-05	potassium channel, subfamily K, member 13
FAM65B	-1.6762	1.2089e-09	family with sequence similarity 65, member B
FAM131A	-1.6861	1.0587e-10	family with sequence similarity 131, member A
NFKBIZ	-1.6947	0.00011133	nuclear factor of kappa light polypeptide gene enhancer in B-cells inhibitor, zeta
GBP4	-1.6994	0.009024	guanylate binding protein 4
GBP7	-1.7038	5.7208e-06	guanylate binding protein 7
DDIT4	-1.7236	0.00018318	DNA-damage-inducible transcript 4
DUSP1	-1.7242	0.00016008	dual specificity phosphatase 1
RNASE10	-1.7331	6.0863e-06	ribonuclease, RNase A family, 10 (non-active)
BMX	-1.7367	2.7416e-09	BMX non-receptor tyrosine kinase
FGF23	-1.7468	1.1588e-05	fibroblast growth factor 23
PLB1	-1.7714	0.00016361	phospholipase B1
FAM129A	-1.7752	0.031305	family with sequence similarity 129, member A
IRAK2	-1.7908	7.8947e-07	interleukin-1 receptor-associated kinase 2
IL1R2	-1.8039	2.1138e-08	interleukin 1 receptor, type II
ETS2	-1.8429	2.1393e-05	v-ets erythroblastosis virus E26 oncogene homolog 2 (avian)
FGD4	-1.8588	1.0587e-10	FYVE, RhoGEF and PH domain containing 4
PSTPIP2	-1.859	0.00016156	proline-serine-threonine phosphatase interacting protein 2
TREML4	-1.8763	2.7084e-06	triggering receptor expressed on myeloid cells-like 4
NCR2	-1.8824	0.0096482	natural cytotoxicity triggering receptor 2
FGD3	-1.8841	1.6454e-07	FYVE, RhoGEF and PH domain containing 3
WNT2	-1.8891	0.035853	wingless-type MMTV integration site family member 2
CXCL2	-1.8937	0.0011963	chemokine (C-X-C motif) ligand 2
CXCL3	-1.8979	3.2454e-06	chemokine (C-X-C motif) ligand 3
CXCL1	-1.8989	0.095321	chemokine (C-X-C motif) ligand 1 (melanoma growth stimulating activity, alpha)
SLC16A3	-1.9023	3.0182e-05	solute carrier family 16, member 3 (monocarboxylic acid transporter 4)
LCP2	-1.9058	0.086471	lymphocyte cytosolic protein 2 (SH2 domain containing leukocyte protein of 76kDa)
KCNN3	-1.9259	2.0831e-05	potassium intermediate/small conductance calcium-activated channel, subfamily N, member 3
ADAM8	-1.9602	5.0188e-10	ADAM metallopeptidase domain 8
MXD1	-1.9848	0.037772	MAX dimerization protein 1
PTPRN	-1.9964	0.019158	protein tyrosine phosphatase, receptor type, N
PGLYRP1	-1.9964	0.019181	peptidoglycan recognition protein 1
FAS	-2.0127	0.031544	Fas (TNF receptor superfamily, member 6)
SLC11A1	-2.014	0.019924	solute carrier family 11 (proton-coupled divalent metal ion transporters), member 1
CCIN	-2.0154	1.144e-05	calicin
RRAD	-2.0181	5.6971e-05	Ras-related associated with diabetes
CD274	-2.0217	0.00010702	CD274 molecule
BMF	-2.047	5.5081e-11	Bcl2 modifying factor
IL6R	-2.0586	0.051867	interleukin 6 receptor
CFLAR	-2.0596	0.00065916	CASP8 and FADD-like apoptosis regulator
IL18BP	-2.0634	0.019474	interleukin 18 binding protein
SLC2A14	-2.0775	0.0067979	solute carrier family 2 (facilitated glucose transporter), member 14
SLC2A3	-2.0781	2.7983e-19	solute carrier family 2 (facilitated glucose transporter), member 3
RPGRIP1	-2.0781	3.1183e-05	retinitis pigmentosa GTPase regulator interacting protein 1
RAB44	-2.08	0.0021896	RAB44, member RAS oncogene family
MARCKSL1	-2.1017	1.8949e-07	MARCKS-like 1
RHOH	-2.1256	4.8166e-06	ras homolog family member H
RINL	-2.1283	0.076639	Ras and Rab interactor-like
SLCO4C1	-2.1419	0.013071	solute carrier organic anion transporter family, member 4C1
TICAM2	-2.1451	8.1222e-05	toll-like receptor adaptor molecule 2
CCRN4L	-2.1545	0.0026971	CCR4 carbon catabolite repression 4-like (S. cerevisiae)
BIRC3	-2.1693	9.5336e-12	baculoviral IAP repeat containing 3
TNFRSF1B	-2.2353	0.030947	tumor necrosis factor receptor superfamily, member 1B
KDM6B	-2.2396	3.4686e-20	lysine (K)-specific demethylase 6B
TNFRSF8	-2.257	0.0010837	tumor necrosis factor receptor superfamily, member 8
PLEK	-2.2711	3.1098e-05	pleckstrin
AADAC	-2.3246	3.6017e-19	arylacetamide deacetylase (esterase)
SLC24A3	-2.3247	0.0012221	solute carrier family 24 (sodium/potassium/calcium exchanger), member 3
NFKB2	-2.3564	5.9983e-07	nuclear factor of kappa light polypeptide gene enhancer in B-cells 2 (p49/p100)
SLA	-2.3992	0.034983	Src-like-adaptor
C1orf167	-2.4273	0.0029288	chromosome 1 open reading frame 167
RNF122	-2.4508	2.2545e-06	ring finger protein 122
LTB	-2.4615	5.272e-07	lymphotoxin beta (TNF superfamily, member 3)
IRF1	-2.5337	1.0436e-27	interferon regulatory factor 1
STX11	-2.5836	7.4527e-05	syntaxin 11
CSRNP1	-2.6448	3.7965e-07	cysteine-serine-rich nuclear protein 1
TREML2	-2.6768	0.028046	triggering receptor expressed on myeloid cells-like 2
PTGS2	-2.6795	0.036208	prostaglandin-endoperoxide synthase 2 (prostaglandin G/H synthase and cyclooxygenase)
RAB37	-2.7678	3.7745e-06	RAB37, member RAS oncogene family
INHBA	-2.9225	1.103e-09	inhibin, beta A
PARP4	-3.1132	0.0099417	poly (ADP-ribose) polymerase family, member 4
C1orf162	-3.3234	0.054421	chromosome 1 open reading frame 162
BST1	-3.4777	0.036208	bone marrow stromal cell antigen 1
NR4A3	-3.49	0.079193	nuclear receptor subfamily 4, group A, member 3
SLAMF1	-3.7583	1.0587e-10	signaling lymphocytic activation molecule family member 1
CD300C	-3.9583	0.016111	CD300c molecule
CD300A	-4.1108	0.058669	CD300a molecule
CCNJL	-4.144	0.0024693	cyclin J-like
CXCR5	-4.2051	0.031514	chemokine (C-X-C motif) receptor 5
MEFV	-5.3141	0.050303	Mediterranean fever
PARD6A	-5.6926	0.022318	par-6 partitioning defective 6 homolog alpha (C. elegans)
TNNT3			troponin T type 3 (skeletal, fast)
ALPK2			alpha-kinase 2
KCNN2			potassium intermediate/small conductance calcium-activated channel, subfamily N, member 2
TNIP3			TNFAIP3 interacting protein 3
IL1A			interleukin 1, alpha
FAM132B			family with sequence similarity 132, member B
GGT1			gamma-glutamyltransferase 1
GGTLC1			gamma-glutamyltransferase light chain 1
GGTLC2			gamma-glutamyltransferase light chain 2
GGT2			gamma-glutamyltransferase 2
GGTLC3			gamma-glutamyltransferase light chain 3
BEST1			bestrophin 1
XIRP1			xin actin-binding repeat containing 1
TNF			tumor necrosis factor
OLR1			oxidized low density lipoprotein (lectin-like) receptor 1
OSM			oncostatin M
NFKBIA			nuclear factor of kappa light polypeptide gene enhancer in B-cells inhibitor, alpha
IL19			interleukin 19
ANKRD33B			ankyrin repeat domain 33B
CSF3			colony stimulating factor 3 (granulocyte)
DMGDH			dimethylglycine dehydrogenase
TRAF1			TNF receptor-associated factor 1
IL18R1			interleukin 18 receptor 1
SYTL3			synaptotagmin-like 3
LIF			leukemia inhibitory factor
IL1B			interleukin 1, beta
GBP3			guanylate binding protein 3
GBP1			guanylate binding protein 1, interferon-inducible
C4orf47			chromosome 4 open reading frame 47
ALOX15B			arachidonate 15-lipoxygenase, type B
IL6			interleukin 6 (interferon, beta 2)
PPP1R15A			protein phosphatase 1, regulatory subunit 15A
NLRP7			NLR family, pyrin domain containing 7
NLRP2			NLR family, pyrin domain containing 2
F3			coagulation factor III (thromboplastin, tissue factor)
PGLYRP2			peptidoglycan recognition protein 2
EYA1			eyes absent homolog 1 (Drosophila)
TNFAIP3			tumor necrosis factor, alpha-induced protein 3
C15orf48			chromosome 15 open reading frame 48
CCL4			chemokine (C-C motif) ligand 4
CKMT2			creatine kinase, mitochondrial 2 (sarcomeric)
NYX			nyctalopin
IL23A			interleukin 23, alpha subunit p19
CCL3			chemokine (C-C motif) ligand 3
CCL18			chemokine (C-C motif) ligand 18 (pulmonary and activation-regulated)
CCL3L3			chemokine (C-C motif) ligand 3-like 3
KIAA0226L			KIAA0226-like
CD69			CD69 molecule
G0S2			G0/G1switch 2
FABP7			fatty acid binding protein 7, brain
C16orf86			chromosome 16 open reading frame 86
ADAMTS4			ADAM metallopeptidase with thrombospondin type 1 motif, 4
TAGAP			T-cell activation RhoGTPase activating protein
DKK4			dickkopf homolog 4 (Xenopus laevis)
TUBA3C			tubulin, alpha 3c
TUBA3D			tubulin, alpha 3d
IL12A			interleukin 12A (natural killer cell stimulatory factor 1, cytotoxic lymphocyte maturation factor 1, p35)
PMFBP1			polyamine modulated factor 1 binding protein 1
NOS2			nitric oxide synthase 2, inducible
ODF3B			outer dense fiber of sperm tails 3B
WNT1			wingless-type MMTV integration site family, member 1
CSF2			colony stimulating factor 2 (granulocyte-macrophage)
NCR1			natural cytotoxicity triggering receptor 1
MYH1			myosin, heavy chain 1, skeletal muscle, adult
C2orf81			chromosome 2 open reading frame 81
