# Supplementary material for: RNA-Seq Transcriptomic Responses of Full-Thickness Dermal Excision Wounds to Pseudomonas aeruginosa Acute and Biofilm Infection
Source: PLoS One. 2016 Oct 28;11(10):e0165312. doi: 10.1371/journal.pone.0165312 (PMC5085052; doi:10.1371/journal.pone.0165312)
Supplement: S6 File — (XLSX) [file pone.0165312.s010.xlsx]

## Sheet: S8 File
Gene_name	baseMean	log2FoldChange	padj
SNORD22	597.987	1.76856	0.0152728
RNU11	47.4514	1.74984	0.0164947
SCARNA1	178.163	1.6175	0.0301591
RNU5E-1	72.6092	1.58235	0.0313122
RNU5E-4P	72.6092	1.58235	0.0313122
SCARNA11	35.5719	1.57112	0.0146269
SNORA74A	1583.45	1.55704	0.0408921
SNORD15B	1471.27	1.52978	0.0166454
BANP	313.396	1.49955	1.0206e-07
LCN2	218.976	1.47533	0.0538569
SNORA4	219.008	1.47406	0.039228
SNORA38	51.7503	1.46313	0.0575407
SNORA74B	140.016	1.44181	0.0544768
SNORA74	140.016	1.44181	0.0544768
SNORA58	21.3887	1.41174	0.071881
SNORA21	28.769	1.39675	0.0562737
RNU4ATAC	20.9016	1.3943	0.071881
IGFL1	30.105	1.37198	0.0421213
SNORD94	223.651	1.37192	0.0461498
SNORD118	60.9701	1.3644	0.0840385
SNORA49	69.0181	1.34858	0.0835781
SNORA16A	104.351	1.32054	0.097262
SCARNA22	60.0964	1.303	0.0937481
PTPRN	28.4377	1.2732	0.083478
SNORA45A	62.7416	1.215	0.0870019
ID3	704.331	1.18538	0.000843516
SNORD15A	270.976	1.1515	0.0598382
HPX	223.968	1.12687	0.0710479
LTB4R2	146.734	1.06729	0.0172868
CHIT1	513.234	1.05865	0.0132566
HRH4	389.595	1.05173	0.0421213
PADI4	258.423	1.04148	0.0172868
EYA1	129.431	1.03603	0.0814045
OLAH	233.473	1.0335	0.0243721
NFE2	141.107	1.02686	0.0987246
DACT2	193.975	1.02561	0.0741592
ID1	1462.21	0.997657	7.39986e-09
ZSWIM3	79.0102	0.996523	0.0321385
MAP3K12	130.237	0.981602	0.00823312
SPRR1B	3339.1	0.97812	0.0177194
SPRR1A	3339.1	0.97812	0.0177194
IRGQ	170.391	0.9773	0.0458049
ST8SIA5	67.1161	0.97628	0.0610132
AKR1D1	206.76	0.958803	0.0986595
MROH6	141.844	0.950525	0.0977302
SH2D4B	65.3267	0.9295	0.0948393
CCDC142	93.5631	0.928827	0.0393272
ART4	256.923	0.926119	0.00394346
F2	440.087	0.919558	0.0301591
TRUB2	89.8174	0.912388	0.0346379
PTGIR	133.534	0.908857	0.0986595
CBX2	65.3863	0.888173	0.0820179
OVOL1	279.543	0.879358	0.0140091
SOX13	119.795	0.873627	0.071881
GDPGP1	90.2315	0.870045	0.0401368
LTB4R	216.15	0.860437	0.0781606
ATOH8	176.195	0.84459	0.0231216
ALOX12	1353.41	0.83662	0.00507964
ANO1	264.182	0.832894	0.00237381
ENDOU	670.457	0.824472	0.00346559
EPPK1	758.402	0.80947	0.0873383
RASL10B	141.129	0.808861	0.0702932
TLR5	350.416	0.792139	0.00392405
ZNF331	96.968	0.789493	0.0702932
SELO	296.38	0.788606	0.071881
FAM83F	363.606	0.781293	0.071881
FASN	364.747	0.777065	0.0702932
PAK6	423.743	0.774184	0.0225322
FBXL19	466.23	0.772313	0.0273186
SMPD3	1168.11	0.771735	0.0108326
SLC16A14	437.387	0.761277	0.0243721
SLC45A4	639.157	0.758775	0.0416128
DEGS2	402.634	0.758135	0.071881
PTX3	1723.22	0.754032	0.0500998
CES4A	1063.18	0.749327	0.0215466
NFAM1	355.506	0.741404	0.0904308
PLSCR2	1156.22	0.73418	0.0179227
PLSCR1	1156.22	0.73418	0.0179227
BOLA1	161.163	0.732669	0.0719046
PAPL	511.084	0.730489	0.0840385
LLGL2	367.234	0.729693	0.0393272
ZNF862	367.237	0.729411	0.00601087
DFFB	121.593	0.728354	0.0936685
BDKRB2	247.054	0.726712	0.0937481
IRX1	219.275	0.72465	0.0459417
ZNF689	117.204	0.718341	0.097848
TTC22	328.737	0.715834	0.0211801
TGM5	1286.02	0.714078	2.49651e-05
JMJD6	408.583	0.712891	0.0179227
CYB561	145.239	0.703365	0.0713085
DOK3	330.556	0.701412	0.0882273
DPH2	102.458	0.696816	0.0873122
ZNF593	194.768	0.696791	0.0228441
TFPT	196.65	0.695786	0.0959859
KLK11	732.89	0.68843	0.0146269
PHLDA3	298.367	0.678951	0.0500998
SLCO2A1	1320.91	0.670022	0.053481
LLGL1	973.266	0.667028	0.0179227
RRP7A	169.876	0.666575	0.071881
MAP3K6	915.674	0.66571	0.0179781
ADI1	248.842	0.661673	0.0399774
RBM14	735.968	0.660454	0.017948
ADAMTS5	1347.01	0.658095	0.0243721
FAM212A	396.207	0.658073	0.0650611
HS6ST1	484.761	0.657551	0.0840385
NCCRP1	1180.16	0.655727	0.0459417
ERCC2	350.695	0.654422	0.0211801
SHB	678.819	0.654161	0.0310184
ZBED4	359.146	0.651865	0.0338268
SDR9C7	1495.84	0.65132	0.0377831
HYI	147.116	0.649344	0.0856167
MAP3K11	1017.94	0.64855	0.0598382
RGS19	243.233	0.645782	0.096082
LDLR	1331.89	0.642277	0.0406772
FBXO27	213.956	0.639801	0.0840385
RENBP	389.613	0.636674	0.0598382
LRRC66	223.546	0.636072	0.0580863
ALG12	434.297	0.634567	0.0586995
COQ9	528.156	0.634482	0.0575407
CYB561A3	209.667	0.632849	0.0781606
MON1A	333.748	0.632687	0.0179227
SLC35F2	198.861	0.629574	0.0716908
MANF	1137.98	0.622871	0.00962569
KLF7	763.528	0.607741	0.0338268
ZNF710	490.153	0.604201	0.0834623
MAVS	362.271	0.602718	0.0856167
CARD10	1178.46	0.602698	0.0432856
LFNG	283.027	0.597999	0.0858907
BCL11B	302.1	0.596954	0.0323026
DUSP7	2969.45	0.595504	0.0338268
ELOVL1	3440.95	0.59469	0.0421213
NBEAL2	2729.97	0.593669	0.0598382
RRP9	341.592	0.592731	0.0710479
SYVN1	507.678	0.59272	0.0527375
SRXN1	418.507	0.589295	0.0621517
MID1IP1	329.877	0.582136	0.0500998
RBM4B	709.923	0.578285	0.00164291
LRP5	527.076	0.577111	0.0572946
NFYA	419.84	0.575717	0.0277588
ST14	581.818	0.5729	0.030896
STS	496.108	0.564679	0.0415745
SLC27A4	1713.78	0.564378	0.0399774
ACVR1B	453.598	0.562392	0.0774892
LYPD3	3455.97	0.56183	0.0834623
NQO2	352.329	0.559675	0.083478
RHBDF2	991.383	0.556916	0.0986595
ZBTB7B	1341.09	0.556431	0.0387404
AMOTL2	1702.22	0.549008	0.0205704
AQP3	10741.5	0.547446	0.0575603
WNT4	287.209	0.544488	0.0951539
PLCD3	1251.36	0.544465	0.0478097
FZD1	878.887	0.543163	0.0598382
TRAF4	282.568	0.542524	0.0948393
GALNT6	734.453	0.539872	0.0986595
HYOU1	2662.64	0.538361	0.0454523
CHST15	731.025	0.537186	0.0666293
HSPA8	20481.9	0.53133	0.00237381
KLHL42	330.879	0.530912	0.0598382
PPP5C	672.183	0.530853	0.0621517
PREB	577.854	0.522671	0.0415745
KEAP1	891.414	0.52087	0.0986595
PNPLA6	825.363	0.519362	0.0653599
TYRO3	1121.39	0.510951	0.0831175
AP1M1	819.769	0.510598	0.0315428
TMEM147	823.761	0.510017	0.0892697
PLOD3	983.8	0.507466	0.0981971
SH3BP1	489.837	0.505453	0.0908888
DGAT2	4521.8	0.498948	0.0435321
CTC-273B12.7	765.016	0.498277	0.0840385
ESRP2	1117.95	0.494948	0.0399774
RXRB	545.942	0.493577	0.0228441
HERPUD1	2259.56	0.492752	0.0108326
FLNB	16270.6	0.491095	0.0457715
AJUBA	779.765	0.48941	0.0598382
IFFO2	7778.84	0.48864	0.0401368
RP13-279N23.2	7778.84	0.48864	0.0401368
SLC38A7	667.373	0.487111	0.0869545
NT5DC2	2140.54	0.484315	0.0840385
RPUSD3	389.223	0.480055	0.0936685
TTC39A	554.902	0.479812	0.071881
TMBIM1	2765.48	0.473333	0.0702932
MAPK13	2175.88	0.469744	0.086781
SLC15A4	600.264	0.466548	0.0451614
CCDC134	426.258	0.464079	0.0981971
UBE2G2	422.026	0.460635	0.0840385
IDH3A	1080.86	0.458134	0.0858907
ZBTB40	872.886	0.455326	0.0205704
CLUH	1917.85	0.454194	0.0621517
FLVCR2	368.978	0.452681	0.0974886
HSPA5	12909	0.452559	0.0435321
TUBA4A	3689.89	0.448973	0.0179781
PQLC1	696.345	0.44761	0.0981971
USF2	853.667	0.447519	0.0598612
KRT16	134944	0.446538	0.0834623
NOP2	709.697	0.445882	0.0772653
TCOF1	738.441	0.445492	0.0415745
KCTD12	1292.34	0.429686	0.0981971
TBC1D9	1447.62	0.422399	0.0500998
RBM4	1608.12	0.421415	0.0459417
RBM14-RBM4	1608.12	0.421415	0.0459417
KCTD5	585.676	0.414751	0.0702932
TMEM63B	1739.09	0.403793	0.071881
MEPCE	727.264	0.396793	0.0974886
NDST2	959.799	0.377015	0.0741592
RP11-574K11.31	959.799	0.377015	0.0741592
GBA	1198.02	0.375262	0.090438
SAFB	1382.44	0.375127	0.0610016
INTS3	1611.28	0.368811	0.0401368
PDIA4	6139.91	0.363284	0.0323026
METRNL	1423.81	0.358495	0.0802176
BICD2	2411.54	0.356381	0.0650611
TRIM27	832.849	0.356062	0.0974393
GGA2	729.416	0.353638	0.0936685
PCSK6	1649.61	0.350917	0.0840385
FKBP4	2949.08	0.350864	0.0756808
MAPK14	1929.19	0.340561	0.0601891
TBC1D9B	3077.63	0.299328	0.0430629
ATP2A2	7013.5	0.285843	0.0598612
MAPK6	8004.29	-0.245938	0.0710479
PPFIBP1	2085.93	-0.268145	0.0815187
MMADHC	1328.67	-0.292758	0.0786494
FRMD4B	2045	-0.294773	0.084943
PLAU	4297.09	-0.301727	0.0421213
ESYT2	2834.93	-0.312953	0.0514921
PAM	7517.59	-0.317288	0.0873122
IFNAR2	1228.72	-0.330727	0.0710479
DOCK7	3585.2	-0.332204	0.0699202
CHCHD3	883.396	-0.338968	0.0639068
EIF3M	4607.91	-0.346565	0.0802176
CLDN1	3955.39	-0.353826	0.0999788
SLC4A7	3173.42	-0.354065	0.0215466
SNX4	1159.41	-0.35738	0.0784377
WWTR1	5051.23	-0.359025	0.0948612
SERPINB5	11422.6	-0.361952	0.0500998
SAMD4A	1997.22	-0.362948	0.0648123
NR3C1	1901.91	-0.36445	0.0495515
TTC39B	1045.88	-0.368832	0.0573928
MAP1B	3240.22	-0.373511	0.083478
PPAP2B	3790.71	-0.374533	0.0601891
LRRC49	711.843	-0.376323	0.0601891
USP12	1082.14	-0.376444	0.0840385
USPL1	553.448	-0.376782	0.0840385
GGNBP2	1597.72	-0.377358	0.0987246
KIAA0586	1351.54	-0.379649	0.086487
GJA1	11010.1	-0.381864	0.056909
KIAA1715	1367.99	-0.382729	0.0790358
CEP295	1829.42	-0.385124	0.0840385
PHTF2	2087.59	-0.388873	0.0844154
CYLD	1275.43	-0.39039	0.0981971
LRP12	724.248	-0.391525	0.0699202
WDR26	5526.34	-0.392596	0.0699202
SPRED1	1616.79	-0.392977	0.0415761
SDC2	1180.72	-0.393696	0.0948877
FERMT2	2937.73	-0.395765	0.0802176
PGM2	815.73	-0.398787	0.0243721
NR2C1	853.291	-0.400484	0.0465769
CAV1	7901.71	-0.407669	0.029793
DDX3X	15431.3	-0.408447	0.0461533
NUCKS1	3076.3	-0.410641	0.0767997
FUS	1359.81	-0.412313	0.0986595
NOL8	784.83	-0.412353	0.0813173
CASP3	890.104	-0.412716	0.0986595
BACH1	3637.39	-0.414547	0.0243721
PLXDC2	3069.15	-0.415917	0.0376653
BICC1	5106.18	-0.417483	0.0767997
NET1	5300.61	-0.420413	0.0586995
OSBPL8	3114.95	-0.420964	0.0598612
MED4	385.535	-0.423006	0.0904308
MORC4	1283.56	-0.427228	0.0702932
CCNL1	4349.57	-0.428241	0.0301591
RAPH1	1228.17	-0.428896	0.0459417
SUCLG2	1791.47	-0.429034	0.090438
DBF4	970.545	-0.43092	0.0858907
UBLCP1	1015.08	-0.434881	0.071881
WDR44	652.68	-0.436356	0.0426837
ERO1L	2048.19	-0.436904	0.0313122
CBLB	2903.15	-0.439555	0.0328555
ALMS1	1501.02	-0.44199	0.0986595
XRN1	4342.34	-0.442123	0.0981971
ACSL3	1564.38	-0.444602	0.0710479
INPP4B	1049.49	-0.446538	0.0617063
NBN	1213.9	-0.447544	0.0869581
AHI1	777.476	-0.448022	0.0338268
CHD9	5088.56	-0.448088	0.0416128
STXBP3	1027.72	-0.44869	0.0840385
DRAM2	2919.59	-0.451689	0.0873122
NRIP1	2086.05	-0.452185	0.0495515
RIPK2	764.043	-0.452626	0.0709912
DSEL	1353.2	-0.453759	0.0500998
PXYLP1	553.572	-0.454142	0.0533733
CASP8AP2	1345.94	-0.454473	0.0338268
SPATS2L	1185.27	-0.455349	0.0774892
TTC21B	870.476	-0.456349	0.0840385
FZD6	2121.03	-0.458017	0.00167813
5-Mar	966.27	-0.462714	0.0573928
U2SURP	2700.52	-0.469123	0.0749915
PI4K2B	483.314	-0.469298	0.0576574
RNASEH2B	632.592	-0.472048	0.0709912
RALGPS2	696.927	-0.475136	0.0408921
SMC2	2090.13	-0.476249	0.0660899
MATR3	8010.33	-0.476775	0.0478097
CAV2	1638.34	-0.479582	0.0421213
NIT2	419.426	-0.481853	0.0598382
ANKRD28	2241.78	-0.482819	0.0323026
FHL1	1416.71	-0.485876	0.0388437
HLTF	2061.9	-0.487776	0.0774892
REV3L	4609.38	-0.488549	0.0336926
DEK	3518.71	-0.48915	0.0346155
ROBO2	845.362	-0.491001	0.0869581
SPICE1	451.129	-0.491581	0.0496236
RICTOR	2346.91	-0.492236	0.0474447
PPP1R2	1488.95	-0.492524	0.0986595
JMJD1C	8869.56	-0.493529	0.0784377
ERRFI1	1939.29	-0.494179	0.0586995
ANK3	3038	-0.496716	0.0831175
FAM76A	364.814	-0.497768	0.0650611
LRRC1	752.66	-0.499708	0.0338268
LGR4	1586.71	-0.501583	0.0282837
BCLAF1	4223.06	-0.501744	0.0442821
ALCAM	955.072	-0.504269	0.0784377
CDK14	996.178	-0.504456	0.0589677
SRPX2	723.213	-0.508765	0.0420052
LPAR1	1183.18	-0.509804	0.00303451
NAA35	1034.56	-0.510829	0.0325081
TMEM67	296.295	-0.512258	0.0974886
DYNC2H1	2358.76	-0.514031	0.0840385
TFAM	694.406	-0.520089	0.0702932
PRKAA1	576.031	-0.52296	0.0432856
ADAMTS6	859.746	-0.523208	0.0580863
ZNF415	303.15	-0.523393	0.0802176
7-Mar	3004.83	-0.525735	0.0201931
ZNF26	387.977	-0.527233	0.0416128
PTBP2	1063.29	-0.527788	0.0172868
CTD-2192J16.17	212.371	-0.530668	0.0781606
ZNF709	212.371	-0.530668	0.0781606
ZNF827	425.259	-0.531066	0.0986595
PLOD2	2565.03	-0.532116	0.0388437
ZNF639	513.733	-0.534588	0.0426071
CAMK1D	268.112	-0.537911	0.0948393
ZBTB10	404.325	-0.542287	0.0598612
HNRNPD	1148.57	-0.542344	0.0304074
LIFR	672.17	-0.546312	0.0215466
LRRCC1	876.735	-0.546419	0.0291112
RFC4	275.649	-0.546743	0.0840385
NAALADL2	432.153	-0.547875	0.0904308
TIMP3	4506.9	-0.548293	0.0517422
LCA5	292.006	-0.552627	0.0858907
AZIN1	2005.77	-0.552888	0.0211801
E2F7	306.997	-0.553188	0.0646296
MSI2	1065.38	-0.553208	0.0265127
AKAP6	190.049	-0.554181	0.0986595
RAB8B	2221.34	-0.555314	0.0393272
TMEM161B	552.084	-0.564441	0.0461533
TAF1D	1304.31	-0.567961	0.0376653
ADGRL3	665.043	-0.569954	0.0108326
GREM1	2171.04	-0.57141	0.0986595
HNRNPDL	2505.05	-0.573031	0.0387404
ETV5	606.286	-0.578113	0.027707
SCEL	3078.89	-0.578448	0.0313122
PARD3B	836.209	-0.579344	0.0338268
HELLS	905.637	-0.581094	0.0338268
PRKG1	398.691	-0.582737	0.0840385
ASPN	3801.07	-0.584264	0.0936685
TNFSF4	226.251	-0.587572	0.083478
ARHGEF26	531.496	-0.592997	0.0211801
C1GALT1C1	418.918	-0.595617	0.0179781
FAP	2517.15	-0.596518	0.0397015
GNPDA2	184.255	-0.600586	0.0840385
PTGFR	634.448	-0.600596	0.0702932
RFTN2	547.474	-0.602674	0.051674
IFT88	529.763	-0.605179	0.0892275
WDR35	827.521	-0.607173	0.0393272
DCK	355.927	-0.617361	0.0500998
LIMCH1	1287.73	-0.619802	0.00237381
VCAM1	691.865	-0.619854	0.0703442
SGMS2	1371.51	-0.62134	0.0601891
CTTNBP2	467.034	-0.622108	0.0936685
SRSF5	2507.99	-0.625206	0.0243721
NCKAP5	471.53	-0.629215	0.0892697
CRISPLD1	1660.85	-0.63243	0.0840385
USP13	191.474	-0.640101	0.0421213
SMARCA1	496.449	-0.642449	0.0377913
NPHP3	803.532	-0.644413	0.00174318
C21orf91	1875.17	-0.649075	0.00275325
RCAN2	297.465	-0.649092	0.0243721
SEMA3D	985.288	-0.654945	0.0348206
MICU3	193.241	-0.664731	0.0856167
MDM1	194.075	-0.668478	0.0323026
HS3ST3A1	325.974	-0.669883	0.0870019
TSPAN2	182.638	-0.675278	0.0909658
SEMA6D	753.922	-0.675328	0.00071503
PROS1	460.176	-0.676003	0.0199014
HECTD2	1446.4	-0.678947	0.0160304
RGS4	599.004	-0.681192	0.0243721
ARHGAP18	583.352	-0.684729	0.00138821
OGN	4980.16	-0.691461	0.0393272
POSTN	10725.8	-0.697118	0.0179227
TIPARP	2078.93	-0.697986	4.65967e-06
PIEZO2	1341.48	-0.713465	0.00973684
CASC1	138.247	-0.714114	0.0601891
IFT74	404.82	-0.731281	0.0692947
PDK1	2206.2	-0.731397	0.00167813
ARMCX5	198.273	-0.737128	0.0108326
GRIP1	205.648	-0.752629	0.0858907
CDH8	96.8279	-0.755722	0.0858907
BBOX1	417.849	-0.760132	0.0586995
SLAMF1	257.898	-0.766395	0.0840385
FANCD2	1416.36	-0.766771	0.0421213
NR4A3	679.509	-0.772693	0.0650611
ARL4A	415.395	-0.774473	0.0108326
RNF122	282.26	-0.774489	0.0650611
GALNT5	187.476	-0.782385	0.0710479
EGLN3	5165.51	-0.795933	0.00174318
ITIH5	801.726	-0.803299	0.00275325
NFATC2	315.699	-0.815107	0.0205704
NRK	224.875	-0.822625	0.0601891
NR4A2	508.142	-0.831565	0.00071503
ADAMTS4	1279.32	-0.855439	0.0123575
PCNP	274.025	-0.858751	0.0986595
ANGPTL1	169.601	-0.885275	0.0831175
TNFAIP6	859.245	-0.889251	0.0199014
MME	823.746	-0.923396	0.014202
NUP62CL	90.0491	-0.933684	0.0338268
CSF3	294.548	-0.955711	0.0904308
ZNF610	57.2209	-0.959161	0.0869581
ZNF528	57.2209	-0.959161	0.0869581
ZNF766	57.2209	-0.959161	0.0869581
ZNF480	57.2209	-0.959161	0.0869581
FHOD3	248.153	-0.968022	0.0323026
LRRIQ1	51.4879	-0.977183	0.0766318
PLCH1	48.5547	-1.00033	0.0784377
FAT3	190.024	-1.00635	0.0741592
snoZ40	55.0239	-1.06329	0.0937481
SNORD6	55.0239	-1.06329	0.0937481
NSUN3	216.922	-1.0649	0.00189164
CA6	111.584	-1.20772	0.0615644
COL6A5	112.542	-1.25023	0.0650611
KRT83	107.84	-1.26538	0.0936685
KRT81	107.84	-1.26538	0.0936685
FAM26D	18.8161	-1.30497	0.0987246
PINLYP	52.8185	-1.3072	0.0873122
PRR9	81.8022	-1.31799	0.0974886
KRT71	937.037	-1.33782	0.0856167
SNORD111B	18.4573	-1.34548	0.0662142
RP11-35N6.1	39.1619	-1.37135	0.0346379
KRT27	460.676	-1.38406	0.0710479
TCHH	1760.2	-1.44217	0.0621517
KRT25	1163.09	-1.46297	0.0578624
TCHHL1	97.0605	-1.53614	0.0408921
GPRC5D	68.6665	-1.54098	0.0282837
LRRC15	289.943	-1.61079	0.0110381
DSG4	45.0686	-1.72314	0.0206551
FABP9	245.264	-1.87234	0.0108326
KRTAP15-1	25.6537	-2.06138	0.00275325
KRT39	40.1435	-2.0853	0.00235691
