# Supplementary material for: RNA-Seq Transcriptomic Responses of Full-Thickness Dermal Excision Wounds to Pseudomonas aeruginosa Acute and Biofilm Infection
Source: PLoS One. 2016 Oct 28;11(10):e0165312. doi: 10.1371/journal.pone.0165312 (PMC5085052; doi:10.1371/journal.pone.0165312)
Supplement: S7 File — (XLSX) [file pone.0165312.s011.xlsx]

## Sheet: S15
Gene_name	24HI-A	24HI-B	24HPBS-A	24HPBS-B	2HI-A	2HI-B	2HPBS-A	2HPBS-B	5DI-A	5DI-B	5DI-C	5DPBS-A	5DPBS-B	5DPBS-C	6HI-A	6HI-B	6HPBS-A	6HPBS-B	9DI-A	9DI-B	9DPBS-A	9DPBS-B	POD-0-A	POD-0-B
TSPAN6	461	404	522	473	962	731	450	586	1120	1246	1059	1029	1121	1196	525	408	458	578	1275	1284	1468	1515	1280	854
TNMD	5	11	21	22	133	34	31	39	129	140	152	293	402	126	13	9	18	24	585	568	1018	2140	66	80
DPM1	467	433	453	475	847	598	368	509	785	829	662	525	592	624	555	526	463	550	690	719	627	747	487	375
SCYL3	675	516	661	610	1062	834	544	643	608	1172	948	773	802	899	658	786	720	857	799	1085	951	1172	975	589
C1orf112	317	307	405	372	564	464	274	380	414	418	363	268	272	412	332	287	334	456	307	334	319	298	189	133
FGR	2292	1317	631	454	1143	876	417	630	11	814	1023	422	417	835	149	1936	732	741	583	776	454	544	201	67
CFH	1979	1844	2578	2472	4308	3560	2549	3278	5361	4796	3903	4971	3638	4403	3064	2432	3612	3365	5528	6515	5348	5829	10612	10219
GCLC	354	281	384	372	509	507	357	451	252	580	450	467	397	404	302	366	418	518	298	511	408	705	681	301
NFYA	381	252	348	298	420	280	220	279	162	565	487	429	477	574	246	446	443	496	465	580	509	687	527	239
STPG1	5	5	7	6	9	13	10	5	3	19	22	9	12	8	3	7	8	7	10	13	10	7	32	12
NIPAL3	145	135	215	153	379	244	146	183	10	325	310	339	289	342	16	141	158	282	306	365	381	585	597	217
LAS1L	276	232	322	239	474	384	259	319	172	474	434	517	444	463	193	310	326	391	358	492	408	707	542	266
ENPP4	123	95	72	82	187	162	131	106	232	158	164	100	130	132	148	160	110	120	124	151	125	162	116	85
SEMA3F	1533	1299	1629	955	1669	1270	877	995	5	2449	2209	1816	2242	2792	12	1051	972	1921	2187	2732	2751	2862	1792	462
CFTR	33	22	30	25	35	20	17	24	108	157	248	37	52	28	20	12	18	10	206	277	65	125	67	39
ANKIB1	1310	1148	1578	1546	2649	2100	1433	1775	1617	2545	2076	2197	2435	2319	1174	1481	1658	1930	2184	2601	2648	3064	3576	2067
CYP51A1	1343	1161	1412	1041	2252	1729	1056	1453	746	1727	1509	1122	1086	1279	1139	1539	1472	1770	1220	1664	1004	1189	862	602
KRIT1	738	691	770	792	1172	904	730	906	1809	1468	1171	967	1096	1183	916	829	886	929	1148	1454	1289	1493	1470	1106
RAD52	372	340	253	229	509	363	210	281	52	446	378	323	353	416	121	346	308	425	397	459	424	492	535	228
BAD	80	71	95	61	114	105	54	89	1	115	102	126	128	131	0	62	90	108	116	156	173	234	143	23
LAP3	1664	1593	1499	1403	2835	1935	1246	1641	1098	3212	2955	1853	1722	2214	1014	1653	1369	1855	2098	2888	1932	3118	2383	722
HS3ST1	340	172	226	154	574	597	296	404	20	289	316	160	151	258	39	573	344	431	122	266	169	214	280	124
AOC1	0	0	0	1	0	0	0	0	0	0	0	0	0	0	0	0	0	0	0	0	0	0	0	0
WNT16	75	89	128	115	160	96	77	97	348	369	273	456	280	160	58	35	86	77	294	383	340	654	182	221
HECW1	9	3	11	11	20	14	11	5	1	15	12	39	28	19	8	11	18	13	12	28	40	57	78	49
MAD1L1	153	145	148	110	226	171	100	156	0	253	219	230	216	262	3	145	153	230	185	236	238	276	325	77
LASP1	5799	4300	3427	2482	4248	3695	2406	2794	478	5424	5979	3957	4633	5701	540	3700	2765	4351	4943	6243	4976	5954	3361	1237
SNX11	257	269	219	173	474	315	169	247	18	343	292	289	306	369	32	248	218	342	362	365	345	440	280	109
M6PR	1798	1596	1840	1797	3011	2383	1594	1802	1337	2921	2531	2219	2091	2526	1393	1839	1750	2321	2235	2713	2190	3007	1663	897
KLHL13	65	65	75	73	124	91	51	70	114	131	104	105	112	117	59	44	65	74	100	114	140	131	121	64
CYP26B1	781	525	748	525	1764	1292	890	1201	54	814	688	959	1011	1057	105	1363	1204	1516	801	1005	1560	1781	1938	566
ICA1	79	69	78	101	177	110	83	104	53	180	184	203	182	178	42	63	80	92	192	172	194	226	297	164
DBNDD1	16	17	16	14	28	12	16	14	0	38	43	46	49	41	2	16	14	29	24	45	51	47	39	12
ALS2	683	533	862	799	1561	1059	702	866	451	1220	1109	1203	1218	1193	485	835	936	1114	1175	1302	1388	1899	1841	958
CASP10	1638	1151	460	358	1134	676	443	574	371	1061	950	610	537	799	1451	1450	581	661	1230	1059	662	979	92	71
CFLAR	4532	2882	915	800	2030	1745	652	840	859	1687	1681	1030	937	1057	1705	3300	921	1120	1686	1662	1203	1602	1345	734
TFPI	1187	822	666	1070	1454	1334	1054	1010	2482	1281	1370	1259	1431	1204	1506	1316	1074	1132	1048	1319	1347	1869	1144	993
NDUFAF7	185	151	228	219	313	239	169	211	62	297	247	271	247	281	181	202	176	251	262	309	253	342	251	119
RBM5	4579	3738	3945	3829	6484	4484	3063	3796	3390	7153	5958	6236	5933	5757	3950	4366	3957	4647	6538	7724	7107	9464	8582	4684
MTMR7	9	3	5	11	30	12	13	12	9	4	13	13	14	11	5	14	8	14	10	19	9	12	20	10
SLC7A2	1357	1009	958	819	1919	1253	821	1062	667	1292	1054	1209	1041	1177	1080	1410	1067	1257	1530	1710	1312	1755	2296	1328
ARF5	158	138	253	158	316	220	135	204	7	336	293	282	291	339	39	141	175	220	282	346	349	425	365	118
SARM1	66	55	39	34	82	52	24	35	0	121	103	100	80	89	0	37	24	59	130	128	112	163	90	27
POLDIP2	978	790	1001	772	1449	1162	677	873	98	1326	1193	1072	1110	1398	251	994	899	1226	1081	1471	1246	1481	1100	488
PLXND1	2503	2213	2594	1908	3235	2713	1523	1795	10	4361	4597	3833	4837	5068	20	1916	1672	3678	3894	5012	4811	5742	3479	1093
AK2	5	4	5	2	11	6	11	8	2	8	9	5	5	4	4	3	2	6	9	10	8	20	28	9
CD38	319	246	59	60	148	123	39	54	183	447	446	137	119	258	159	254	65	87	309	359	143	221	3	10
FKBP4	2304	2306	2664	2078	4242	2842	1654	2288	164	3825	3534	3062	3070	3718	746	2378	2519	3866	3220	3879	3241	3665	2902	1154
KDM1A	1163	1080	1419	1297	2244	1595	1050	1277	950	2024	1940	1885	1891	2081	885	1205	1132	1649	2049	2295	2375	2795	1594	825
RBM6	2740	2188	2233	2279	3673	2722	1936	2287	2908	4140	3590	3213	3169	3284	2906	2971	2477	2936	3363	4061	3812	4799	3924	2373
CAMKK1	245	208	399	322	538	450	237	319	20	478	401	463	444	421	22	203	297	437	410	485	528	760	986	395
RECQL	673	623	732	781	1093	811	581	730	1690	1424	1095	1297	1228	1227	845	669	701	801	1354	1443	1385	1672	1025	866
CCDC132	851	819	1089	1225	1995	1361	867	1251	1601	1787	1430	1295	1276	1442	1141	934	1169	1144	1465	1704	1695	1983	1706	1142
HSPB6	6	7	10	8	16	15	15	8	0	13	18	22	25	22	0	8	16	13	23	38	26	40	82	27
ARHGAP33	38	44	49	32	77	49	32	49	0	53	60	36	53	66	0	39	25	78	42	62	56	73	80	16
NDUFAB1	369	361	414	361	641	603	313	484	225	616	552	424	476	571	248	413	440	556	482	583	544	610	368	165
PDK4	1538	1367	1512	1715	7190	4830	2078	3787	2974	2921	938	4401	1872	703	1953	2349	2012	3132	2873	2620	2878	3156	1947	1195
SLC22A16	6	2	5	4	9	13	5	3	2	4	11	5	10	8	4	6	3	12	16	7	9	14	26	15
ZMYND10	12	15	23	19	39	29	20	21	0	38	29	51	37	44	1	13	23	43	51	48	57	80	117	37
ABCB5	0	0	1	1	3	0	0	0	0	0	0	0	0	1	1	0	1	1	0	0	0	0	2	3
ARX	0	0	0	1	0	0	0	0	0	0	0	1	0	0	0	0	0	0	0	0	0	0	0	0
SLC25A13	1043	832	1032	918	1634	1134	775	1047	636	1467	1331	1205	1156	1327	618	1025	967	1334	1258	1382	1188	1556	1178	618
ST7	388	354	413	355	514	460	388	359	408	711	574	536	570	592	293	350	351	466	578	720	692	711	511	302
CDC27	4067	3424	3726	3839	6489	4824	3888	4210	9035	6220	5242	4365	5100	5485	4987	4112	3843	4116	5138	6179	5661	5812	3386	2825
SLC4A1	4	3	6	1	12	6	9	19	0	8	13	13	4	6	0	5	4	11	6	10	7	11	90	12
CALCR	0	0	0	0	0	0	0	2	0	0	1	0	0	0	0	0	0	0	0	1	4	1	0	0
HCCS	578	585	740	629	1208	881	613	718	204	978	936	862	878	1064	414	759	745	896	939	1150	976	1257	1039	507
DVL2	355	269	357	288	531	347	238	313	5	573	618	446	580	600	9	303	341	492	484	768	668	797	817	286
SKAP2	1651	1098	494	511	892	663	377	522	513	1263	1105	556	596	907	928	1443	629	670	907	1098	552	762	227	140
SLC25A5	1790	1823	2305	2414	4324	2890	1619	2307	491	3350	2887	2512	2369	3062	1569	1970	1811	1808	2179	3458	2618	2805	1558	706
CCDC109B	663	592	712	688	1160	977	629	736	711	865	757	606	604	884	620	701	821	887	587	847	770	771	544	307
HOXA11	0	0	0	0	0	0	0	0	0	0	0	0	0	0	0	0	0	0	0	0	0	0	0	0
POLR2J	436	371	472	402	782	463	318	384	6	647	577	560	568	786	30	446	451	595	642	728	627	726	511	259
DHX33	360	385	439	312	741	566	340	465	155	655	505	534	490	635	205	538	498	762	546	638	584	801	530	225
MEOX1	361	296	295	206	581	342	271	255	47	304	343	205	282	532	55	291	253	420	253	351	274	226	145	42
THSD7A	66	64	112	105	177	129	74	89	29	159	171	200	246	188	15	71	77	100	220	221	251	374	839	394
LIG3	1040	842	1166	960	1710	1244	827	1026	170	1818	1475	1319	1404	1554	560	1233	1198	1341	1213	1928	1586	2014	1687	751
RPAP3	410	347	403	368	543	426	275	371	317	764	675	761	663	603	314	398	401	516	640	718	723	1190	732	413
ACSM3	286	325	289	316	452	247	104	304	430	399	280	330	319	233	315	253	127	313	227	334	336	202	203	128
AC004381.6	174	144	161	184	263	228	163	139	231	218	178	196	173	204	162	152	228	230	237	245	157	299	278	178
CIAPIN1	402	371	486	356	888	559	277	458	3	547	515	545	454	569	30	435	391	627	531	574	495	658	379	156
FAM214B	656	461	418	300	558	503	279	362	4	561	579	503	563	634	30	621	365	530	517	699	622	795	698	240
COPZ2	256	283	340	266	492	348	183	249	64	669	665	916	1006	929	69	178	218	339	888	1105	1234	1631	391	235
PRKAR2B	303	251	267	228	460	346	218	314	214	463	465	355	374	403	195	308	325	295	313	471	370	603	460	230
MSL3	0	0	0	0	0	0	0	0	0	0	0	0	0	0	0	0	0	0	0	0	0	0	0	0
CREBBP	3837	2608	2787	2306	4439	3673	2503	2846	1299	4865	4385	3773	4396	4273	1507	4006	2792	4078	4423	5222	4831	6308	7279	3121
BZRAP1	172	156	185	152	278	211	121	200	3	217	232	237	264	261	9	168	161	273	262	283	266	401	795	274
MPO	2	3	1	2	2	1	1	2	0	13	7	1	1	0	0	4	3	0	19	7	1	4	1	0
PON1	24	46	86	59	92	72	41	76	46	118	107	110	134	111	72	49	20	72	114	117	128	230	215	111
GCFC2	183	174	211	237	365	262	225	261	560	401	301	285	298	272	258	158	220	207	336	347	346	370	411	350
WDR54	220	156	137	98	205	133	63	107	4	176	187	132	136	159	11	109	96	137	150	160	132	213	149	62
CROT	1863	1470	1391	1560	2701	1688	1267	1617	2227	2533	1802	1805	1777	1841	1718	1434	1488	1657	2041	2426	2374	3312	1945	1472
ABCB4	25	14	17	16	33	34	28	16	13	23	27	33	30	23	2	22	18	21	36	17	46	31	90	48
KMT2E	5201	3857	3047	3223	5385	4183	3364	3730	7113	5972	5127	4029	4683	4390	4649	4089	3460	3375	4849	5677	5133	6052	7800	5780
RHBDD2	134	120	164	101	166	171	106	119	0	177	178	150	155	206	4	109	113	207	116	190	206	194	282	78
IBTK	1995	1718	2139	2414	4152	3053	1925	2738	5445	4091	3348	3092	3482	3397	3090	2542	2241	2349	3998	4452	4276	4912	3340	2526
MYCBP2	10071	8763	14023	14472	24498	15978	11413	13946	18364	22967	17738	15458	15961	15909	10724	10191	12838	14182	16210	20162	19077	22495	24055	15221
FBXL3	1358	1195	1138	1458	2276	1529	1265	1554	2997	2191	1633	1630	1611	1575	1689	1264	1350	1296	1950	1945	1935	2442	3168	2621
ITGAL	4004	2631	746	491	1301	1358	538	855	116	1904	2033	569	466	919	541	3988	902	972	1270	1456	484	903	83	46
PDK2	191	174	256	209	336	242	128	190	16	378	354	320	398	386	13	201	182	315	336	416	507	509	766	257
ITGA3	1615	1258	2067	1347	2501	2063	1374	1610	25	1734	1579	1294	1501	2078	87	1796	1886	3518	1049	1454	1381	1540	1690	477
ZFX	2710	2111	2210	2317	4109	2933	2168	2554	4503	3917	3409	2766	3167	3414	3028	2467	2420	2686	3478	3966	3474	3960	3305	2441
LAMP2	3095	2826	2229	2127	4601	2971	1850	2425	4399	3808	3400	2872	2764	3285	3094	3100	2348	2773	3796	3954	3596	4266	2738	1797
ITGA2B	106	86	110	88	154	110	75	92	0	216	204	225	301	288	3	77	93	142	256	336	375	473	224	68
ASB4	6	6	7	30	24	16	1	13	15	18	18	21	16	45	5	4	7	23	21	22	63	119	37	11
GDE1	899	625	666	492	874	919	443	664	168	811	878	567	512	737	322	963	692	920	615	895	790	768	399	134
OSBPL7	101	107	124	89	165	104	79	98	3	293	235	255	297	251	7	112	80	165	291	362	291	464	201	80
TMEM98	41	46	64	17	97	82	16	30	1	53	87	83	62	99	0	24	32	46	118	133	123	116	59	36
YBX2	1	2	5	4	6	5	4	1	0	2	9	5	7	5	0	2	4	12	4	2	1	6	7	6
KRT33A	12	19	27	16	188	254	48	399	0	5	107	55	15	66	1	27	66	65	20	30	31	19	2160	6
MAP3K14	788	596	530	419	948	701	437	546	14	844	861	564	634	827	36	755	474	705	715	872	707	1064	649	235
ABCC8	0	0	0	0	3	1	0	0	0	0	4	0	0	2	0	0	0	0	0	0	0	1	1	0
CACNG3	0	0	0	0	0	0	0	0	0	0	0	0	0	0	0	0	0	0	0	0	0	0	0	0
TMEM132A	690	631	893	532	773	616	350	420	4	1452	1399	1355	1314	1494	2	438	423	1042	1513	1725	1441	1962	784	163
AP2B1	3539	2945	2941	2391	4666	3541	2348	2812	2552	4582	3933	3001	3413	4268	3003	3321	3024	3467	3597	4595	4361	4549	3409	2089
TAC1	2	0	2	1	5	2	1	2	1	0	2	0	4	2	1	6	1	2	2	2	1	2	9	15
ZNF263	699	565	452	373	796	583	389	497	270	872	730	686	603	637	393	778	428	523	911	881	833	1031	738	392
CX3CL1	81	60	108	69	128	123	52	73	2	151	97	87	91	119	0	63	56	98	82	103	165	215	325	129
SPATA20	63	30	91	57	93	54	32	36	0	119	112	133	139	112	0	49	50	98	130	137	165	200	138	45
CACNA1G	248	131	224	157	308	216	135	171	7	638	577	605	755	572	12	148	168	298	910	1033	1164	1446	806	368
TNFRSF12A	433	314	343	176	453	503	253	384	0	262	287	201	241	485	0	463	331	652	170	327	270	293	95	33
DLX6	6	6	12	9	14	17	9	16	1	11	14	10	13	14	2	7	18	17	11	16	20	19	134	71
MAP3K9	304	212	321	278	544	423	274	353	30	418	346	328	350	367	103	350	354	559	294	416	312	407	344	118
RALA	427	365	381	395	620	492	360	405	602	668	537	571	616	613	510	363	410	463	540	669	689	707	413	247
BAIAP2L1	489	360	377	339	555	495	341	411	105	447	447	250	335	402	196	437	387	465	265	414	251	331	592	281
KDM7A	2454	2063	1917	2032	4212	2867	1939	2404	2494	3116	2704	2268	2262	2514	2751	2286	2099	2540	2387	2854	2639	2909	2456	1340
ETV1	309	272	307	360	692	463	357	374	544	554	433	366	371	473	282	284	324	419	457	435	448	511	738	460
AGK	190	164	224	225	366	287	222	250	86	320	279	223	272	289	125	224	231	311	223	309	310	375	340	219
TTC22	162	143	328	254	345	290	141	208	5	586	485	388	429	388	25	252	274	471	315	520	439	514	175	57
PHTF2	1425	1190	1789	1807	3871	2759	2082	2590	3101	2313	1755	1808	1742	2057	2141	1609	2161	2239	1826	1991	2091	2448	2699	2190
FARP2	450	384	694	547	1184	675	346	584	29	1015	964	1185	1177	1112	27	488	526	922	1089	1248	1394	1847	1946	641
USH1C	4	1	1	3	7	5	2	2	0	4	6	3	3	7	0	2	6	2	6	8	5	4	10	1
GGCT	2419	2263	3933	4168	3942	3089	2198	2455	3995	7881	7026	5592	6055	5751	1689	1908	2232	3332	4757	6889	5751	6992	1260	744
DBF4	758	754	887	993	1520	1199	871	1091	2139	1208	991	749	820	1005	1256	802	840	963	904	987	872	952	712	624
IFRD1	2152	1458	1193	1347	2169	1882	1195	1480	1950	2215	1757	1656	1491	1477	2143	2187	1359	1285	1717	1959	1996	2237	1325	937
LGALS14	0	0	0	0	0	0	0	0	0	0	0	0	0	0	0	0	0	0	0	0	0	0	0	0
COX10	299	242	295	227	489	382	238	294	94	460	411	299	383	493	147	358	304	447	318	458	388	425	279	146
GTF2IRD1	118	63	131	97	139	134	107	106	7	202	187	154	224	176	6	115	125	148	175	223	268	312	221	61
PAF1	733	573	685	604	877	780	570	714	93	1021	914	1012	939	1129	289	910	754	950	744	1244	1015	1399	1092	451
VPS41	1744	1373	1562	1637	2753	1968	1367	1732	2168	2871	2343	2044	2195	2506	1764	1595	1641	1960	2217	2673	2837	3281	3023	1948
ARHGAP44	12	20	26	20	36	32	22	22	5	50	52	51	46	49	3	14	23	48	28	46	48	54	135	66
ELAC2	426	354	585	428	795	649	316	522	23	657	631	568	537	631	67	608	500	904	569	672	618	812	641	200
SCIN	665	488	1293	1119	2171	1662	971	1379	224	670	644	673	518	821	762	1039	1302	1248	514	788	760	1056	5102	2736
MYH13	13	13	20	17	35	16	9	8	0	4	3	8	3	18	2	5	25	16	2	5	8	8	59	20
ADIPOR2	1275	1074	1512	1370	2248	1888	1113	1410	892	2022	1739	2080	1697	1668	1110	1266	1381	1753	1389	1898	1745	2568	2256	1103
CDKL3	58	35	59	60	72	71	49	52	86	88	46	70	94	69	53	59	64	75	110	141	115	164	159	118
UPP2	0	0	0	1	0	1	0	0	0	0	0	0	0	0	0	0	0	0	0	0	0	0	2	2
PRSS21	3	2	3	2	3	2	2	1	0	2	5	7	3	4	0	3	0	4	2	5	5	5	7	3
MARK4	226	228	262	201	391	318	195	248	1	418	444	284	381	383	21	348	266	490	342	507	396	494	474	135
PROM1	58	74	67	68	167	101	61	86	94	190	213	176	176	194	35	42	54	86	209	238	239	256	181	113
NOS2	513	269	38	12	108	76	19	27	0	98	63	51	47	55	39	918	37	47	148	126	96	158	30	12
DNAH9	1	8	7	10	17	13	7	8	3	3	3	6	5	4	3	5	12	5	8	7	8	8	60	22
KIAA0100	10356	9249	9455	7456	16543	11312	6788	8819	3286	14704	13299	10605	11354	13135	6571	10369	8503	11727	13001	14694	12679	14716	8969	4303
SLC13A2	0	0	0	0	0	0	0	2	0	0	0	0	1	0	0	0	0	0	0	0	0	0	3	2
GAS7	1692	927	804	650	1571	1080	611	809	28	1033	933	702	790	986	119	1254	757	946	772	942	863	972	1653	664
CEACAM7	297	159	103	43	129	101	84	80	155	509	504	123	123	121	196	251	152	100	344	460	136	175	15	8
CD79B	4	2	5	5	5	2	3	1	0	21	47	12	18	6	0	5	5	13	29	57	5	7	7	9
SCN4A	5	4	1	5	9	6	6	6	1	8	6	9	5	13	0	4	3	6	6	9	9	15	6	0
ST7L	425	333	357	391	472	459	338	393	741	681	553	496	531	513	575	440	442	409	518	678	622	756	705	540
TKTL1	39	41	60	53	97	42	36	34	13	54	24	37	16	44	20	31	42	79	38	36	50	43	52	25
PAX6	0	1	1	0	0	0	0	2	1	2	1	0	2	1	0	0	2	1	2	3	0	0	0	0
RHBDF1	788	698	836	524	1277	861	523	696	4	1093	1031	971	1154	1276	3	794	709	1358	984	1183	1291	1560	1518	455
LUC7L	641	597	735	723	1223	864	526	715	265	1178	1187	1180	1224	1128	363	783	706	1011	1316	1511	1442	2047	1456	654
CACNA2D2	47	35	41	16	91	70	30	35	0	52	52	29	45	38	1	50	27	59	61	60	55	61	89	22
PIGQ	229	189	304	158	330	302	163	191	0	253	268	374	319	382	4	212	210	389	222	346	331	606	387	92
CRAMP1L	403	321	436	372	721	546	337	439	17	714	724	675	791	704	37	485	365	722	685	908	823	1112	1078	372
TEAD3	294	244	406	255	604	436	256	333	16	760	709	467	731	713	18	339	296	545	679	869	842	851	653	234
SELE	1160	900	878	887	3917	2737	1088	1824	1295	1108	1191	464	736	1601	1683	1910	1020	890	1065	1276	775	765	312	236
DNAJC11	924	758	1014	816	1632	1225	710	997	137	1304	1127	985	1063	1249	338	1128	1092	1512	1066	1248	1107	1357	1206	440
FMO3	0	0	2	0	3	2	0	1	0	1	3	1	1	2	3	1	1	0	1	1	1	1	2	0
MYLIP	1014	776	1048	1240	1818	1422	863	1231	1109	1892	1575	1579	1493	1526	677	1077	1153	1290	1569	1843	1785	2702	4985	2862
NOX1	21	8	4	7	4	4	1	3	7	4	10	6	1	3	14	10	3	0	2	11	3	0	6	2
E2F2	776	423	170	165	326	294	125	187	11	312	308	107	97	171	27	625	179	273	305	274	101	160	83	19
PSMB1	1167	981	1339	1414	2323	1797	999	1500	916	1966	1543	1394	1407	1839	1216	1366	1322	1636	1446	1799	1656	1769	1189	652
SYN1	11	7	4	3	8	6	3	3	1	10	11	6	12	12	5	9	7	5	1	5	4	2	7	4
JARID2	1192	987	1499	1258	2091	1599	1064	1297	273	2249	1908	1654	2089	1934	507	1416	1425	1703	1458	2008	1607	2099	1671	700
CDKL5	201	150	168	166	269	186	182	159	224	328	275	273	348	286	156	129	148	184	351	391	447	454	505	292
CAMK1G	3	4	8	4	8	8	5	5	0	6	7	5	3	5	3	6	7	11	4	4	5	14	42	10
CDK11A	1045	966	1114	796	1512	1240	791	1067	25	1619	1466	1612	1827	1841	105	1337	1019	2003	1505	1879	1878	2258	1302	489
NADK	1105	886	988	705	1284	982	584	807	10	1154	1169	863	940	1214	19	956	855	1324	921	1168	1052	1184	864	244
TFAP2B	69	71	145	167	163	147	108	131	169	267	233	167	241	232	80	65	101	160	208	277	295	330	604	308
TFAP2D	0	0	0	0	2	0	0	0	0	0	1	1	0	1	0	0	0	0	0	0	0	3	0	0
DLEC1	14	7	18	8	9	9	7	10	0	21	19	43	29	15	0	10	9	13	25	27	28	48	33	14
ADAM22	157	113	120	139	306	166	146	156	166	181	186	256	204	199	149	108	120	107	160	235	180	328	367	276
SYPL1	1345	1158	1389	1442	2599	1960	1186	1632	3447	2672	2052	1484	1786	1903	2074	1431	1478	1656	1967	2333	1970	2114	2131	1551
CYB561	86	82	171	110	199	160	55	89	0	163	183	164	172	199	0	107	111	197	160	183	202	246	170	47
SPAG9	3991	3225	3418	3360	6691	4947	3463	3934	3645	4934	4381	4182	4105	4470	4134	4667	3720	4393	4524	5245	4766	5899	5115	3158
CELSR3	15	14	16	14	10	7	7	9	0	16	22	16	15	15	0	7	10	16	26	22	18	28	13	3
AASS	465	402	592	660	1330	812	615	680	1168	925	898	722	706	857	580	436	569	668	852	941	904	1432	1949	1451
PLEKHG6	108	78	159	101	152	97	49	110	0	204	178	131	167	170	1	54	89	152	166	226	186	199	129	25
MGST1	1664	1216	1036	953	1410	1173	735	885	1133	1572	1190	920	831	983	1243	1383	1011	1044	946	1185	858	999	581	373
CRY1	574	422	437	370	804	710	402	540	578	700	558	400	449	438	663	654	627	777	429	560	412	585	660	448
PGLYRP1	6927	3694	649	385	1070	1742	457	733	2	1107	1273	437	196	567	0	5783	1031	1086	893	767	280	369	37	17
NFIX	405	295	760	529	889	745	540	619	25	864	900	824	1125	1020	54	425	534	759	1118	1201	1430	1818	3243	1197
ST3GAL1	603	436	165	137	380	301	161	182	3	355	425	221	257	352	8	341	177	285	308	434	255	382	317	98
PKD1	429	384	646	338	963	762	388	585	1	794	779	964	1049	867	0	497	516	1031	975	1185	1308	1988	2584	573
MAPK8IP2	13	18	27	23	42	31	19	20	0	24	31	14	14	32	0	27	24	29	15	21	19	34	35	9
MED24	1316	1154	1202	923	1976	1472	889	1175	98	1665	1642	1441	1462	1558	306	1551	1202	1795	1338	1748	1474	1914	1188	417
RHOBTB2	467	335	448	304	714	483	307	398	4	557	495	497	594	653	9	448	383	699	500	652	658	770	911	268
HEATR5B	907	754	1059	1014	1593	1045	794	1060	1424	1945	1491	1691	1633	1589	1075	987	1172	1353	1649	1916	1861	2537	1737	963
SEC62	1425	1137	1316	1699	2622	1809	1321	1619	2765	2578	2071	2642	2119	2174	1846	1339	1490	1498	2250	2629	2584	3432	2680	2092
RPS20	9383	8709	12074	11295	22274	13203	9394	11280	2471	18980	16076	16017	15769	16081	6448	10906	10704	13633	16941	19242	17427	21318	12415	6404
CSDE1	9714	7216	9480	9115	13808	11478	8830	10089	14472	16061	12873	16873	12537	12914	10172	9186	9328	10446	11763	15109	14116	23886	12463	7753
UBE3C	2025	1738	2042	1928	3591	2668	1653	2388	2022	3258	2649	2236	2256	2610	1770	2058	2007	2511	2677	2861	2632	3157	2909	1714
REV3L	3452	2837	3382	3613	8015	5298	4408	4484	8814	5646	4878	4123	4574	4857	4578	3742	3698	4251	4851	6048	5563	5831	5927	5133
TENM1	165	128	199	163	347	198	171	181	255	466	405	414	527	408	173	189	187	143	419	582	558	778	491	303
PAX7	4	5	3	1	9	1	2	9	0	15	9	4	6	7	1	7	3	5	11	10	4	7	6	1
IYD	7	2	2	3	3	1	1	4	2	22	15	4	3	3	0	1	3	2	12	9	4	1	0	0
FAM76A	288	269	307	302	560	376	314	345	289	461	405	328	396	388	264	234	279	300	396	454	473	555	562	356
TRAF3IP3	75	60	84	81	99	81	41	59	83	289	281	113	131	160	41	63	43	70	224	262	131	261	106	81
POMT2	284	204	273	226	382	287	163	255	36	438	400	394	477	482	79	261	284	415	437	589	495	630	494	169
VTA1	525	453	629	558	880	690	502	635	753	1010	834	701	863	879	394	499	534	667	721	1025	958	998	735	462
MLXIPL	108	83	149	80	153	108	50	79	0	191	185	189	219	207	0	63	57	128	173	198	213	259	316	75
BAZ1B	1949	1581	2108	1920	3570	2635	1843	2280	1437	3231	2885	2665	2768	3063	1701	2092	2255	2642	2668	3190	2823	3895	4004	2381
RANBP9	1646	1402	1706	1572	2869	2362	1589	1877	2441	3067	2528	2362	2348	2459	1797	1544	1675	2123	2307	3091	2779	3464	2588	1607
ETV7	144	111	51	45	101	83	42	48	0	314	251	68	63	79	8	210	54	70	130	233	61	291	105	33
SPRTN	387	334	349	353	612	439	321	367	404	620	535	438	508	519	288	427	381	432	514	593	566	658	467	270
METTL13	284	236	278	254	592	451	249	330	20	349	285	312	255	345	110	320	281	425	351	400	277	417	450	185
DYRK4	10	8	5	22	31	32	13	24	3	9	5	6	3	8	7	11	10	21	5	6	10	3	6	1
ZNF207	3710	2833	3166	2677	4072	3455	2589	2782	2824	4888	4290	3097	3662	4338	2683	3842	3413	4464	3552	5025	4073	4668	3454	2083
UQCRC1	2125	1868	2557	1845	4035	2681	1421	2049	33	3094	2960	2644	2461	3456	137	2203	1995	3176	2895	3149	2737	3390	2124	654
STARD3NL	360	354	379	357	725	512	365	513	634	817	709	690	785	702	411	404	419	456	829	972	937	980	696	489
CD9	4768	4683	7334	6965	16110	9250	5461	8470	4680	8305	6913	7259	6732	8822	4159	5576	7091	7995	7597	7276	7605	9070	10670	5679
HHATL	1	3	2	1	8	3	2	4	0	5	3	1	3	3	0	1	3	5	5	0	5	3	23	5
NCAPD2	1432	1171	1665	1340	2233	1763	1087	1397	170	1592	1560	1061	1295	1864	368	1166	1201	1941	1194	1511	1279	1300	742	276
IFFO1	440	379	386	347	754	472	304	384	19	605	584	495	510	578	46	464	414	535	568	638	605	916	1097	354
GIPR	3	0	0	0	0	1	0	2	0	2	3	7	0	0	0	0	0	1	0	1	3	2	1	1
PHF7	126	128	116	136	202	137	113	113	144	231	193	152	195	176	124	122	131	133	213	230	254	265	251	126
SEMA3G	141	117	136	111	283	173	86	127	0	259	232	226	218	256	1	86	113	203	238	205	262	297	330	83
NISCH	978	830	1146	814	1739	1276	701	1002	32	1573	1408	1702	1542	1557	127	1046	1030	1634	1426	1727	1797	2516	2180	793
STAB1	6983	6382	7502	4875	12251	6999	4319	4859	16	12111	10757	11767	9771	12879	31	6325	5044	12766	9329	11358	12614	13423	3679	1166
FUZ	32	50	71	38	67	73	19	49	0	94	135	162	143	118	0	44	42	104	107	147	167	186	149	37
SLC6A13	26	13	2	4	8	5	2	9	1	10	11	13	4	11	3	23	4	12	15	15	7	5	13	6
IDS	3260	2666	3245	3236	5847	4141	3126	3565	6184	6148	5366	4524	5589	5321	3415	3425	3460	3889	5504	6494	6609	6530	5716	3818
PRSS3	4	1	0	2	1	0	1	0	0	2	2	1	1	1	0	1	0	2	2	0	0	1	0	0
ZNF200	460	347	205	186	355	283	159	228	180	352	266	223	229	245	387	433	211	234	280	324	236	332	165	106
CD4	51	31	42	38	49	38	13	22	20	354	341	96	117	138	16	35	16	40	209	241	116	288	24	16
LRRC23	1	4	3	4	8	6	1	2	1	14	15	10	5	2	7	4	1	1	45	16	17	20	2	1
BTK	549	390	143	166	294	241	176	190	174	412	471	212	178	304	405	500	215	192	344	393	297	399	60	48
HFE	293	207	283	244	449	338	166	266	23	320	337	375	377	424	19	207	236	306	342	389	529	563	323	150
SCMH1	406	296	408	346	645	508	361	427	274	717	546	480	745	597	186	367	328	452	609	761	831	913	1034	501
FYN	786	612	473	480	813	577	441	545	467	997	1020	696	827	772	496	717	528	644	845	1238	982	1172	904	530
HIVEP2	2731	1912	1894	1658	3988	2781	1958	2388	1646	3652	3352	2431	2971	3378	1950	2839	2241	2601	2960	3829	3339	3931	3735	2018
FMO1	35	30	35	41	40	22	17	12	180	436	319	136	137	58	10	7	21	10	306	400	152	149	128	101
TCEB3	1499	1173	1500	1339	2145	1671	1183	1358	204	2679	2344	1769	2209	2252	375	1506	1467	1941	1852	2498	2139	2638	2394	1089
LYPLA2	494	424	526	345	869	522	290	419	2	645	700	558	574	719	23	499	447	721	698	781	699	716	504	130
CLCN6	634	479	629	534	975	725	499	616	42	1105	1185	971	1007	1159	79	505	642	985	1112	1223	1295	1504	1453	515
MRC2	1564	1409	2015	1393	3270	2212	1227	1722	9	5021	4969	6123	7180	6156	21	1403	1420	2610	8048	7834	9136	12349	5300	2090
SLC6A7	2	5	5	2	3	5	2	1	0	11	2	10	3	0	0	6	5	5	2	6	4	5	6	2
BTBD7	1516	1341	1815	1631	2916	2206	1543	1823	1688	3139	2736	2643	2943	2886	1310	1841	1854	2487	2881	3242	3136	4100	3231	1629
MKS1	154	165	220	171	278	197	105	147	14	300	295	277	262	285	47	103	130	240	322	341	323	422	441	175
ABHD5	1768	1465	1605	1526	2708	1888	1258	1665	2213	3420	2853	2421	2101	2289	1465	1515	1444	1818	2631	2860	2567	3409	1455	882
ANOS1	33	29	54	26	39	55	28	40	0	54	63	87	69	89	0	34	36	45	49	85	90	125	96	22
AKAP8L	1056	858	737	698	1317	985	609	816	113	1358	1285	1185	1211	1222	367	1090	766	1097	1260	1490	1234	1675	1378	573
MBTD1	894	741	978	1086	1616	1106	756	996	2193	1934	1519	1436	1484	1272	1042	820	873	873	1722	1926	1774	2490	1861	1350
UTP18	479	435	460	465	868	680	422	669	692	718	687	600	539	628	481	539	603	621	540	749	641	782	699	498
RNF216	1039	786	787	774	1561	1157	614	985	458	1415	1334	1109	1128	1287	443	1025	862	1211	1225	1588	1401	1789	1608	826
TTC19	498	417	481	424	814	648	401	476	219	599	454	569	565	624	323	574	440	514	523	678	619	822	859	497
DPF1	5	7	9	3	8	11	3	9	0	7	12	3	10	19	0	6	6	10	8	11	8	10	16	8
SYT7	19	13	35	35	41	18	11	11	1	53	44	53	67	58	3	7	17	18	49	61	54	65	94	30
LARS2	397	343	491	358	749	469	248	400	43	697	575	557	531	621	112	416	410	578	615	656	639	877	636	260
PIK3C2A	3050	2343	2778	3099	5334	3867	2785	3215	7490	5467	4522	4186	4231	4252	3900	3077	3167	3180	4605	4987	4946	5896	4529	3403
PLAUR	2990	1872	1328	763	1521	1950	922	1138	3	1565	1796	1189	1509	2017	8	2923	1275	2245	1110	1882	1482	1407	243	89
ANLN	2873	2681	3221	2999	5418	4216	2961	3604	2785	2488	2219	1742	2044	3271	2813	2497	3047	4042	1623	2224	1639	1612	648	485
WIZ	405	286	451	307	593	517	350	404	40	689	589	488	709	645	16	494	377	685	617	721	763	838	814	253
RABGAP1	2127	1718	2169	2210	3780	2491	1810	2230	2439	4208	3273	3173	3603	3206	1652	1918	1977	2356	3497	4135	4174	5135	5066	3058
DCN	12601	9979	13969	18177	27943	20774	20124	16561	23814	29738	24350	25769	32615	30113	14078	14339	17076	15132	32345	43279	47478	43158	71786	54529
QPCTL	130	84	113	87	146	135	75	94	0	155	198	154	193	211	0	127	114	181	133	243	209	301	271	74
PPP5C	605	463	647	426	923	728	383	511	8	732	726	638	593	801	84	788	642	1020	530	813	694	963	701	230
CEP68	344	326	543	401	731	434	312	394	219	1041	811	1115	1021	766	74	263	321	574	1010	1013	1220	1509	1596	645
MAP4K3	736	572	863	996	1398	1041	822	913	2044	1650	1340	1300	1421	1317	869	726	859	936	1380	1688	1845	2094	2040	1443
ZBTB32	9	5	3	2	11	3	1	6	1	14	21	9	12	19	0	1	4	13	10	20	9	13	4	2
TYROBP	3078	1875	1147	852	1523	1316	712	949	55	2030	2001	989	887	1840	124	2118	1131	1601	1243	1663	1100	1135	134	62
TMEM159	275	268	420	423	655	446	285	368	348	583	462	527	507	494	278	229	330	530	496	517	566	683	655	354
GABRA3	2	3	8	3	8	4	3	10	3	3	5	4	4	8	2	4	2	4	6	7	3	11	1	0
BRCA1	508	454	596	558	715	645	429	592	561	521	480	413	435	585	392	337	439	525	390	414	351	437	123	51
ERCC1	244	173	297	170	350	249	148	150	0	322	286	290	307	353	10	190	169	317	308	313	354	408	268	86
CD22	365	263	135	146	276	206	74	82	21	310	402	142	178	277	18	207	92	174	299	315	131	193	41	17
SEMA3B	154	127	321	281	558	433	233	320	1	282	252	431	451	419	2	224	275	363	496	437	676	1093	3202	897
MBTPS2	214	182	284	275	400	305	236	266	461	488	366	325	400	405	256	210	282	292	386	454	420	514	453	225
LTF	861	135	127	17	38	109	14	17	7	95	183	50	15	7	129	599	493	64	182	96	18	40	2	1
EXTL3	1173	1124	1437	1079	2177	1537	1016	1238	522	2220	1867	1724	1865	2026	919	1327	1347	1741	1816	2161	1898	2555	1735	799
NR1H4	0	0	1	0	0	0	0	0	0	1	0	0	0	0	2	1	0	0	0	0	0	1	0	1
ELOVL5	511	496	449	437	898	668	411	543	331	861	754	575	705	813	367	574	564	727	830	1008	734	934	511	271
ALOX5	491	342	246	138	436	322	141	220	15	310	394	275	307	297	86	752	271	285	406	379	348	425	271	102
CALCOCO1	358	290	527	457	860	635	387	522	3	828	700	787	861	792	5	435	397	743	741	803	988	1391	2610	839
UBR7	284	268	384	346	557	471	314	385	244	429	432	372	411	470	258	289	293	450	459	552	446	593	484	326
MAP4K5	1823	1451	1541	1796	2700	1916	1573	1834	3495	3045	2468	2273	2274	2333	2152	1916	1744	1915	2334	2948	2799	3202	2294	1938
EHD3	385	337	253	127	436	323	159	246	1	445	452	304	358	529	11	386	219	317	482	523	476	444	351	115
PSMC4	879	636	1009	657	1295	992	635	803	10	1321	1145	598	984	1315	90	943	832	1254	988	1350	1065	946	898	296
MAN2B2	205	165	244	144	292	221	149	158	5	363	335	339	396	442	8	190	190	327	322	447	442	515	317	95
SLC7A14	0	0	3	2	7	4	0	4	0	4	1	2	3	5	0	1	2	4	2	5	1	0	10	4
CLDN11	8	8	11	8	20	14	10	14	18	23	26	18	21	32	2	8	8	14	39	38	38	29	8	17
SLC25A39	617	466	749	386	817	790	405	604	3	1013	910	575	783	983	0	634	559	1094	691	963	929	973	912	230
MVP	3637	2907	2352	1356	3125	2545	1230	1807	11	2756	2858	2383	2297	3223	36	3754	1802	3053	2850	2704	2198	3456	1097	368
NUB1	1683	1427	1278	1181	2040	1465	936	1126	1670	2650	2107	1605	1574	1519	1077	1594	1154	1342	1654	2209	1819	2668	2254	1370
PGM3	1193	1060	1282	1146	2164	1620	1107	1398	1034	2019	1610	1785	1622	2034	976	1516	1296	1604	1990	2408	2121	2590	639	396
RWDD2A	64	59	58	79	97	75	62	58	44	76	77	84	116	100	44	66	49	80	100	116	102	100	64	33
CLK1	3127	2781	2429	2645	3412	2525	1822	2515	6446	5814	4685	5164	4126	3825	3223	2740	2806	2789	5093	5688	4617	7501	4743	3590
POLR3B	428	361	572	520	792	609	425	532	518	802	625	546	592	671	458	414	552	599	697	746	726	813	642	365
ANGEL1	399	347	530	338	638	405	234	320	6	779	688	761	822	818	11	388	356	602	876	953	1007	1297	714	235
RNF14	1283	977	996	833	1842	1351	804	1174	901	1449	1289	1086	1073	1319	1212	1213	1005	1216	1205	1369	1194	1565	1250	684
DNASE1L1	811	707	943	716	1333	916	550	678	11	1100	1060	851	982	1238	67	733	603	1076	789	1021	968	1137	680	281
DDX11	174	152	210	159	299	207	108	137	9	273	279	247	181	280	26	116	145	263	306	255	226	326	413	165
HEBP1	415	365	456	456	963	556	349	444	157	600	581	622	624	714	215	380	453	569	568	651	713	763	341	172
GPRC5A	93	70	74	48	334	221	111	190	4	65	46	60	78	76	7	167	106	190	54	71	72	88	36	11
MAMLD1	27	12	22	22	40	36	9	19	4	36	27	33	38	39	18	51	21	34	29	46	40	52	149	62
CD6	46	33	21	37	59	47	24	41	5	188	164	63	51	91	4	48	24	36	93	121	47	130	20	12
UFL1	973	784	1037	1180	1930	1365	948	1196	2395	1872	1392	1451	1275	1400	1315	947	1021	1124	1453	1665	1557	2095	1387	1258
POLA2	578	531	709	613	956	904	534	717	37	666	665	525	556	766	113	540	590	839	431	634	584	697	550	181
CAPN1	1686	1425	1670	1247	2319	1473	991	1280	18	1919	1985	1605	1873	2407	106	1604	1285	2374	1518	1993	1724	2259	1985	606
ACPP	1898	1537	997	862	1493	1358	800	1126	839	2361	2022	818	864	1145	1094	1331	1251	1375	1287	1894	1159	1383	1294	600
MDH1	1969	1821	2297	2182	3525	2616	1762	2322	2866	3690	2958	2099	2138	2532	2044	2057	2148	2627	2570	3292	2752	3033	2027	1429
SLC30A9	1261	1188	1311	1354	2324	1827	1220	1608	2186	2148	1832	1676	1655	1882	1627	1381	1432	1572	1819	2067	2032	2223	1582	1132
MTMR11	157	132	269	212	398	269	125	231	49	363	284	396	385	296	62	133	183	236	444	393	504	686	649	316
COX15	200	171	224	175	364	255	132	181	107	334	284	237	274	281	110	210	192	270	293	354	330	335	326	152
YAF2	422	350	428	450	651	586	360	444	841	684	611	561	551	609	365	462	453	529	592	702	610	616	479	340
ZMYND11	1099	919	1316	1504	2490	1721	1402	1546	2679	2257	1917	1769	2110	2025	1562	1186	1395	1541	2151	2499	2750	3123	3343	2469
WAS	1234	798	344	240	500	401	217	328	34	746	826	351	391	656	100	836	350	436	563	678	456	461	146	67
DPEP1	167	202	189	134	480	147	92	200	2	753	751	915	837	592	1	80	79	167	857	896	791	1090	184	20
BID	189	146	164	110	228	142	70	112	2	281	295	197	189	252	10	158	114	160	289	305	273	381	97	50
MATR3	5409	4986	6009	6981	12571	8308	5923	7330	13404	10407	8677	8984	8363	9018	6755	5359	5503	6283	10822	10641	10719	13448	10724	8950
NPC1L1	41	33	27	27	53	35	14	39	0	7	5	7	4	11	0	11	14	16	2	3	4	6	26	14
XYLT2	260	236	285	219	413	299	189	240	2	518	493	619	587	595	9	188	226	441	579	707	697	960	656	190
RGPD5	401	362	451	393	687	578	368	496	167	589	545	518	493	575	282	451	408	552	587	629	655	773	807	483
STMN4	2	2	4	2	1	2	0	0	0	0	1	2	3	1	0	1	2	2	1	4	0	2	5	1
NUDCD3	429	415	614	341	865	673	343	448	9	707	732	609	659	781	9	472	479	736	629	721	746	940	763	206
ISL1	0	0	0	0	0	0	0	0	0	0	1	0	0	0	0	0	0	0	0	2	0	3	0	0
CHDH	15	17	27	17	43	30	14	26	0	28	22	21	15	29	0	28	33	44	23	25	23	22	152	44
IL20RA	920	843	1435	1153	1806	1281	1028	997	1674	2728	1761	1922	1644	1233	910	888	1028	1457	1585	2267	1861	2095	1069	576
CLCA1	1	0	2	1	1	2	0	1	4	6	3	2	1	3	1	4	3	0	7	11	5	4	0	0
CLCA4	0	0	0	1	1	0	0	0	0	0	0	0	0	0	0	0	0	0	0	0	0	0	0	0
GLT8D1	395	336	418	456	616	397	358	391	653	894	747	881	946	868	314	285	365	446	968	1133	1150	1334	573	345
ATP2C1	2035	1907	2358	2230	3776	2578	1709	2282	3438	4018	3478	2839	3114	3134	2653	2134	2284	2769	3420	3848	3347	4277	3064	1730
IGF1	580	496	781	708	1057	774	732	609	851	2115	2028	1947	2452	2359	227	399	684	808	3024	4095	3501	3658	1312	637
SLC38A5	177	158	176	154	240	222	128	159	27	361	325	386	544	516	54	192	155	256	403	548	625	766	63	49
RALBP1	1698	1393	1785	1735	2820	2135	1425	1788	1427	3024	2386	2298	2227	2226	1243	1622	1784	2197	2074	2654	2485	3117	3040	1476
RUFY3	705	669	912	983	1636	1106	788	949	1308	1683	1326	1507	1497	1239	898	787	789	1064	1521	1652	1810	2317	1816	1239
CNTN1	479	170	604	453	589	462	248	411	324	608	425	841	585	801	304	527	344	429	800	848	909	680	2284	1758
SLC11A1	4569	3791	737	533	1079	1041	376	698	7	809	841	418	248	701	120	5012	985	1249	1083	742	298	544	14	3
WWTR1	3012	2604	3242	3258	6065	4420	3254	3758	4642	6457	5732	6821	6914	6066	2294	3018	2941	3958	7483	8294	9338	11339	5149	2850
AGPS	761	631	747	763	1195	990	773	874	1448	1242	1069	1045	978	1112	915	812	941	932	987	1202	1065	1431	934	623
CXorf56	258	248	287	300	477	334	235	285	339	446	326	360	320	374	276	306	260	316	406	379	379	512	395	284
ATP1A2	23	26	34	27	119	45	51	39	2	47	57	60	76	58	3	58	49	90	48	59	66	105	304	130
TTC27	606	502	725	622	1281	911	585	852	704	957	783	759	709	860	708	698	759	763	878	935	996	1148	898	626
ZNF582	69	59	99	78	114	126	55	70	129	145	115	113	121	136	93	76	80	107	134	165	144	187	177	106
PHLDB1	2571	1835	2079	1464	4096	2850	1693	2289	12	2955	2853	3225	3524	3704	58	2381	2096	3387	3587	3818	4369	5172	6296	1757
MARCO	20	10	20	4	13	18	8	17	3	6	8	8	1	11	4	50	21	18	6	7	3	3	3	0
CYP24A1	226	443	809	675	2519	1658	996	1211	53	73	89	145	236	448	622	1269	1410	2868	49	54	108	50	209	67
PRDM11	159	98	214	151	320	227	138	172	19	226	266	198	260	268	18	148	150	268	268	297	323	419	725	253
SYT13	8	6	9	3	2	8	6	3	0	11	8	9	12	5	3	5	4	20	6	18	12	26	1	1
SNAI2	1171	969	1261	1168	1812	1706	1241	1278	1656	2121	2074	1733	2150	2319	1053	1192	1279	1519	1842	2253	2427	2438	1659	1125
CD74	17849	12839	9605	9611	17146	12047	7898	8309	436	31097	30148	8230	13200	25157	1038	11294	8541	11108	17084	28274	17253	19479	3593	2072
HGF	894	768	599	701	968	599	493	534	2071	1403	1209	1520	1662	1348	776	638	436	576	1686	1660	1438	2151	519	413
ZRANB1	802	683	785	875	1695	1119	730	965	973	1690	1403	1275	1300	1150	706	849	867	995	1441	1640	1564	1985	1711	1061
NCDN	313	223	342	208	457	399	175	275	3	375	350	336	368	420	5	338	302	492	337	416	386	538	589	144
ADGRA2	775	734	937	646	1229	945	605	725	8	1532	1750	1641	1919	2081	6	714	687	1420	1774	2056	2265	3289	2432	810
ZFP64	116	98	175	125	189	161	70	107	13	236	245	203	259	273	27	79	108	197	233	301	285	355	355	135
MNAT1	234	200	243	291	452	310	241	327	380	427	282	337	295	353	285	208	244	291	358	373	372	477	426	280
SAMD4A	1564	1187	1507	1283	3355	2917	1775	2256	453	1735	1591	1585	1941	2214	547	1765	1735	2182	1878	2316	2580	3083	6943	3504
RUNX3	39	26	29	18	31	43	16	19	0	106	104	46	44	108	0	41	14	25	39	106	54	70	44	23
MRE11A	421	371	527	549	1010	697	450	654	894	742	550	625	506	583	623	453	572	571	618	638	682	777	1028	829
PLEKHB1	34	18	33	33	36	39	22	30	0	124	104	51	23	42	0	27	12	21	85	115	132	95	134	49
SERPINB1	1328	1134	810	661	1526	890	431	743	119	841	879	1117	785	931	385	1147	846	826	969	984	748	1126	499	285
SLC7A9	6	3	4	0	6	4	0	6	0	3	2	1	5	3	1	1	4	4	3	4	1	5	3	1
SPAST	872	729	947	1081	1709	1117	857	986	2254	1714	1268	1222	1166	1332	1294	923	972	1065	1344	1647	1563	1864	1403	1173
NRXN3	4	2	6	5	9	5	3	5	1	1	5	8	7	6	1	2	4	1	5	15	5	11	3	1
AQR	1711	1499	1964	1997	3275	2389	1862	2142	2997	2948	2617	2125	2296	2528	2190	2054	2101	2281	2323	2905	2745	2996	2491	1661
CPS1	14	4	15	19	46	26	24	34	2	16	28	47	28	19	13	13	12	16	24	17	51	49	46	33
C8B	1	0	0	0	0	0	0	0	0	1	0	0	0	0	0	0	0	0	0	0	0	0	0	0
FHL1	729	735	1130	1070	2234	1446	1274	1338	505	1479	1411	1521	1821	1912	438	704	1004	1354	1993	2196	1982	2057	1973	1379
RTFDC1	893	837	883	919	1341	1000	740	914	355	1391	1147	1101	1029	1269	550	803	832	1105	968	1273	1259	1602	1139	644
GABRA1	0	0	0	0	2	1	0	0	0	0	0	0	0	1	0	0	0	0	1	0	0	4	1	1
NLRP2	32	25	3	4	6	11	3	11	0	4	8	13	2	6	0	45	8	14	7	12	3	10	1	0
SLC45A4	603	467	519	418	555	466	240	321	57	801	1042	536	699	948	40	748	442	822	601	1019	1004	1093	721	183
RNF10	3474	2560	2605	2136	3990	3105	2064	2583	1258	4526	4319	2941	3716	3769	2340	3581	2646	3682	3788	4489	3894	4516	3244	1655
ZNF839	58	53	96	80	142	117	61	110	6	132	123	128	139	126	14	74	65	120	130	136	167	203	272	99
ZDHHC6	559	487	663	554	856	648	444	602	849	1004	790	761	795	836	637	540	580	710	739	1002	862	1044	729	456
GRAMD1B	183	150	117	103	198	154	90	119	65	346	308	264	257	221	62	191	100	125	258	334	317	425	410	244
RNH1	376	315	478	394	683	480	329	372	448	716	620	481	517	536	539	490	529	599	559	655	614	660	527	269
NDUFS1	2018	1661	2005	1724	3096	2308	1610	2065	2112	2765	2302	1948	1972	2353	2468	2173	2147	2366	2122	2365	2184	2520	1762	1156
RB1CC1	4022	3209	3487	4008	6373	4546	3365	3966	9463	7229	5789	4898	5538	4856	5526	4185	3756	3869	5867	6719	6238	7042	5917	4525
ERP44	1728	1391	1773	2038	2797	2138	1924	1937	4233	3547	2769	1940	2609	2949	2350	1875	2129	2096	2368	3260	2974	2769	2527	1818
ALAS1	957	680	689	523	869	692	465	557	183	1608	1196	857	863	1123	244	788	514	888	974	1408	945	1177	657	249
BIRC3	11773	6711	667	621	3007	3654	709	937	3299	2974	3582	584	543	911	5338	5411	846	783	2160	2739	489	1119	267	238
AKAP11	2620	2249	2809	2997	5423	3643	2621	3250	6859	5205	4451	4329	4423	4233	3354	2656	2848	2927	4793	5137	5344	6605	5546	4258
GLRX2	330	345	413	427	623	513	278	459	628	721	542	559	596	650	441	347	405	532	529	637	789	665	402	287
SNAPC1	317	242	325	335	612	424	326	379	311	431	345	308	321	331	352	360	310	356	351	406	343	397	417	333
DERA	444	371	544	548	914	627	367	536	429	948	736	690	658	826	400	379	451	553	780	882	883	934	590	303
STRAP	1933	1602	1967	2016	3452	2681	1848	2412	3162	2934	2576	1998	2145	2644	2629	2257	2403	2392	2414	2972	2562	2780	2264	1396
DEF6	1565	932	641	470	889	686	330	511	14	957	963	629	564	757	64	1170	615	784	739	847	661	839	527	198
PLEKHO1	452	442	479	407	686	626	334	516	130	681	772	894	809	885	89	511	527	819	641	851	939	991	633	255
GCLM	330	323	467	425	619	574	349	500	334	589	404	384	426	415	520	518	485	488	338	443	440	471	664	386
UBR2	2407	2072	2762	2698	4847	3413	2381	2950	4509	4497	3861	3468	3736	3738	2766	2544	2889	3141	3906	4432	4533	5382	5672	3582
DEPDC1	29	32	44	38	48	53	26	55	65	44	27	19	34	35	47	24	44	53	16	23	40	15	5	2
CCDC28A	78	90	110	129	148	77	57	62	123	220	141	203	174	148	55	53	59	103	189	206	239	275	212	144
RRAGD	173	136	116	131	192	136	79	110	95	174	185	115	107	140	57	95	105	115	165	186	183	231	150	116
HSF2	393	321	287	294	526	389	292	354	764	573	491	362	377	437	393	385	327	365	448	520	523	591	707	604
PHF20	1249	1009	1260	1182	2276	1512	1005	1275	1323	1936	1724	1627	1498	1628	1011	1118	1158	1492	1722	1859	1530	2323	1918	1258
NR1H3	181	155	213	155	428	292	171	224	4	315	269	310	256	255	12	266	233	359	295	290	274	442	742	242
TYMP	2	4	9	10	10	7	6	1	0	17	9	11	26	10	0	5	5	24	12	15	25	29	11	1
NCAPH2	1527	1340	1981	1419	2886	2090	1128	1520	24	1952	1918	1790	1745	2430	59	1471	1195	2334	1859	1988	2043	2622	1898	712
TOMM34	532	409	590	547	702	652	370	554	103	715	673	493	551	710	238	542	533	738	488	674	598	703	521	231
SEC63	1991	1602	1948	2217	3518	2737	2135	2499	3974	3521	2844	2729	2902	2854	3029	2428	2523	2428	2751	3390	3189	4047	3704	2617
KPNA6	1094	944	1293	1086	2017	1385	1113	1305	645	1663	1402	1356	1329	1633	1057	1240	1187	1584	1370	1667	1533	1794	1383	783
VIM	36063	28843	35121	31007	73140	56139	32585	45452	18469	37404	36135	35291	47321	50944	20644	40750	38555	46716	36478	43409	44718	52729	62640	36063
FAS	1708	1174	322	321	809	736	344	474	1402	961	1014	489	483	645	1377	1396	360	391	762	809	538	663	254	184
CD44	12584	9571	9529	8115	15429	12817	7975	9607	6312	14044	11922	6963	9221	10788	10207	12841	10181	10587	9757	12239	8515	8733	4602	2655
KCNG1	0	2	1	1	3	0	0	0	0	3	3	4	2	3	0	1	1	1	2	6	5	8	4	0
AGPAT4	158	134	173	181	204	137	88	120	23	192	249	219	235	286	22	132	121	280	200	235	209	267	167	86
SLAMF7	133	76	34	55	47	34	28	39	152	171	196	58	97	114	29	20	18	25	131	203	109	208	9	6
MIPEP	385	275	438	435	694	491	317	450	425	629	544	402	501	558	282	341	377	386	517	631	659	634	740	433
PRKCH	1227	942	915	684	1697	1176	683	883	172	1993	1808	1533	1289	1379	280	892	812	1197	1636	1815	1517	1952	1299	532
INSRR	6	6	4	4	8	6	4	5	0	22	11	13	19	24	0	5	6	10	13	19	16	14	6	0
IFNGR1	5467	3515	2446	2147	3839	2756	1773	2493	2357	3867	3500	2406	2119	2733	4469	5244	2593	2548	2920	3518	2398	2762	1218	856
B4GALT7	210	188	224	178	379	261	159	210	0	301	316	294	326	415	8	258	206	359	377	405	406	562	330	112
SH2D2A	40	14	20	12	35	30	8	26	7	154	131	36	44	86	7	32	9	17	77	99	37	85	9	2
VRK2	533	507	580	670	1153	811	602	730	1356	1086	849	816	801	840	692	568	609	713	809	957	968	1201	989	747
TNFRSF1B	6105	3703	939	631	1534	1459	585	811	34	1812	2064	1009	789	1233	220	5135	1028	1322	1764	1982	892	1205	293	101
VEZT	716	609	794	818	1452	996	809	919	1159	1111	824	826	816	929	1064	892	811	947	864	968	984	1153	924	676
POU2F2	93	61	41	38	45	22	29	30	1	168	152	76	82	124	4	86	22	51	91	163	109	112	16	6
BRD9	509	457	613	454	910	647	438	563	116	806	746	703	683	844	246	565	570	702	678	906	755	1016	574	303
SNX1	2576	2063	2384	2144	4099	2703	1965	2347	1459	3776	3129	2767	2847	3464	1600	2542	2651	3392	2636	3584	3694	3437	2321	1298
TBPL1	186	190	181	198	295	259	189	224	458	290	272	209	209	279	268	240	193	198	243	268	270	293	297	249
ARNTL2	286	202	202	220	209	182	159	197	269	286	306	270	248	513	340	202	134	218	207	242	245	102	30	10
BCLAF1	3915	3127	3186	3793	5751	4562	3595	3834	6938	5515	4749	4176	4047	4391	4226	3640	3163	3350	4384	5541	4449	6022	4722	4098
SLC39A9	1070	971	1192	1073	2097	1481	1000	1323	866	1969	1783	1643	1690	1780	921	1372	1271	1654	1882	2125	2080	2558	1903	1019
ANK1	138	110	132	78	205	151	93	149	0	84	93	84	80	139	4	95	122	166	29	76	70	67	99	56
IBSP	9	6	5	6	6	13	5	8	256	350	417	167	185	298	2	2	2	6	1015	731	712	442	26	11
TFB1M	188	150	232	243	422	265	177	215	56	369	372	320	270	321	88	213	225	337	314	368	344	402	363	172
RABEP1	645	517	624	685	1191	831	494	738	599	1046	959	1116	975	1040	680	647	604	823	1137	1226	1135	1550	1297	850
HMGB3	0	0	2	3	2	5	3	1	3	1	3	1	2	1	3	2	0	2	0	1	3	1	1	0
NUP160	1209	1124	1379	1173	2354	1831	1108	1559	1219	1689	1453	1125	1300	1558	1426	1443	1354	1679	1424	1630	1396	1605	1338	733
BAK1	1031	824	964	600	1375	1029	632	737	19	1835	1738	1073	1259	1617	52	1132	637	1141	1534	1620	1385	2139	526	198
MUSK	0	0	0	1	0	0	2	2	0	0	2	4	2	3	0	1	0	1	1	3	5	6	5	0
IKZF2	191	125	220	197	322	254	154	233	239	539	501	290	331	314	151	155	178	205	386	549	402	547	393	196
GRN	3668	2931	3300	2085	4285	3713	1770	2432	22	5448	5427	4520	4233	5864	17	3280	2192	4664	4290	5073	5500	8431	2893	767
FAM13B	2054	1629	1409	1423	2538	1971	1380	1697	3675	2676	2162	1950	2019	2026	2237	2014	1473	1551	2398	2568	2539	3074	2296	1829
ARHGAP31	1525	1161	1119	1009	2107	1636	1023	1204	239	1679	1589	1286	1591	1723	434	1563	1042	1519	1416	1807	1786	2078	1986	918
CENPQ	51	70	76	89	58	84	42	61	137	67	49	32	55	96	113	45	94	80	26	65	27	41	18	10
SARS	1480	1374	1801	1720	3598	2276	1647	2013	572	2507	2266	2332	2133	2525	1297	1786	1958	2404	2407	2774	2323	2950	1882	870
RANBP3	873	749	889	634	1284	1056	602	778	10	1264	1301	1217	1176	1365	48	886	757	1280	1181	1434	1306	1904	1596	442
ARID4A	1413	1194	1244	1359	2011	1505	1127	1364	2372	2444	2028	1864	1724	1733	1585	1460	1250	1340	1911	2204	1871	2672	2209	1580
TSSC1	60	54	84	55	106	99	63	74	18	102	82	70	81	95	20	77	75	92	71	111	106	119	70	43
PNPLA6	956	705	650	408	905	693	383	494	8	1022	1046	885	850	1054	21	753	589	1042	1071	1174	1071	1307	1102	215
IFT88	328	268	463	505	873	608	395	594	896	630	589	575	520	606	388	274	431	335	674	603	767	875	1306	1195
ALG1	115	119	154	108	162	125	60	98	2	217	191	194	269	257	1	113	82	193	189	299	254	346	240	78
ZCCHC8	565	497	554	516	924	661	504	597	613	1031	824	738	797	728	389	601	563	682	833	1046	881	1108	976	578
ABCF2	1511	1306	1576	1379	2886	2047	1182	1750	295	1986	1885	1473	1568	1951	839	2013	1850	2500	1754	2160	1631	1828	1353	557
CHPF2	456	384	545	340	723	561	303	393	5	858	845	998	977	1094	4	422	341	653	1069	1136	1368	1714	665	237
LRRC7	2	1	1	2	0	2	2	2	2	8	2	4	2	1	1	0	1	3	5	9	4	10	10	13
FUT8	996	743	540	554	996	821	547	668	1074	1024	959	860	718	869	1020	918	610	617	1007	1115	912	1098	827	611
UBA6	1361	1137	1243	1257	2410	1747	1248	1565	2867	2006	1723	1348	1485	1661	1803	1686	1347	1497	1582	1904	1845	1917	1625	1211
GAB2	885	613	295	226	456	453	211	269	13	651	716	319	333	403	64	627	288	354	565	675	336	461	716	230
ATP6V0A1	4242	3310	2058	1824	3800	2617	1557	2249	1419	4061	3911	2490	2445	2730	1875	3967	1915	2674	3761	3534	2666	3300	2338	1132
PIAS1	1507	1038	834	871	1374	1242	906	970	1246	1816	1541	976	1146	1389	1125	1326	1070	1119	1239	1632	1320	1375	1582	1056
SLC4A7	3374	2715	2302	1913	4494	3692	2321	2818	5147	5014	4601	2610	2684	3223	4197	3898	2280	2752	3457	4008	2575	2950	1352	939
APBA2	5	4	10	9	36	19	6	20	2	14	13	15	14	10	0	6	5	10	16	15	16	19	75	9
MAP2K3	1771	1042	755	498	1341	1035	573	803	6	1430	1430	618	924	1189	86	1706	814	1192	1193	1568	1016	1101	870	274
EFCAB1	0	1	1	1	2	0	0	1	1	0	4	0	1	1	0	0	2	2	2	0	0	1	2	1
TMSB10	8345	7315	6725	6685	15585	7740	5345	6844	530	13069	10797	11980	9251	14755	2205	8835	6907	9287	13312	12201	10587	12072	3081	1779
ASTE1	71	77	94	86	152	137	59	85	103	178	155	130	160	173	83	97	90	99	120	183	185	206	173	100
RNF19A	4287	2739	1438	1484	3505	3062	1353	1607	3451	2984	2751	2506	2289	2270	2881	3165	1494	1550	3321	3441	3189	4209	3045	2332
PEX3	600	560	871	980	1564	1070	748	904	1637	1382	943	985	942	1002	892	658	766	894	1079	1204	1344	1412	1113	861
GABARAPL2	898	768	855	764	1309	926	542	741	561	2073	1665	1383	1400	1343	682	791	824	998	1638	1983	1639	1907	1363	774
MYOC	7875	6516	19256	15027	38468	25901	12525	22054	3059	10677	9117	15017	11736	10906	6324	17877	21188	21857	11357	11015	12870	22213	144289	76035
SH3YL1	820	763	1086	1040	1672	1032	674	987	1138	2014	1519	1290	1390	1395	601	801	1010	1291	1363	1746	1632	1776	1411	849
FAM136A	346	267	401	368	573	469	325	398	279	678	539	677	568	543	297	420	393	533	521	668	576	873	546	291
VCL	5397	4610	5249	4535	8081	5712	4081	4864	2395	8326	7165	6792	7974	8507	3053	4855	4654	6304	7233	8387	7380	8558	4273	2342
DEPDC1B	142	150	187	188	256	189	105	159	165	192	168	185	157	199	132	128	131	180	162	176	148	190	23	11
DAPK2	96	72	120	129	187	109	54	100	13	81	103	124	112	93	16	80	50	101	83	98	109	140	405	122
NSMAF	619	521	721	779	1150	909	535	793	818	1013	979	760	734	911	762	658	652	816	947	1072	939	1244	1230	646
ADSS	1062	952	1118	1204	1835	1485	1096	1377	2046	1571	1428	1325	993	1391	1532	1160	1233	1226	1204	1529	1134	1805	1474	954
STAP1	34	17	16	19	58	62	42	39	62	34	50	17	21	50	60	51	36	22	28	49	27	34	16	14
RFC1	1575	1274	1738	1921	2872	2065	1574	1816	2673	2792	2422	2417	2412	2535	1561	1386	1677	1826	2535	3003	2781	3531	2468	1768
TBC1D23	1183	1030	1026	1163	1933	1444	1067	1291	3144	2104	1707	1727	1788	1738	1461	1079	1081	1102	2048	2245	2256	2461	1733	1408
CUL3	2718	2355	2802	3075	4723	3480	2597	3138	6968	4874	3990	3437	3820	3856	3528	2826	2660	3029	3962	4506	4369	5042	3980	2823
MYOM2	3	1	0	1	1	1	3	0	0	0	1	1	1	10	0	0	0	1	1	3	1	0	0	0
OTC	3	3	10	5	8	6	5	7	4	6	4	6	12	7	5	2	2	5	4	6	9	3	9	1
CYP46A1	2	1	6	4	2	3	1	4	0	5	2	5	3	3	0	2	5	7	8	7	8	11	12	10
ZZZ3	978	846	1155	1207	1745	1409	894	1167	2149	1834	1551	1468	1536	1441	1367	1058	1150	1284	1592	1855	1839	2190	1908	1461
SLC18A1	0	0	1	1	1	0	0	1	0	0	0	1	0	1	0	0	0	3	1	0	1	0	0	0
USP2	337	240	270	200	474	408	233	304	12	652	548	278	404	390	49	330	343	467	389	520	480	417	371	125
CASR	0	1	1	1	0	0	0	1	0	2	6	4	4	5	0	1	0	1	5	9	8	10	1	0
TUBG2	113	93	173	126	206	180	98	116	1	192	149	127	192	232	9	102	141	179	155	255	195	180	295	111
RPL26L1	468	410	457	437	1023	642	354	556	188	613	531	650	590	694	233	490	476	652	823	749	557	716	450	213
FLT4	421	340	421	341	762	497	313	333	2	556	628	548	711	757	9	372	319	555	631	789	794	863	916	363
NSUN2	1468	1197	1913	1524	2739	2278	1330	1841	259	2143	1902	1722	1568	2004	544	1907	1784	2489	1700	2043	1728	2314	1787	816
FBXO42	561	478	682	510	1012	701	510	624	148	1205	1120	1019	1230	1050	189	568	561	901	1205	1320	1470	1763	1233	465
MFAP3	1162	973	1245	1353	2036	1472	1118	1261	2499	2102	1726	1546	1596	1684	1577	1239	1320	1484	1711	2010	1979	2340	1684	1221
MRI1	800	623	984	722	810	924	611	636	3	1116	1049	811	990	1429	7	731	843	1144	689	1211	1153	1229	1201	344
METTL1	170	133	181	144	333	212	135	157	21	237	237	162	208	255	58	211	199	300	200	259	234	225	249	103
HOXC8	0	0	0	0	1	0	0	0	0	0	0	0	0	0	0	0	0	0	0	0	0	3	0	0
AGA	778	628	639	705	1258	968	545	696	1592	1280	1052	979	852	999	793	678	613	693	1099	1162	1134	1497	1063	857
PI4K2B	331	313	382	369	622	516	402	432	775	762	564	502	542	552	341	333	322	437	553	673	606	748	310	222
BOD1L1	2779	2221	2865	3161	5165	3625	2847	3237	5248	5408	4442	4506	4413	4188	3691	2907	3261	3496	4453	5712	5283	6793	5775	4213
MAT2B	519	471	534	593	882	650	483	581	1038	1068	840	814	800	819	668	586	587	613	858	959	988	1333	947	613
TLL1	215	225	166	242	301	324	177	228	200	489	409	423	478	335	199	279	273	241	413	428	399	491	319	193
EDC4	922	820	1032	844	1577	1130	727	967	39	1654	1661	1193	1392	1518	176	1128	971	1442	1544	1880	1515	1889	1733	698
TRIO	3639	3140	3721	3299	7043	4863	3229	4127	2168	6444	5610	5464	6349	6538	2600	3851	3857	5053	6560	7181	6996	8355	6662	3140
VCAN	39755	30626	16871	14824	27478	23864	15478	19127	11205	52168	46417	43769	56593	50528	14157	32686	21819	23305	73742	81585	72542	89415	1453	581
CLEC16A	459	355	449	406	697	606	400	507	125	816	723	587	689	704	181	540	495	691	615	784	801	978	1080	396
MSR1	1463	1339	838	1016	1749	1635	830	1396	1645	1539	1134	1031	777	1461	1823	1529	1387	1272	1118	1647	692	870	50	48
CDH1	3114	2406	3926	3087	5257	4331	2661	3848	913	6207	5467	2939	4702	4795	799	3591	3560	5680	3966	5900	4642	4265	5831	1889
SKIV2L2	1615	1305	1597	1628	2806	2008	1460	1874	3233	2844	2286	2298	2172	2243	2233	1858	1893	2018	2286	2661	2451	3398	2255	1655
DNAH5	0	3	9	8	9	5	8	9	8	4	3	10	8	15	3	6	4	8	10	16	12	11	37	20
ZFYVE16	3734	3365	3818	4052	6899	4309	3213	4260	6444	6473	5723	6260	5524	5770	3683	3624	3873	3884	5996	6053	5763	7978	4275	2545
FAM65A	615	474	502	344	768	569	358	416	8	798	860	660	797	927	40	584	420	665	868	996	961	1163	626	221
C6	0	0	0	0	2	1	2	1	0	1	0	0	1	0	1	1	0	0	0	1	3	1	2	1
RAI14	2073	1594	1662	1614	2511	2111	1484	1819	1753	2991	2886	3806	3694	3896	1841	1648	1497	1825	3524	4133	4238	5776	2779	1428
SOX30	5	0	5	5	4	6	1	2	0	1	3	6	2	4	0	5	4	1	1	2	4	2	5	0
BEST2	0	0	1	0	0	1	0	1	0	1	0	3	0	3	0	0	3	0	0	2	1	0	1	1
PHLPP2	254	169	242	246	573	389	303	339	185	411	369	370	384	352	219	374	266	352	394	414	467	616	668	427
SPDL1	253	240	283	285	439	321	217	292	274	273	243	203	201	309	250	231	237	338	196	224	172	202	74	38
STAU2	1152	836	1031	1122	1593	1217	963	1155	1813	2128	1796	1509	1851	1611	1080	1026	1180	1178	1578	2231	2094	2208	2117	1377
PQLC2	130	126	149	112	191	175	106	123	1	214	210	207	210	246	2	115	119	216	182	212	255	284	210	53
CTNS	191	162	217	230	399	286	162	238	24	290	268	219	272	263	88	213	220	317	261	291	268	346	421	142
PHF23	487	384	381	307	548	419	275	342	10	609	598	549	508	596	38	406	322	498	650	713	642	788	474	180
CDH10	0	0	0	0	0	1	0	0	0	1	0	0	1	0	0	0	1	0	0	2	0	0	0	3
INPP4A	790	628	692	551	1018	737	465	600	150	1263	1172	965	1010	1039	214	731	542	779	1007	1251	1161	1726	1746	771
RAB27B	476	428	657	678	863	609	456	560	909	1136	813	745	746	618	480	362	542	610	739	879	739	964	571	419
PSMA4	902	747	879	698	1481	978	587	855	77	1370	1223	1023	871	1184	459	983	898	1233	1076	1280	951	1378	810	370
LSG1	579	544	775	666	1309	887	539	763	319	1020	872	839	840	912	504	678	667	868	921	1028	945	1263	1421	808
PARP3	2018	1480	741	524	1109	933	553	672	24	1499	1643	826	953	1219	32	1468	778	1046	1234	1505	1267	1353	375	135
TNC	35129	36166	31351	28971	78712	47770	37895	41520	7068	38918	38194	68896	89376	88390	15879	43193	29197	48850	61419	78641	78826	84524	10006	11275
THAP3	63	50	65	49	62	58	34	38	0	115	126	109	101	114	0	35	53	98	106	140	112	167	158	42
FAM65C	203	153	255	177	360	280	130	161	0	473	428	438	404	349	0	143	158	314	410	519	630	821	427	144
TDP1	380	308	428	310	639	399	286	390	152	554	449	410	385	554	205	332	353	542	368	548	434	545	363	171
AIFM2	179	136	152	130	320	221	115	171	0	122	139	145	150	239	2	202	172	208	138	155	132	200	198	48
SPATA7	143	141	190	196	326	214	136	197	299	336	248	226	224	249	178	169	191	218	250	300	334	379	338	269
MED17	365	289	442	415	657	464	414	457	695	686	590	390	426	564	445	400	371	462	538	624	545	641	659	441
RETSAT	68	57	116	91	174	115	80	130	6	89	86	95	107	139	20	54	74	102	123	127	136	156	120	58
CAPG	3527	3150	5132	3323	6762	4503	2621	3665	40	5686	4977	4713	4610	6307	93	3305	3267	5490	4310	5051	4639	5660	3614	1497
USH2A	19	17	30	44	75	47	27	46	21	100	50	74	63	50	16	16	36	34	93	105	127	95	154	77
ZPBP	82	53	109	130	151	131	94	127	219	184	117	106	121	126	97	70	79	111	84	150	149	187	247	176
TG	26	33	13	8	38	15	19	16	3	31	39	21	18	42	7	30	13	18	34	38	28	30	13	5
ADAM28	5	4	4	4	10	8	7	10	7	14	10	6	8	12	7	7	7	2	14	7	11	21	7	12
BARX2	62	51	84	90	181	153	78	188	14	125	120	131	139	126	19	58	90	120	111	150	165	136	420	119
DCUN1D1	439	379	490	537	943	619	551	584	1216	960	756	780	659	637	742	487	552	547	777	820	767	1105	787	598
JADE2	287	214	332	263	511	433	222	326	1	423	417	401	396	404	10	377	362	587	341	441	480	767	1166	345
ZIC2	0	0	0	0	2	1	0	0	0	1	0	0	1	2	0	0	0	1	1	1	1	2	3	1
LCP2	5975	3491	565	571	1082	1097	438	642	548	1708	2001	373	485	933	2451	4845	808	762	1328	1462	532	638	121	65
TRIT1	206	174	200	192	345	237	154	204	192	350	294	281	280	259	244	294	204	236	304	323	319	347	336	219
ADRB1	2	0	4	0	2	3	1	3	0	5	1	1	2	4	0	0	1	3	1	2	6	8	12	4
GUCA2B	0	0	0	0	0	0	0	0	0	0	0	0	0	0	0	0	0	0	0	0	0	0	0	0
CUL7	719	561	828	707	1315	938	532	723	18	1382	1290	1685	1636	1478	47	623	665	1014	1566	1834	2051	3265	2297	813
CTNNA1	5986	5399	6769	5695	12756	7798	5116	6925	2481	9927	9247	8418	8635	9477	3415	6012	6191	8193	9550	10470	9357	11613	10120	4815
PHKA2	524	458	619	457	992	662	404	533	138	716	615	763	693	784	236	501	499	707	783	753	794	942	1424	697
CNTLN	377	306	395	498	910	552	460	442	1141	757	670	861	757	715	487	268	378	380	787	887	1010	1328	1086	914
EPHA3	240	239	307	330	638	464	356	312	580	667	628	757	828	562	213	244	260	357	856	970	768	1203	957	686
HSPA5	19127	12125	8708	7257	15456	11315	7172	9790	6606	15278	13502	10335	10788	13840	16019	18277	13292	15785	12513	17251	11133	12628	6391	3312
DSG2	1654	1453	1973	1488	2827	1973	1322	2119	1755	2101	1977	1749	1771	2186	1643	1503	1412	2077	1595	1653	1870	2235	4167	2323
GEMIN8	14	14	12	9	22	14	11	18	4	36	31	43	33	27	8	20	18	17	28	45	40	51	29	19
OFD1	331	284	310	252	483	371	182	316	19	614	624	618	543	570	22	388	327	424	535	690	531	939	964	237
PREX2	946	955	786	889	1788	1196	878	999	1569	1786	1513	1362	1449	1375	937	940	997	997	1379	1750	1687	1717	1754	1243
WDR37	563	393	485	427	845	553	460	535	590	786	648	688	637	661	480	541	449	558	711	759	752	1039	978	550
YTHDC2	1908	1437	1950	2091	3622	2471	1540	1958	3229	3597	2718	2543	2626	2579	2107	2069	1908	2322	2873	3000	2626	3686	2371	1695
CTPS2	719	587	685	700	1208	939	558	791	737	997	868	948	880	935	715	735	665	733	980	1107	1086	1385	1037	663
ATP6V1H	1002	859	1083	1155	2003	1313	757	1209	1535	1780	1478	1280	1204	1510	1013	946	1079	1438	1369	1594	1527	1753	1225	750
POLR2B	2323	2048	2659	2512	4298	3053	2196	2669	2612	3854	3193	3118	2918	3519	2444	2491	2525	3151	3182	3765	3416	4179	2992	1887
FAM214A	1437	1157	1612	1864	2710	1788	1333	1764	5091	3956	3059	2525	2705	2037	1544	1163	1298	1491	3165	3444	3140	3814	4990	3432
ARAP2	2637	2247	2659	2985	4731	3359	2363	2877	6809	5741	4478	3231	3459	3718	3548	2750	2839	3083	3361	4614	3811	4759	3019	1864
TPR	7857	6816	7754	8105	13353	9016	6970	8641	10705	12964	11122	10097	9700	10249	9408	8378	8368	8633	9962	12417	10270	13656	9794	6695
CP	6922	4900	3841	3408	6798	7218	3822	5110	6310	6237	4841	2105	1942	4439	5997	6981	6025	4539	4002	7831	2637	4073	991	621
KIAA0556	573	484	484	401	924	618	386	454	12	839	749	686	746	865	17	653	450	708	776	920	821	1092	1229	395
DTNBP1	92	73	110	68	152	120	70	81	7	145	125	142	123	132	0	65	87	122	112	133	118	211	230	82
ANO2	5	5	7	11	14	12	11	12	1	4	11	12	9	22	4	5	14	17	18	11	16	24	11	8
C12orf4	367	329	328	324	494	292	200	300	593	769	622	486	445	340	363	193	215	341	453	679	803	630	589	402
SCML1	2	0	3	1	4	2	2	1	7	9	2	6	5	4	1	1	2	1	8	6	6	3	7	1
FAM184B	26	15	17	23	41	19	26	19	11	41	28	37	53	47	17	30	26	28	60	56	42	89	89	26
MAP4	4697	3700	4839	4186	7177	6000	4696	4689	3683	7097	6741	4433	7516	7032	3751	5190	5100	6337	5836	7825	7568	6928	7738	4649
GOPC	757	703	798	857	1440	937	732	912	1539	1639	1431	1514	1520	1426	859	797	902	955	1598	1947	1914	2345	1597	1119
ROS1	0	0	0	0	0	1	0	0	0	0	1	4	0	2	1	0	0	0	1	0	1	0	1	0
USP28	1000	763	641	552	1007	752	553	627	769	1176	1119	874	912	935	676	653	559	682	1012	1199	1030	1330	1021	607
HDAC9	247	190	275	248	548	306	220	241	112	499	442	488	448	508	116	205	220	328	558	553	540	795	495	336
TSPAN17	526	459	441	365	751	537	296	438	4	624	620	638	561	697	56	463	356	639	633	718	666	887	474	157
NOP16	356	295	442	364	700	558	323	482	82	458	426	314	336	505	201	527	513	667	334	437	361	385	372	134
CC2D2A	580	492	688	770	1172	865	574	750	561	1309	1114	1285	1227	1123	383	537	655	759	1188	1434	1562	2007	2273	1706
RRM2B	94	80	102	110	180	147	114	117	205	158	104	129	120	113	82	102	90	102	118	140	137	205	335	230
ZNF800	935	713	912	1127	1602	1230	1075	1082	2366	1858	1406	1142	1280	1186	1317	1057	1120	1039	1401	1551	1347	1624	1518	1311
TNFRSF17	16	14	14	29	31	18	17	32	17	60	64	41	35	39	11	18	10	20	48	65	31	41	57	18
SNX29	454	388	422	391	799	516	304	419	42	998	862	784	735	710	94	386	401	579	953	1008	940	1304	1402	601
LMO3	0	0	2	1	0	0	1	0	0	2	0	4	3	0	0	1	1	0	4	1	2	2	2	2
MRPS10	560	460	544	509	910	598	415	546	380	788	751	649	689	763	447	550	541	821	712	847	831	948	822	510
GUCA1A	0	3	0	1	0	1	0	1	0	2	1	0	0	1	0	1	0	1	0	0	0	0	4	0
RSF1	1295	1010	1084	1291	2050	1447	1108	1352	1851	2107	1817	1959	1652	1648	1327	1179	1197	1224	1770	2123	1902	2874	2580	1975
VPS13D	9072	7496	7892	8061	14028	10545	7293	10227	6690	14962	12325	12632	10824	9903	8855	10789	8716	11604	15122	14964	12611	16902	16691	7933
CELF2	1186	796	643	626	1160	945	619	692	526	1196	1097	738	667	947	595	956	649	784	809	1008	773	1005	1154	537
FAM120A	3320	2713	3593	2756	5409	4247	2849	3506	3204	5349	4695	4461	4428	5054	2146	3578	3419	4698	4037	4872	4378	6319	3947	2242
R3HDM1	843	659	988	1003	1437	1185	964	1022	1603	1635	1433	918	1362	1440	985	949	983	1094	1264	1585	1464	1354	1420	991
COL9A2	170	97	189	106	386	541	174	330	0	139	149	292	257	256	1	178	198	258	354	327	428	672	1510	736
KITLG	922	886	1102	1313	1666	1221	897	985	3030	1700	1544	1299	1580	1764	896	652	857	1017	1546	1857	1930	2204	1704	1234
ERCC8	239	231	316	340	588	414	258	343	515	425	391	354	343	391	311	291	282	308	378	396	381	530	450	285
ADAMTS6	475	397	464	446	793	643	475	534	1088	994	836	1297	1375	1216	444	354	396	478	1773	1579	1908	2470	671	559
H6PD	180	117	244	143	452	287	142	171	1	320	308	288	311	302	0	134	137	267	352	375	419	437	529	128
VAMP3	394	283	321	338	617	438	329	324	57	538	481	336	416	503	246	346	320	435	457	473	436	525	361	172
UTS2	0	0	0	0	0	0	0	0	0	1	0	0	0	0	0	0	0	0	0	0	0	0	0	0
TNFRSF9	35	27	12	12	28	31	11	25	7	74	69	33	29	54	5	38	22	13	38	48	28	56	11	5
EPN3	286	225	331	163	304	239	143	187	2	626	535	321	404	349	2	225	214	507	354	487	353	379	341	93
LTBP1	6489	6182	7492	6234	14305	10649	7583	9244	5021	10536	9738	11407	10581	14723	5170	6685	7506	9359	13301	13768	13850	15170	10415	6267
RCN1	2575	2481	2399	2451	4050	3038	2190	2493	3849	5879	5230	6909	7447	6883	1659	2207	2251	2890	7611	8703	8962	11907	2294	1617
RFC2	311	294	370	257	548	290	225	266	17	380	413	339	353	520	32	231	319	429	373	415	332	523	341	94
ARID1B	2459	1781	2445	2027	3601	2828	1879	2288	909	3837	3464	3154	3610	3768	625	2343	2269	2933	3208	4142	4110	4930	6172	2571
CLPTM1L	726	607	810	591	1207	886	526	673	29	1024	1067	857	895	1159	95	820	656	1165	1039	1214	1070	1338	911	340
NEDD4L	707	422	412	368	669	584	349	440	280	833	751	572	634	593	250	563	361	517	747	795	799	983	1241	518
FOXP3	9	8	5	4	3	8	2	3	0	61	79	23	51	71	0	10	3	5	37	55	50	44	10	2
PPP1R3F	96	72	80	64	122	95	46	60	20	122	109	168	133	142	21	94	78	110	122	148	166	235	286	95
HEXB	2282	2021	2041	1998	3067	2513	1638	2280	4084	3753	3027	2730	3033	2850	2046	2088	2015	2153	2895	3648	3719	3783	2823	1963
PTCD2	340	285	396	377	597	435	285	433	342	593	530	436	429	508	283	389	415	526	458	611	531	614	645	333
KIAA2022	71	55	101	103	182	131	97	110	72	95	77	114	133	99	56	55	83	66	145	156	216	361	471	287
JKAMP	431	394	429	409	653	469	358	373	381	661	574	478	530	652	255	435	436	481	607	714	653	825	613	304
DKK3	345	314	461	383	819	522	346	409	22	1047	1103	2013	1823	1594	47	332	425	644	1908	1991	2706	3829	983	383
ARHGEF5	1869	1772	2330	2002	3412	2477	1676	2119	791	3681	3243	2801	3565	2875	1604	2134	2214	2929	2553	3291	3182	3533	3793	2013
NFE2L3	446	482	701	772	772	650	460	599	988	1459	1054	912	845	802	513	402	594	773	886	1443	917	977	729	397
MCUR1	289	250	255	240	561	397	264	292	221	512	396	337	313	369	191	288	281	383	363	458	354	424	340	187
LIMA1	2992	2584	2453	2060	3380	2726	1746	2324	1696	4676	4196	3656	4159	4619	2012	2717	2205	2972	4195	5128	4673	5499	2702	1519
LETMD1	151	148	213	179	278	175	123	168	158	328	297	276	271	287	84	150	162	288	297	376	360	437	423	230
SLC4A8	34	29	38	21	45	41	27	24	10	54	52	102	78	68	10	31	37	41	55	72	67	111	55	17
PTGER3	13	19	16	15	24	19	12	16	5	25	17	41	39	41	3	14	15	41	26	38	29	48	50	23
TNIP3	905	680	48	61	300	390	43	61	299	293	405	41	35	84	1027	1148	60	51	191	201	58	71	28	17
MAPK9	690	607	979	994	1547	1164	811	946	1035	1573	1289	1192	1374	1378	661	736	934	992	1228	1478	1559	1691	1726	1150
COL23A1	345	285	292	229	415	332	190	285	43	374	328	308	265	327	52	353	237	321	317	316	366	492	1409	568
BCAR1	739	573	729	464	884	864	506	574	2	872	917	957	1126	1290	18	735	615	1111	929	1150	1183	1577	893	250
FAM160A2	625	558	588	478	1018	722	432	543	224	889	842	1031	966	909	223	767	553	783	924	1019	1011	1524	1673	769
HERPUD1	2543	1885	1705	1457	2411	1878	1227	1537	1126	2997	2577	1912	2017	2560	1361	3235	1973	3003	2456	3246	2337	2511	1904	1057
RAD51	250	242	270	267	400	295	170	229	152	276	266	194	186	299	197	192	182	273	181	205	162	239	57	36
POLQ	357	358	435	488	693	538	286	426	595	505	428	357	362	585	378	308	328	487	389	394	324	374	98	54
PIK3CB	1944	1494	1943	2062	3195	2381	1691	2032	3523	3840	2790	2215	2499	2462	2450	1820	1937	1923	2587	2990	3048	3519	3082	2256
THOC3	295	300	392	285	716	464	256	371	54	479	459	399	392	479	135	325	354	501	439	462	410	502	333	132
HEBP2	920	879	1195	1124	1618	1099	780	1032	1080	1920	1494	1476	1600	1733	680	767	963	1185	1472	1909	1936	1969	1139	666
MPHOSPH9	105	79	118	108	154	114	101	95	165	148	137	109	125	131	110	86	85	118	90	146	111	153	64	34
PLEKHA5	1067	997	1453	1590	2512	1747	1199	1515	2157	3243	2335	2622	2796	2585	1267	1164	1335	1608	2912	3371	3287	3972	3389	2050
PRSS8	321	233	279	159	347	231	109	193	1	722	609	403	449	411	2	227	181	359	542	631	549	508	422	87
SIKE1	263	203	251	196	373	284	149	222	296	433	375	328	331	336	265	230	229	278	430	434	364	459	262	191
RRP12	1419	1206	1456	1079	2587	2070	1080	1529	27	1528	1579	1193	1297	1679	122	1975	1598	2399	1379	1644	1303	1577	1327	456
FNIP2	1058	942	1102	1087	2162	1586	992	1402	731	2048	1825	1499	1810	1836	568	1062	1020	1422	1668	1910	1909	2353	2658	1225
MSMO1	2582	2314	3320	3315	4446	2917	1972	2830	3023	4205	3406	2454	2563	2893	2996	2362	2955	3110	2768	3723	2729	2304	1713	1252
TTC17	1231	1045	1367	1387	2299	1686	1262	1483	1653	2496	2088	1995	2031	2022	1395	1392	1465	1656	1884	2468	2319	2943	2825	1922
ALX4	4	3	1	2	17	6	8	9	5	4	10	3	6	9	0	0	4	5	11	7	11	20	54	4
FSTL4	1	6	0	1	3	4	2	2	0	9	7	4	6	3	0	2	0	3	5	7	6	18	10	8
FOXN3	620	465	572	571	969	817	554	650	196	1077	948	878	982	967	189	627	568	822	955	1214	1218	1335	1892	771
METTL24	26	20	27	26	50	30	25	22	10	16	23	35	19	23	19	14	26	20	27	34	33	47	172	85
AKR7A2	162	159	284	175	359	251	198	241	3	271	347	267	369	364	12	171	172	305	322	408	502	544	565	192
MRTO4	632	584	724	554	1335	870	483	751	30	875	834	727	712	769	272	863	795	1197	820	888	706	950	618	233
NNAT	2	3	5	0	6	2	2	3	0	7	2	4	8	10	0	2	0	5	13	9	6	4	0	0
MCF2L2	127	109	90	131	172	152	72	118	141	212	150	218	211	177	72	93	111	147	147	195	195	224	139	86
NRIP2	40	30	63	43	64	54	29	35	1	36	40	47	42	60	5	34	41	63	39	36	58	64	216	58
LAMA3	10915	8727	8943	6723	10093	7059	5767	5793	3113	7561	7536	6246	6115	8351	7649	7466	6598	10026	4323	5341	5032	6394	9750	5309
AP5M1	382	321	457	442	739	575	441	495	807	741	637	516	674	665	427	398	441	468	626	759	717	811	694	458
ANAPC4	1162	1053	1535	1430	2293	1733	1233	1519	1574	2342	1869	1907	1931	2166	1060	1177	1369	1679	2047	2207	2359	2915	1933	1193
KCNQ1	16	12	18	12	33	13	7	20	0	58	49	23	47	34	0	6	11	33	42	58	62	50	38	9
TRAPPC3	403	402	421	397	685	486	294	406	130	607	554	459	444	556	251	418	366	540	512	581	532	713	384	198
THRAP3	3537	2866	3325	3566	5711	4618	3229	4021	2403	5634	4649	5327	4335	4826	3154	3566	3378	3592	4227	5190	4662	7506	4842	3409
LY75	205	152	117	176	215	173	101	130	260	316	240	118	116	180	248	227	127	107	187	246	128	165	81	56
ARID4B	3447	2514	1451	1750	2789	2053	1523	1747	4190	3375	2820	2572	2299	2314	3485	2999	1611	1588	3071	3169	2848	4289	2836	2445
OPN3	60	55	57	37	131	86	74	74	62	108	77	106	78	78	49	75	53	96	109	97	124	111	101	59
SDCCAG8	262	227	299	335	457	283	238	269	471	529	438	379	444	418	341	231	297	292	474	560	467	657	498	374
PTPRN	53	25	17	15	9	27	4	9	1	29	18	36	44	38	2	66	23	44	18	40	19	26	12	2
HHAT	55	40	53	43	65	48	26	44	12	114	98	83	94	96	15	30	34	48	141	133	109	170	131	46
KIF1B	3726	2990	3631	3561	5797	4301	2949	3817	2513	6886	5684	5407	5636	5322	3121	3701	3768	4431	5049	6321	6673	8437	6034	3166
SYNE2	4722	4804	6954	7045	14525	8839	5629	8449	3601	11646	9461	12231	10546	9567	3351	4895	5871	8053	9727	10548	11550	16935	23113	11693
PLEKHH1	143	117	158	118	195	186	113	159	11	180	180	110	136	122	17	212	136	239	162	151	116	123	119	31
ATP9A	397	451	740	492	1162	676	389	522	29	690	708	959	937	859	52	452	452	938	922	878	1005	1614	1968	690
SPO11	3	5	4	7	5	8	9	6	1	3	2	8	11	5	2	1	1	5	3	7	7	11	11	8
CBLN4	4	2	2	3	4	4	0	0	3	7	2	4	6	4	0	1	3	0	14	12	34	24	32	6
CHRDL2	46	23	18	15	20	20	23	24	2	49	50	15	42	56	1	23	16	31	47	93	34	26	24	16
FAM168A	129	106	106	75	115	108	79	96	32	212	193	119	220	182	23	88	94	130	160	230	214	199	296	106
RELT	127	109	73	50	125	106	42	83	0	117	147	83	62	141	2	131	71	144	112	124	102	123	46	7
GALC	372	363	418	516	820	500	346	460	818	764	563	528	538	597	492	371	411	449	617	714	681	876	751	530
NOP58	1370	1208	1526	1562	2667	2124	1524	1832	2567	2192	1896	1516	1517	1802	2284	1939	1838	1956	1787	2030	1689	1944	1310	965
SZRD1	700	551	755	506	1017	610	466	515	41	919	923	895	964	1144	46	579	553	925	897	1118	1089	1296	792	237
KCNH2	7	7	17	15	19	7	9	9	1	15	18	20	18	21	0	15	16	24	19	22	18	12	48	15
CUL1	1903	1686	2018	1927	3616	2636	1740	2240	1805	3282	2616	2484	2435	2788	1874	2741	2299	2573	2660	3073	2797	3511	2962	1764
FAM114A2	923	801	1109	1122	1668	1211	838	1098	1823	1721	1361	1263	1305	1396	1213	917	1048	1114	1381	1574	1657	1763	1401	1058
CYFIP2	606	361	154	219	448	437	174	305	171	497	552	250	239	355	258	680	273	284	409	487	251	427	485	193
TAB2	1606	1178	1383	1198	1867	1653	1231	1347	1488	2236	1899	1442	1860	1755	1305	1577	1470	1587	1734	2232	2023	2359	3509	2250
GINM1	755	681	849	860	1474	1057	703	923	1614	1404	1164	1148	1016	1051	810	737	803	887	1228	1362	1369	1562	1172	840
EIF2AK2	449	360	435	444	690	631	410	468	2140	1815	1238	617	550	788	562	583	411	483	723	1090	791	1920	434	344
USP36	2384	1989	1648	1293	3279	2143	1275	1652	82	3012	3073	3182	3223	3593	170	2426	1584	2467	4397	4268	4234	5526	3208	1149
KMT2C	9535	7332	7053	6540	12281	8938	6554	7652	9712	12852	11528	8924	10687	10534	8310	8834	7376	8189	11764	13346	12036	14117	16768	10532
MCOLN3	19	18	41	46	65	44	23	39	42	25	41	27	28	43	26	32	32	38	28	23	41	48	89	81
CCDC85A	41	32	41	49	102	86	47	57	69	57	56	97	85	62	25	45	71	65	71	81	96	108	192	90
PUM2	4449	3477	4375	4205	7646	5676	4125	4696	7732	7011	5836	5407	5645	6087	5029	4839	4584	5200	5781	6974	6775	7984	7018	4405
MRPL43	190	178	288	165	404	277	135	190	0	340	324	317	236	324	4	196	191	343	336	337	315	389	274	61
ITIH4	8	4	10	8	11	10	10	8	0	21	9	11	20	24	0	7	6	17	17	16	27	21	31	12
ITIH1	0	0	0	0	1	0	0	2	0	0	0	0	0	1	0	0	0	0	0	0	0	1	0	0
C4orf27	151	165	209	268	345	229	198	299	431	393	298	198	300	384	212	156	192	220	271	358	349	382	322	252
ZFR	3048	2255	2701	2716	4681	3442	2790	3053	3467	4434	3768	3274	3678	3792	3447	3388	3302	3583	3533	4447	3993	4640	4501	2891
ZNF280C	75	55	58	50	92	68	68	70	112	100	85	79	116	98	73	59	55	67	115	135	115	130	103	65
NPFFR2	1	0	0	1	1	1	0	0	2	1	0	2	3	3	0	0	1	0	5	4	6	3	2	3
PHF21B	1	0	1	0	0	0	1	0	0	1	1	5	4	0	0	1	0	0	6	5	5	11	0	0
TRAF1	2224	1314	387	271	2134	2022	262	373	37	687	758	423	453	571	212	1753	297	489	667	673	472	771	417	163
RC3H2	3379	2743	2600	2575	4794	3557	2454	3166	5170	4768	4011	3151	3557	3571	3900	3467	2813	3105	4087	4634	4169	5008	3806	2883
IL17RB	37	22	20	29	78	31	28	40	7	48	55	36	45	98	4	40	25	54	40	53	78	85	90	39
TRAF3IP2	953	646	541	404	886	847	537	588	107	788	690	403	550	595	236	918	542	724	475	681	542	555	685	310
DCBLD2	598	562	523	390	679	560	450	443	632	942	872	717	847	828	427	572	447	587	892	1063	854	1024	512	362
SERPINB3	21820	13547	2217	904	910	1177	604	595	18740	22400	23595	2630	3966	3305	5876	4457	838	863	9242	13251	1959	1724	12	7
SOAT1	2623	2681	3769	3594	7007	4092	2517	3453	3788	4289	2646	4005	3050	3384	3178	3140	3281	3673	3384	3508	3599	3461	2175	1241
PKP2	157	167	150	109	232	188	76	165	62	534	370	293	323	232	83	206	155	194	368	469	394	425	147	72
MSH4	22	13	18	18	37	33	18	25	40	26	30	19	14	20	19	42	22	28	20	31	22	26	17	7
F7	1	1	1	0	1	0	0	0	0	1	0	0	1	0	0	0	1	0	2	1	0	0	1	0
GDI2	25	27	37	24	21	43	25	29	52	48	44	10	41	61	31	35	37	34	14	46	45	20	13	15
PRDM1	2399	1715	1282	1045	2984	2423	1006	1482	1517	4571	3502	1937	2615	2335	1364	2264	1114	1400	2586	3352	2615	2598	1596	612
ATG5	660	508	624	598	1006	700	471	614	894	985	831	852	834	883	670	587	547	765	927	914	891	1192	726	396
TMCC3	1138	767	878	756	1670	1232	686	880	439	1065	896	982	923	958	378	880	771	1074	756	880	960	1171	1292	570
PITHD1	271	240	368	353	545	383	264	365	165	488	376	377	375	439	192	300	354	384	344	431	437	471	454	246
MTA3	333	286	399	479	577	425	302	387	659	795	628	643	706	612	304	324	405	425	591	764	797	849	872	595
USP13	117	92	169	133	220	156	154	183	105	227	207	266	243	229	106	104	117	150	245	292	304	414	552	370
ATP11B	16324	11446	9809	9443	13422	10333	7791	9632	17803	16207	13617	10101	10147	10715	17243	14360	9463	11844	11487	12703	10000	9569	5561	3566
CDK14	607	537	556	579	1021	804	721	673	927	1395	1170	1426	1446	1401	486	462	586	645	1456	1906	1774	2240	1140	637
SEC61A1	5014	4309	4950	3939	7543	5560	3630	4505	983	6803	6627	6600	6894	8383	2090	6173	4999	7105	6711	8270	6770	8852	4163	1796
PPP1R12A	4655	3591	3391	3870	7332	4834	3744	3989	9408	6618	5926	5361	5771	5699	5561	4688	3799	3905	6239	6824	6195	7520	5575	4594
RASGRF1	0	1	2	1	2	0	4	0	0	1	1	4	2	2	0	1	0	2	3	0	3	0	0	3
CAMK2B	0	1	1	3	3	2	5	3	0	2	2	3	8	5	0	2	1	3	2	1	2	10	7	4
CROCC	68	71	89	54	100	114	44	76	0	128	173	148	170	155	0	58	58	92	137	178	211	292	338	96
POLR3E	531	520	671	545	1273	869	505	672	58	786	824	756	791	861	129	754	705	1110	765	925	815	1151	938	404
ATP2B4	22	17	31	25	25	36	18	23	3	61	35	12	19	50	3	42	26	36	9	38	35	29	34	20
ZC3H11A	4148	3463	3492	3426	6271	4504	2907	3743	2634	6769	5643	5287	5454	5649	3242	4350	3731	4587	5708	6916	6653	7907	5385	3133
RIOK2	538	473	605	635	1381	963	613	845	740	968	805	693	718	870	713	769	747	804	758	872	830	1032	821	570
YIPF1	494	436	525	395	666	500	275	371	64	890	776	594	646	699	212	427	423	589	679	816	783	812	539	201
NDC1	641	529	705	645	1180	1013	592	813	731	789	716	600	583	728	666	669	679	912	637	691	617	762	697	419
DGKG	26	21	32	17	53	26	19	31	3	37	33	31	42	35	18	31	27	26	34	37	39	58	39	58
TBXAS1	818	630	221	175	437	326	160	199	30	393	468	180	169	327	117	621	223	287	388	369	175	222	58	17
PARP12	578	402	363	283	481	455	287	282	279	1369	1161	472	429	693	234	574	287	408	653	870	536	1472	329	184
ALDH18A1	1193	1053	1277	1004	1849	1454	890	1107	210	2093	2086	2119	2508	2696	466	1033	1012	1490	2345	2868	2895	3539	1214	624
TARBP1	845	759	1177	1070	2055	1436	870	1254	1048	1566	1337	1288	1300	1287	765	774	994	1116	1356	1522	1507	1955	1688	1061
GATB	168	169	226	158	252	189	119	169	53	377	338	300	277	372	63	151	165	259	328	399	374	418	356	141
MXD1	3653	2333	575	497	1035	1079	503	678	383	1665	1696	693	738	890	1315	3570	740	705	1547	1681	816	1047	444	218
CDK17	1567	1219	1347	1415	2508	1854	1225	1543	3341	2299	1952	1777	1714	1674	2370	1806	1389	1684	2084	2173	1930	2347	1473	1216
DNAJC25	186	168	215	225	298	267	193	257	294	336	312	335	287	329	272	195	241	253	232	349	288	434	258	188
SLC2A3	29646	19508	2573	1906	5533	6079	2133	3344	5043	10509	12746	6163	3214	4085	11027	18173	3808	3988	18438	13511	4592	6726	787	438
PSD	4	4	5	2	8	1	3	7	0	8	11	11	12	10	0	2	2	2	13	14	14	9	13	4
CTDP1	824	693	965	707	1422	1209	719	929	40	1260	1200	1044	1055	1384	76	1063	965	1477	1042	1451	1186	1627	1523	416
YBX3	3285	2678	4276	3372	5265	4742	4150	4001	1964	5076	4432	3405	5179	5171	1932	4200	4494	5698	3377	4577	4372	4438	7276	3785
STYK1	41	41	80	49	83	44	60	57	45	83	52	85	71	57	60	37	52	73	67	83	87	89	58	39
WNK1	8751	6888	9553	8114	12811	10439	8162	8306	7217	14307	12655	8719	13256	12378	7305	9007	9368	11459	10258	13921	12370	12546	14186	7839
PIGV	339	320	426	257	523	345	183	261	38	659	597	679	635	542	79	268	262	478	729	702	769	1006	725	212
PTPRU	193	154	86	66	184	146	82	139	2	209	167	101	134	139	2	169	140	130	198	243	144	194	609	205
SNRNP40	620	604	742	716	1337	885	597	751	592	1038	924	847	824	1033	586	705	651	878	982	1056	955	1160	679	372
RIMBP2	3	6	6	3	8	12	2	7	0	16	10	9	17	6	0	7	9	11	10	12	19	20	57	15
COL11A1	3186	2160	4237	3862	10945	8830	5057	7252	7818	15505	12635	31612	35388	21759	2633	3530	5666	4311	40471	35854	53491	78279	25213	19425
QSER1	1909	1494	2069	1946	3178	2591	2325	2382	3918	3676	2939	2249	3363	3055	2302	2116	2427	2542	2869	3664	3499	3591	3618	2593
MPC1	297	263	344	275	666	421	223	294	13	392	355	397	337	459	44	307	334	449	411	443	355	430	348	150
ACAA1	469	461	501	323	615	461	235	340	0	685	684	623	640	719	3	386	347	562	575	767	708	1074	695	238
BCAT1	16	17	12	13	39	25	13	13	2	14	10	12	9	11	7	16	8	10	14	15	11	23	47	13
HDAC7	357	341	387	212	514	433	204	252	0	538	614	563	630	672	0	363	254	611	522	714	660	992	676	141
LZTS1	64	31	72	50	70	68	25	51	0	89	103	116	102	97	0	43	56	103	144	119	171	221	163	37
PRDM6	2	1	2	3	7	1	5	3	4	6	4	10	13	14	1	3	0	0	16	25	22	44	16	11
WNT8A	4	9	2	5	6	6	6	6	1	5	7	9	19	12	0	2	5	8	22	9	17	31	8	6
SPAG4	9	9	5	9	12	17	8	12	0	23	13	19	29	14	1	8	11	14	25	25	35	48	51	10
NCKAP1	5154	4579	6811	6703	11383	8397	6102	7379	13153	10074	8006	7478	8132	8089	7610	5998	6872	7390	7846	9014	8879	10183	9876	7153
MRPS35	349	334	345	439	690	531	380	479	409	604	424	454	443	528	427	442	409	500	485	569	525	575	437	301
GUCY1B3	412	418	341	385	669	433	382	375	735	802	768	687	787	875	311	287	377	508	712	839	797	755	499	345
SFSWAP	755	618	729	666	1261	939	643	781	152	1112	984	794	1004	1035	247	816	769	984	893	1158	1090	1228	1613	676
TNK2	497	452	595	402	929	725	398	554	1	816	742	704	689	692	4	636	506	1017	644	818	735	996	1310	335
MON2	2596	2035	2499	2326	4468	3338	2167	2828	4452	3980	3310	3258	3238	3473	2957	2638	2565	2778	3487	4148	4015	4943	4460	3460
CDH3	2579	2200	2806	1437	2789	2252	1438	1838	144	4322	4728	2383	3061	3582	352	2297	2058	3712	3145	3873	2746	3218	684	108
GPBP1	2193	1764	1352	1489	2620	1964	1377	1617	3669	2715	2303	1909	1945	2008	2719	2257	1562	1731	2467	2605	2233	2841	2096	1682
DGAT2	9965	6316	2687	2003	3606	3198	1463	2116	26	5504	5934	3456	3307	3571	280	8920	2749	3631	5798	6439	3504	4061	2544	1034
CS	3249	2841	3873	3141	6277	4107	2707	3522	1345	5481	4745	3897	4850	5308	2856	3499	3402	4775	4645	5495	5118	5236	3064	1436
LTK	63	53	87	79	105	93	64	81	0	150	161	237	209	199	3	57	77	142	206	211	278	395	139	55
MRPS24	69	61	101	57	160	123	55	109	0	127	103	103	63	128	1	82	75	162	112	107	129	161	100	37
ELMO2	803	731	801	614	1385	893	594	753	130	1462	1413	1417	1430	1413	240	859	761	1151	1543	1720	1732	2185	1587	653
WAPAL	4216	3267	3262	3215	6077	4469	3203	3928	5180	5616	4791	3758	3787	4131	5310	5060	3679	4151	4303	5187	4290	5424	4435	3035
VMP1	3596	2889	1736	1519	3484	2562	1330	1960	2469	3347	3071	2397	1968	2475	2845	3365	1833	2214	3142	3092	2387	3042	998	555
APPBP2	1911	1706	2064	2206	3566	2685	2023	2287	4792	3770	3124	2915	3017	3211	2548	2193	2197	2396	3409	3857	3948	4552	3075	2391
SEZ6	2	1	3	0	7	0	3	1	1	5	0	2	6	4	0	2	0	7	7	7	5	9	18	1
EIF4B	5620	4873	6695	6230	11102	7088	4587	5902	993	8806	7852	8129	7831	7969	1999	5338	5607	8106	8018	9144	8680	10400	8792	3782
SLC6A16	97	85	67	45	90	61	20	48	10	101	117	54	53	76	40	66	50	78	78	83	65	106	32	18
GLTSCR1	101	82	81	49	66	122	46	66	0	165	166	104	160	153	2	124	85	160	73	156	150	154	194	39
RPL18	674	510	955	489	1047	845	520	650	1	1099	988	869	990	1214	1	745	708	1187	740	1162	1142	1615	1129	339
ISOC2	142	148	271	157	286	248	119	187	1	337	341	247	261	366	0	163	158	317	207	305	349	442	351	104
MED29	230	244	303	225	422	303	178	282	8	387	423	365	366	558	27	292	259	436	380	516	467	585	397	137
AHRR	7	4	8	6	24	8	5	11	1	10	5	18	19	23	0	8	10	9	12	15	7	35	22	1
ZNF275	282	242	268	238	410	316	192	229	177	512	588	521	684	641	101	246	291	349	722	832	884	1046	557	282
MTMR1	785	700	915	899	1508	1082	787	1077	1006	1370	1051	800	1056	1157	923	822	891	1062	1010	1240	1166	1391	1461	958
ADCK1	108	73	112	105	197	133	96	100	4	167	144	164	142	146	16	84	82	132	176	190	155	166	116	50
HAGH	170	160	293	142	358	242	129	180	0	289	253	207	277	296	0	177	186	324	218	316	263	367	429	120
RNF4	503	416	503	459	863	610	381	531	139	749	748	599	669	786	345	615	486	723	708	886	772	894	674	394
CASP8	534	438	267	256	351	318	187	254	266	468	387	315	312	375	356	571	253	290	407	492	344	444	101	70
LIMCH1	720	656	1139	1153	2785	2218	1335	1605	870	1059	1022	1252	1109	1195	678	1077	1096	1278	965	1138	1164	1744	10115	5607
ASUN	1288	1015	1309	1199	2129	1530	1110	1403	1492	2102	1745	1382	1491	1642	1360	1449	1513	1588	1580	2001	1609	1893	1420	864
TM7SF3	552	418	510	458	690	582	369	447	77	721	635	669	572	790	114	465	510	625	515	698	733	835	699	297
DLX3	48	40	94	65	82	68	54	63	0	126	123	68	121	114	2	55	67	134	65	126	139	102	395	60
SPA17	6	9	9	12	12	13	11	17	7	14	20	20	15	16	13	7	7	17	16	13	16	20	15	7
WISP2	15	15	72	29	64	56	22	28	0	29	33	57	56	52	1	24	15	44	30	21	44	71	374	227
DMRT3	0	0	0	4	1	0	0	0	0	2	4	4	3	1	0	3	5	0	3	1	2	2	2	0
ST3GAL6	200	223	321	375	539	440	263	357	684	540	407	428	424	432	355	271	294	292	437	479	494	601	951	614
NGFR	72	68	106	94	262	162	140	108	1	122	114	152	147	151	4	130	124	261	122	151	195	277	407	146
CDON	836	728	1531	1573	2534	1550	1102	1520	896	2347	2267	2047	2822	2424	590	769	1245	1649	2859	3226	3732	4543	4447	2461
TAF2	1131	991	1187	1139	2133	1496	1033	1290	2840	2128	1747	1634	1691	1740	1370	1234	1347	1416	1956	2203	2078	2458	1940	1310
HIPK2	901	676	756	586	1181	1049	717	701	137	1284	1154	616	1017	1053	250	1086	753	1077	904	1236	1005	937	1727	738
TNPO3	1284	1028	1517	1231	2415	1866	1134	1486	1251	2000	1789	1646	1631	1986	1324	1460	1487	1828	1583	1953	1931	2297	1529	901
LPAR2	24	25	25	10	24	17	11	15	1	38	34	33	26	28	0	54	22	25	48	36	34	38	19	8
CTSA	4140	3288	3998	3169	5242	4323	2719	3435	521	7716	7289	5544	5879	5852	628	3819	3226	5829	5759	7505	6682	8018	3931	1322
SUGP2	212	162	219	184	262	273	165	212	24	324	296	258	317	325	34	237	193	399	244	296	328	458	334	103
SLC12A2	2936	2420	4081	3794	8273	6529	3270	5814	3625	4123	3224	3501	3170	3946	3488	3520	4141	3972	3492	3683	4111	5289	17793	10727
SNX24	166	133	120	132	270	170	108	143	66	254	219	226	236	248	100	113	123	153	240	248	318	356	243	159
EYA2	64	78	107	58	194	99	70	96	4	307	277	445	501	349	8	113	84	134	554	532	757	871	257	66
SNCAIP	69	69	75	78	192	144	86	97	30	153	183	159	272	184	21	83	85	111	258	348	312	434	415	198
DDX20	725	715	789	810	1540	1214	799	928	1131	1106	1071	877	969	1087	894	825	793	967	958	1078	934	1225	835	593
BTBD1	942	754	1049	907	1770	1320	1018	1114	657	1424	1133	1280	1041	1391	626	969	936	1307	1047	1327	1460	1720	1716	905
FAR2	1868	1938	2395	2526	4044	1943	1387	1757	705	2949	2218	2597	2913	2726	1494	1634	2048	3287	2405	2946	2847	2528	1758	980
BCAS1	12	11	14	13	22	16	15	19	3	41	42	24	42	32	6	13	10	16	31	27	23	37	63	22
POU1F1	0	0	0	0	0	0	0	0	0	0	0	0	0	0	0	0	0	0	0	0	0	0	0	0
CHI3L2	41840	30500	12067	9992	22134	20374	7683	15989	13563	51178	29416	9703	6276	15673	20849	23154	17518	14924	23510	35834	13714	15335	4303	2110
PMS1	340	278	390	493	642	397	328	421	973	748	608	532	557	503	580	386	483	516	617	658	651	809	765	457
CALCRL	1438	1215	1188	1430	2107	1758	1331	1288	4591	2183	2237	1642	2053	2137	1903	1390	1326	1211	2272	2500	2182	2269	1422	1378
TAF11	301	292	397	384	809	574	358	464	246	561	457	425	467	547	307	421	418	497	473	537	436	543	546	349
ANKS1A	1317	955	1029	911	1779	1245	804	1051	204	1565	1454	1148	1244	1414	405	1483	1140	1635	1298	1543	1485	1714	2347	736
AP3D1	36	24	23	36	38	34	16	30	0	75	52	46	49	40	2	39	33	53	41	56	53	44	60	23
ZNF76	280	219	302	281	493	352	208	287	16	505	444	318	419	548	32	287	280	390	414	603	487	549	690	238
UHRF1BP1	876	801	1018	927	1419	1085	777	859	301	1885	1647	1074	1360	1428	504	892	940	1334	1283	1723	1410	1872	1382	661
GNAI3	2290	1813	2069	1949	3557	2528	1608	2144	3141	3059	2674	2610	2413	2693	2541	2449	2036	2246	2488	2943	2697	3468	2042	1420
IPO5	5691	4871	6858	6263	11222	8875	5992	7180	6955	8508	7554	6923	7077	8071	6817	6493	6749	8224	7114	8334	7624	9184	5271	3196
OAT	3156	2938	3573	2911	7745	4636	2531	3793	1357	6788	5845	7095	6488	7129	1644	3179	3005	4680	8381	8686	8587	11268	4565	2267
WDR3	865	807	1014	903	1797	1338	857	1182	1198	1428	1276	1085	996	1269	1511	1325	1099	1319	1219	1440	1204	1414	1014	649
PKN2	1339	1260	1578	1675	2767	1852	1505	1611	3580	2692	2250	1856	1994	2070	1837	1325	1429	1762	2213	2462	2408	2673	2379	1890
WDR18	1	0	4	0	2	1	2	1	0	0	1	5	0	0	0	0	0	4	3	5	3	9	9	0
TRAM2	370	314	383	315	531	460	378	369	70	695	684	839	952	945	131	337	337	491	849	988	1098	1459	633	327
NTN1	172	157	168	136	268	210	137	176	2	299	275	219	276	332	0	189	167	287	236	298	294	368	282	97
GLP2R	11	5	8	7	23	11	13	13	2	5	6	7	7	7	5	7	5	13	7	18	4	9	9	4
MCM10	435	372	486	445	645	577	349	441	370	495	408	344	301	474	289	358	386	466	309	372	290	287	108	52
DGKA	596	541	938	639	1422	1040	671	926	208	1328	1146	1043	1414	1190	368	633	776	1239	1108	1382	1202	1381	1258	558
ERBB3	1195	974	1413	1307	1679	1278	789	1067	143	2688	2023	1601	1798	1655	341	945	936	1512	1672	2220	1931	2415	2471	767
ROPN1	0	0	0	0	0	0	0	1	1	0	2	0	0	0	0	0	0	0	1	1	0	3	1	2
ANKRD44	2443	1611	980	920	1934	1465	813	1063	945	1796	1688	1118	1043	1489	1578	2078	1093	1107	1452	1592	1440	1750	1307	737
KARS	3963	3277	4929	4175	7275	5316	3871	4466	2339	7312	5947	5247	5598	6288	3314	4321	4233	5834	5861	6921	6333	7433	4738	2640
ADAT1	69	74	35	76	139	93	42	92	19	90	86	153	88	95	31	62	46	79	119	127	129	207	135	66
PDIA5	740	644	719	626	1142	702	545	706	154	1364	1178	1140	1479	1676	371	799	711	1074	1207	1508	1373	1431	643	303
TBC1D22B	232	177	267	216	386	304	204	228	92	424	411	355	430	423	140	269	246	354	359	435	485	501	391	222
NDUFB4	303	364	447	478	793	508	343	478	301	762	622	510	465	561	250	352	436	485	551	742	677	744	527	327
SPEN	2397	1851	2313	2064	3616	2863	2166	2497	1514	4067	3432	3090	3452	3223	1620	2811	2504	3183	2996	3712	3405	4898	5164	2630
MYLK	1002	873	1082	1157	1893	1345	1087	950	719	2280	2234	2081	2751	2076	371	843	780	1548	2540	2584	2549	3822	4486	2957
ZC3H15	3	2	2	0	1	1	0	1	2	2	3	1	2	3	0	2	2	0	3	0	1	1	5	1
MAP2K4	1156	1031	1477	1394	2251	1642	1087	1416	2083	2297	1769	1682	1726	1798	1514	1171	1274	1642	1739	2062	1958	2260	1862	1255
TMEM206	98	105	117	106	196	132	107	126	27	231	223	185	229	221	48	142	114	166	214	260	220	311	194	78
SNAP91	10	10	14	8	10	6	5	8	19	39	36	32	54	26	5	10	8	15	49	77	71	62	23	6
SLK	3474	2856	4084	4427	7236	4841	3960	4340	7351	6179	5166	5153	4472	4670	5290	3750	4088	4535	4621	5449	5192	6946	4423	3425
CYB5R4	454	400	506	492	686	570	433	537	1064	782	718	512	552	639	589	446	501	481	570	731	726	808	550	399
COL17A1	20523	18212	35378	24948	45861	36043	22121	29203	1824	24671	21870	32545	29525	33507	4919	26205	27064	46431	17981	21057	29110	34313	44872	17522
GSTO2	1	4	9	10	14	8	3	8	2	11	8	12	13	12	0	3	2	14	9	6	12	9	21	6
SEC61A2	191	134	230	228	389	275	214	262	278	348	325	280	333	346	224	221	225	265	402	410	436	458	506	307
PRKCQ	25	22	25	22	47	24	17	22	167	182	127	30	45	71	43	26	25	38	79	115	44	105	24	19
ASB1	284	279	332	222	699	408	209	250	13	424	390	426	480	581	15	335	255	476	504	511	519	720	409	122
FAM107B	1142	810	437	448	823	647	473	548	399	873	767	654	463	635	505	1014	580	575	709	874	581	842	846	442
ME1	931	832	1084	1326	1148	863	804	767	2079	2636	2148	1539	1894	1619	1029	706	934	1161	1663	2309	1934	2016	1090	651
TBC1D1	1094	959	899	741	1465	1277	768	948	268	1444	1361	1252	1106	1448	421	1139	860	1275	1309	1438	1252	1719	1115	515
CDK13	1641	1350	1695	1683	2850	1964	1505	1723	2449	3113	2569	2391	2700	2649	1723	1818	1799	2190	2706	3123	3092	3600	3330	2071
MTHFD2	40	29	12	18	13	28	22	26	5	28	12	6	11	31	15	47	19	17	6	24	18	8	2	2
SLC9A7	123	136	102	101	234	170	107	129	84	271	257	158	156	266	63	140	131	155	190	266	203	369	146	74
FOXJ2	401	313	311	245	429	344	261	266	26	449	413	276	454	446	116	387	267	401	370	521	459	429	970	389
YBX1	185	209	226	151	263	292	123	211	11	274	259	204	244	283	24	183	284	275	148	315	213	242	147	36
PDE4A	207	151	195	139	286	201	131	165	3	251	238	189	253	312	8	187	186	236	242	329	366	398	422	150
PPP2R5A	1180	1090	1393	1495	2328	1748	1208	1493	3010	2464	1963	1635	1915	1798	1661	1399	1503	1806	1766	2179	1915	1956	1790	1297
CTNNA2	0	0	1	1	1	2	4	3	0	1	0	5	4	4	0	0	0	0	4	1	0	4	5	10
ELAVL1	1469	1160	1449	1268	2697	1892	1220	1683	1155	2442	2210	1792	1974	2210	1063	1699	1599	2003	2219	2385	2256	2414	1922	1008
TIE1	337	337	379	304	580	399	221	273	4	664	724	794	742	696	16	285	261	642	699	793	725	915	573	191
DIP2B	2392	2066	2737	2332	4592	3219	2056	2613	1485	4141	3645	2982	3845	3766	1515	2238	2426	3126	3686	4063	3982	4487	3653	1828
SMARCD1	294	223	249	191	374	322	225	255	27	395	353	288	349	371	79	242	213	266	357	428	403	519	523	218
KDM4A	1037	878	1058	1018	1791	1239	802	1053	289	1987	1675	1690	1606	1742	518	1146	1041	1429	1676	1980	1895	2894	1840	843
NFYC	803	606	854	689	1172	971	676	717	214	1157	1099	946	1020	1238	268	897	809	1123	978	1205	1115	1335	1316	621
ZMYND12	8	7	11	19	25	15	8	8	4	9	11	12	12	12	4	8	19	12	7	17	12	19	37	19
SLC9A3	17	11	24	19	47	25	19	13	0	42	36	45	14	18	0	27	22	48	34	35	25	39	56	20
NGEF	83	74	210	95	313	200	130	152	2	57	66	109	86	137	13	132	194	221	40	46	61	73	641	247
ASPM	3062	2830	3666	3499	5830	4161	3033	3902	5649	3554	2937	2392	2423	3815	3734	2990	3179	3790	2634	2721	2100	2318	658	354
CD84	551	482	360	465	365	317	274	290	842	1469	1199	582	546	783	297	351	306	600	800	1096	713	1205	96	67
ELOVL1	2836	2626	3138	2971	3837	2623	1922	2322	399	4864	3710	3725	3813	4140	1443	2823	3119	5244	3274	4955	4479	3542	1757	976
SPI1	1145	703	306	196	274	381	209	215	3	451	546	121	173	410	28	1143	387	445	222	406	201	206	49	8
ZNRD1	195	191	196	152	371	243	130	188	85	299	261	206	219	304	62	290	219	327	298	289	247	317	287	106
MPPED2	28	25	40	60	132	83	60	87	45	56	43	45	63	80	31	29	56	40	79	54	108	146	415	321
CLDN18	0	0	0	0	0	0	0	0	0	0	0	0	0	0	0	0	0	0	0	0	0	0	0	0
ZBTB11	708	623	678	601	1274	862	606	723	1132	1158	1084	937	874	915	969	842	778	906	1076	1216	952	1354	960	624
GOLGA5	710	586	715	616	1357	878	587	710	215	1131	956	1028	994	1059	264	726	621	844	1058	1209	1201	1539	982	520
FGFR2	1025	933	2048	1876	2903	2040	1205	1545	483	1945	1808	2510	2351	2439	386	915	1249	1828	2156	2188	3330	4897	10648	4954
LRRC40	497	459	530	485	804	618	475	562	1152	787	730	535	605	587	693	456	458	617	648	681	528	634	315	226
ISOC1	698	542	596	609	1099	715	415	666	1113	1151	983	764	731	747	707	587	712	659	839	996	989	1078	801	574
EML1	356	275	336	248	707	413	335	345	56	441	444	626	596	623	80	292	287	440	648	703	746	927	574	295
TRMT11	107	110	153	158	237	172	132	161	284	251	207	171	183	177	203	136	151	193	202	239	188	230	217	149
THUMPD1	14	12	16	17	18	21	14	17	43	37	17	13	28	23	21	12	22	22	27	42	22	26	35	34
ATG2B	2691	2190	3017	3169	4690	3685	2558	3145	3285	5568	4415	4884	4771	4180	2205	2705	2770	3486	4452	5328	5691	7124	5984	3693
ARFGEF1	2999	2358	2563	2655	4805	3232	2251	2826	5926	4978	3907	3526	3912	3690	3399	2996	2756	2829	4099	4595	4543	5419	4286	3181
ACSM2B	7	10	6	0	3	40	9	0	4	16	27	24	7	12	5	4	7	6	38	13	7	1	19	7
ZFAT	363	215	281	209	372	402	205	216	54	415	367	355	488	579	74	440	334	391	524	588	613	969	588	239
MTFR1	656	601	695	701	1288	899	637	885	1121	1286	1013	687	874	984	990	764	763	871	907	1132	864	994	857	536
STAG3	93	60	27	14	12	22	11	14	20	51	43	12	12	12	27	46	18	15	28	39	17	26	4	1
FECH	201	192	297	230	433	323	183	254	23	357	307	278	306	375	59	207	209	268	291	355	326	462	457	235
MYO9A	1765	1399	2073	1961	3786	2699	1825	2221	1344	3296	2778	2872	3133	2972	1531	1964	2099	2621	2770	3321	3757	4690	6042	3605
PFKP	2631	2105	1893	1476	3026	2045	1239	1796	657	2370	2314	1891	1816	2476	929	1867	1499	2063	1988	2191	1826	2173	2797	1429
IDI1	24	21	23	16	22	26	18	34	58	34	30	16	12	30	29	23	33	17	12	25	16	17	7	5
SP100	1516	1060	568	548	867	680	356	475	583	1831	1603	779	561	850	881	1380	567	797	933	1319	674	1740	106	68
KLF6	2154	1792	1448	1139	2714	2034	1104	1561	331	2131	2038	1814	1840	2087	1143	2866	1534	1969	1990	2179	1870	2329	1551	874
PPAP2A	1595	1514	1367	1311	2354	2245	1301	1599	1251	1976	1800	1773	1753	1835	1101	1736	1618	1769	1500	2122	2211	2261	2092	1254
NEO1	1177	1023	1599	1435	2663	2128	1348	1594	205	2272	2152	2692	2553	2494	449	1292	1631	2153	2480	2853	3251	4350	8101	3415
TRAM1	3529	2873	3208	3708	5632	4283	3096	3906	7205	5608	4555	3625	3999	4891	4595	3765	3659	3655	4502	5409	4665	4808	3205	2367
PHKA1	317	316	378	352	693	415	305	392	370	497	432	442	448	449	254	297	320	425	462	544	489	579	555	368
TNFRSF1A	2500	1815	1812	1245	2074	2175	1267	1620	55	2490	2646	1620	2018	2515	217	2933	1889	2903	1825	2623	2194	2313	1527	536
CACNB1	65	43	59	45	69	78	43	53	1	73	84	65	78	114	0	51	53	97	99	118	127	156	223	65
EVI5	1455	1251	1579	1839	3178	2221	1668	1950	3586	3245	2462	2315	2537	2261	1909	1722	1644	1869	2677	3204	3150	3535	2328	1728
STOML1	169	149	199	118	217	195	87	138	1	242	229	237	255	292	0	139	134	260	223	293	318	396	308	80
PKM	26883	19448	16318	9572	19117	15385	8414	11188	73	17494	18105	11318	12512	20552	768	20486	12070	19621	15391	17993	12461	13454	7079	2577
DHX29	1396	1146	1538	1705	2785	2032	1366	1869	3032	2609	2151	1722	1989	2060	1888	1550	1622	1793	2157	2381	2317	2621	1811	1461
DNTTIP2	837	664	826	930	1434	1232	976	1036	1824	1504	1163	940	963	1159	1223	1007	1018	1083	917	1320	1156	1418	1284	968
METTL22	119	129	158	125	241	173	84	136	5	199	195	152	182	207	6	168	139	216	188	231	196	257	249	106
TP53BP1	844	705	863	788	1688	1076	799	939	1049	1964	1515	1788	1875	1621	728	773	834	1103	1955	2102	2175	2904	2329	1434
TRO	217	180	277	259	485	331	210	284	150	631	598	819	881	682	92	179	209	348	949	1058	1313	1642	668	372
RRP15	278	239	251	291	476	350	302	332	584	491	371	402	350	396	506	406	380	370	319	451	375	532	319	258
RHOA	4772	3879	3970	3545	5841	4355	3173	3814	1862	6503	5803	3886	4613	5806	3967	4532	4127	4632	4650	6128	4707	4865	3196	1682
DHX8	2087	1833	2074	1789	3843	2748	1733	2186	501	2938	2719	2556	2581	2953	982	2368	2086	2790	2780	3135	2954	3878	3111	1461
PRKCZ	33	39	60	38	72	51	39	44	1	70	77	49	68	71	1	49	57	65	53	66	66	64	125	49
ZFY	2710	2111	2210	2317	4109	2933	2168	2554	4503	3917	3409	2766	3167	3414	3028	2467	2420	2686	3478	3966	3474	3960	3305	2441
IARS2	1169	1066	1510	1613	2547	2026	1406	1760	2515	1988	1584	1508	1513	1796	1610	1325	1571	1715	1567	1823	1749	1894	1855	1269
SYT1	1	3	3	2	3	4	2	2	2	5	4	2	5	5	0	1	3	4	3	7	5	6	12	3
NAV3	1805	1327	1374	1130	1550	1230	902	1036	1968	3032	2762	2740	3264	2653	1475	1456	1179	2003	3295	3583	4091	4838	735	653
IDH3G	1259	1076	1314	1025	2165	1618	974	1187	13	1779	1771	1453	1587	1976	66	1335	1306	1847	1498	2011	1827	2007	1896	708
ROGDI	113	113	150	123	178	137	97	116	3	224	231	163	160	207	2	84	116	171	212	205	227	341	267	68
PDZD4	24	28	40	21	57	41	14	26	1	49	39	43	43	46	0	19	37	35	50	58	58	77	68	23
ATP2B3	4	3	1	4	8	3	5	1	0	1	9	4	5	3	0	0	2	5	5	5	5	6	15	6
ROCK1	3150	2543	2722	3087	5380	3720	2776	3271	6963	4658	3762	3744	3513	3806	5110	3954	3251	3193	3917	4355	3858	4908	3618	3150
CBFB	218	169	192	179	325	278	152	233	44	345	312	308	269	388	76	259	256	321	276	394	348	477	274	95
PDK3	894	740	969	876	1296	1042	686	907	1233	1472	1289	1009	996	1152	932	719	759	1014	1068	1362	1227	1172	1089	700
HYAL2	711	594	692	423	870	766	418	503	3	962	971	921	990	1126	5	630	600	1032	1066	1118	1098	1242	553	133
HDAC4	191	147	132	87	260	217	100	149	1	198	193	170	169	165	1	261	114	235	183	209	202	276	308	89
RASSF1	295	213	256	153	276	266	142	191	9	311	275	410	259	343	12	298	211	354	253	360	333	680	351	80
IFI35	220	181	134	81	152	152	64	103	4	568	524	150	154	287	14	254	89	151	242	411	221	588	60	32
HEATR6	992	684	589	471	888	805	448	554	151	957	870	673	781	890	443	1041	700	848	777	980	893	1068	1214	563
COASY	257	241	368	242	448	368	220	272	5	468	460	377	389	454	4	271	216	423	400	528	563	572	747	195
PLEKHH3	344	247	390	234	453	399	179	296	11	460	459	391	424	484	4	355	267	550	436	501	513	672	645	182
MEF2A	1014	856	1239	1188	1680	1338	905	1010	651	1669	1395	1476	1449	1574	735	1008	1009	1245	1265	1596	1544	2094	2509	1528
OTUD5	858	664	776	607	1027	897	593	630	181	1176	1106	866	1109	1148	363	825	688	969	891	1283	1225	1465	1149	477
TFE3	1439	957	659	526	1068	886	525	673	28	1075	1086	726	761	945	116	1350	606	912	867	1150	869	1107	801	270
TBC1D25	111	80	117	91	172	137	81	142	0	196	173	155	212	187	12	91	114	208	161	228	240	245	267	99
ACSL4	3069	2805	1659	1696	3737	2841	1762	2503	3905	3400	2581	2480	2101	2585	4511	3540	2666	2710	2951	3483	2184	2702	1073	892
GPKOW	464	389	522	505	888	688	431	547	117	837	714	781	723	755	225	488	520	731	704	885	786	1086	934	474
GRIPAP1	886	626	491	413	888	634	358	544	66	901	840	652	630	697	226	850	473	581	803	952	678	1164	894	391
FTSJ1	554	499	645	509	908	691	532	599	381	924	855	713	809	961	285	635	517	785	768	926	840	1062	581	276
PRR11	296	266	318	266	400	308	203	255	415	299	286	172	207	327	205	242	253	331	226	236	177	160	30	8
REEP1	16	9	37	38	35	26	17	10	6	25	29	28	24	17	5	15	20	12	21	19	29	38	79	38
ATP11A	2122	1641	880	627	1378	935	556	748	188	1688	1783	1233	1122	1361	287	1458	828	1143	2216	2018	1350	1824	1054	407
POLR1A	769	670	840	729	1540	1082	658	976	179	1223	1195	983	1083	1286	463	1106	974	1470	1147	1289	1092	1335	895	308
LAPTM4A	3449	3497	2923	3609	6037	4523	2774	4306	4008	5428	4762	3402	3285	4652	3573	4108	3808	4187	3759	5415	4337	5171	4322	2373
TTC7A	897	725	942	687	1466	1064	555	802	22	1434	1315	1025	1151	1261	57	807	657	1157	1117	1337	1307	1774	1670	560
IP6K2	277	204	278	237	545	328	204	289	189	447	445	384	425	429	126	256	228	320	484	541	467	691	547	299
STON1-GTF2A1L	364	360	361	304	558	396	324	338	219	695	669	547	654	584	203	286	312	370	668	825	740	843	1110	708
SRBD1	760	619	887	922	1318	1064	705	913	1403	1399	1137	1064	986	1180	852	646	802	876	1159	1281	1281	1608	1135	875
KIF2A	1133	874	938	971	1587	1268	1042	1152	2060	1764	1465	1040	1222	1328	1419	1232	1075	1128	1303	1624	1419	1620	1598	1174
RASGRP2	102	68	74	54	93	76	43	43	6	110	117	83	95	90	4	106	54	97	94	117	89	114	102	41
PSME4	6430	4921	4865	4983	9184	7161	4978	6534	8715	7348	5932	4563	5312	5677	7960	7187	5525	5512	5826	6679	6121	6756	6407	4503
SIRT2	1104	874	826	679	1270	896	591	779	21	1378	1310	1001	1381	1521	47	924	767	1223	1170	1668	1626	1654	1313	527
ERLEC1	1119	1061	1243	1323	1981	1590	1161	1328	2981	2354	1906	1857	2063	2040	1356	1198	1259	1346	1991	2680	2632	2956	1864	1393
PPP2R5B	520	398	421	320	695	525	333	468	17	728	678	561	627	748	91	486	396	768	627	735	656	880	640	254
PYGM	66	62	50	44	94	66	46	46	2	73	83	69	78	107	3	68	50	77	111	100	83	118	191	102
TRPC7	0	0	0	1	0	1	0	0	0	0	0	0	0	0	0	1	0	0	0	0	0	0	0	0
MAST4	4341	2932	2691	2194	4868	4181	2630	3222	1986	4660	4131	2596	3379	3542	2471	4467	2793	3733	2873	3904	3255	3492	3730	1718
ADGRF5	1010	1014	989	1254	2136	1395	1075	1132	2402	2335	2055	2081	2253	1943	1066	1118	1047	1191	2476	2813	2536	2913	2624	1750
SDK2	271	188	482	321	902	708	412	595	2	415	399	397	486	538	7	313	432	555	575	616	737	925	3282	1133
ADAM7	0	0	0	0	0	0	0	1	0	0	0	0	0	0	1	1	1	2	0	0	0	0	3	0
NUP133	1085	956	1325	1194	2196	1856	1059	1514	1462	1641	1422	1221	1254	1488	1256	1221	1219	1430	1409	1725	1454	1992	1379	984
NUCKS1	2171	2025	2626	2811	4498	2926	2480	2765	3063	4063	3343	3765	3332	3636	2508	2096	2240	2705	3326	3871	3549	4640	3082	2437
VPS35	2080	1931	2613	2614	4042	3128	2195	2702	4576	4169	3320	2782	3056	3519	2858	2115	2349	2785	3139	3762	3730	4049	2709	1922
DNAJA2	1939	1634	2362	2412	3798	2918	2020	2504	3333	3933	3135	3144	2877	3126	2362	2259	2384	2912	2954	3592	3425	4356	2988	1832
BCL3	767	573	300	202	421	596	219	311	2	639	758	230	395	578	1	957	410	647	329	687	439	390	107	27
KCNAB2	328	197	224	175	362	285	125	194	6	306	279	228	198	315	13	291	201	270	289	291	244	382	95	39
ABCC9	2091	1908	959	1022	1396	1253	847	786	2529	2834	2350	1700	1691	2136	1612	1435	956	1275	2370	2979	1744	2013	554	369
FUNDC1	386	314	473	487	645	473	360	429	1005	870	695	627	604	627	381	283	364	429	617	786	775	875	613	394
MAOB	169	144	250	205	434	333	223	274	154	273	313	297	327	358	141	246	208	277	282	339	356	471	989	559
RORA	1281	1184	2125	2301	3058	2132	1724	1817	1973	3558	2611	3417	3301	2828	1054	1174	1700	2224	2612	3250	3790	4307	5213	2875
TGFBR3	2439	2209	4276	3979	8683	6206	4015	4821	3357	4834	4166	5631	5276	5110	2208	3160	3874	4961	5271	5621	7162	7755	16206	8892
PLA2G10	0	2	1	4	2	0	3	1	0	3	0	0	2	0	0	2	1	3	1	2	1	1	6	7
HES2	10	3	18	22	18	10	5	17	0	46	34	29	31	23	0	3	5	13	27	36	43	63	91	18
ATP1B3	1924	1729	2429	2441	3985	3165	1976	2857	3152	3383	3099	2102	2504	2875	2537	2238	2536	2731	2619	3180	2848	2565	3020	1807
NEDD4	894	805	1243	1127	1997	1624	1006	1433	1311	1867	1384	1784	1585	1543	1033	1114	1306	1433	1491	1733	1882	2577	2970	1959
PIGB	145	124	263	239	319	238	231	271	427	341	315	239	336	290	188	158	192	253	275	347	347	363	500	410
MAPK6	8923	6938	6813	6140	10914	8352	5182	6464	12085	11903	10445	7221	7826	8101	9483	8044	5505	6800	8244	9800	8165	9670	3754	3037
GNB5	229	176	298	222	542	284	186	261	47	392	333	451	527	486	57	231	185	356	532	555	587	920	817	392
RAB27A	884	575	252	208	358	362	158	202	189	449	347	239	173	293	511	762	298	284	325	364	212	263	168	96
CECR5	239	238	237	143	323	195	113	147	2	301	284	234	233	270	2	183	146	266	266	321	241	346	192	67
UFD1L	596	521	705	682	1109	799	566	741	301	1101	961	744	827	983	394	755	688	913	944	1049	984	1174	845	442
LRP6	2487	2161	3320	3056	5647	3831	2778	3450	3004	5100	4607	5951	5499	4881	2631	2505	3260	3963	5964	6568	6808	9211	8264	4544
GUCY2C	21	16	24	20	34	37	22	27	38	45	52	46	46	21	30	22	25	30	36	45	37	74	52	38
PHRF1	2041	1639	2246	1511	3082	2493	1402	1900	19	2660	2717	2357	2644	3096	106	2174	1760	3216	2469	3083	2886	3660	3729	1137
IKBKAP	857	803	1161	1084	1781	1305	831	1154	1039	1619	1408	1232	1287	1382	1090	953	1051	1243	1504	1532	1607	1854	1912	1036
NUCB2	2374	2091	2071	2170	3408	2730	2099	2407	4408	4190	3426	3568	3481	3426	3113	2735	2797	2634	3382	4169	3968	5007	2299	1504
PFN2	124	106	147	156	221	186	137	190	100	188	165	182	247	229	83	104	177	152	232	293	330	344	419	181
PTPN3	840	810	1199	982	1756	1171	733	910	428	1835	1408	1426	1432	1435	469	842	983	1314	1460	1599	1542	1848	2779	1210
SPTB	14	5	19	10	18	16	11	13	0	21	7	19	28	34	1	10	6	9	21	18	25	36	157	87
DAPP1	981	834	554	505	1010	827	397	649	743	1099	990	494	386	678	690	857	700	767	578	866	457	792	352	204
FGF10	138	122	170	182	289	237	175	191	348	244	160	212	164	137	269	201	266	265	186	309	273	265	833	514
SLC44A1	1903	1798	2327	2297	4641	3001	1861	2567	2587	3330	3098	2833	2784	3425	2230	1946	2202	2562	3139	3327	3296	3777	3768	2051
TMEM260	270	250	352	301	485	370	207	306	301	604	511	451	499	502	206	304	315	395	494	541	571	696	674	398
SMG6	848	699	935	895	1513	1050	673	879	600	1714	1406	1476	1480	1414	525	694	808	1004	1549	1727	1712	2382	2062	1120
EXOC5	1963	1667	2212	2342	3404	2585	2152	2393	4660	3555	2795	2488	2794	2902	3020	1988	2279	2443	2578	3218	3043	3280	1833	1390
CLTCL1	76	76	58	59	164	96	55	78	8	102	117	80	131	161	24	67	86	99	158	164	209	226	155	100
DGCR2	428	364	466	324	679	495	307	379	6	695	704	611	692	761	10	455	380	693	638	764	838	1047	1101	322
MNT	122	90	127	78	143	114	97	97	3	191	205	128	193	204	5	92	93	160	182	229	208	223	372	109
ZXDC	186	130	196	132	245	256	126	186	0	310	261	266	270	286	2	193	198	314	183	287	273	422	430	163
JMJD6	334	313	347	213	481	402	198	309	2	460	465	390	399	530	37	486	419	649	457	575	355	537	297	129
POLB	904	712	994	1028	1613	1320	900	1157	1139	1565	1201	1087	1042	1092	950	975	995	1058	1070	1399	1215	1256	952	727
ST6GALNAC1	16	21	22	16	20	15	11	12	6	44	47	22	26	36	0	12	11	28	27	31	31	34	10	1
WIPI1	1860	1512	1014	933	1542	1219	856	1016	525	2034	1896	1959	2071	1999	512	1467	985	1267	2250	2716	2500	2827	828	345
FRMPD1	179	169	279	220	358	233	167	210	66	800	618	549	623	409	43	156	230	268	488	651	629	759	463	174
GBA2	1066	866	860	607	1151	759	495	549	284	3467	3191	2260	2157	1760	238	778	735	1147	2841	3212	2450	3114	1238	466
NDST1	1149	959	1499	1138	2012	1575	950	1237	46	2097	2312	2233	2630	2517	70	1035	955	1984	2397	2761	3045	4178	3135	1112
ASNS	264	211	350	279	401	386	252	315	138	399	339	264	317	314	191	237	296	393	264	352	316	304	186	86
AP3M2	162	119	100	101	238	149	93	125	13	144	143	134	134	148	50	222	87	130	217	173	195	240	198	84
CNGB1	9	14	10	14	16	14	16	15	2	27	24	25	20	23	1	14	6	8	24	30	38	55	58	6
ST6GALNAC2	231	187	204	128	198	163	104	103	2	298	306	166	251	308	18	225	129	214	204	271	255	208	221	57
CHAT	0	0	0	0	1	0	0	0	0	0	0	0	0	0	0	0	0	0	0	0	0	0	8	0
PABPC1	1042	708	1200	864	1644	1326	818	1308	1201	1658	1624	1273	1255	1445	908	993	1064	1196	1389	1577	1667	2070	893	432
TESK2	136	133	171	165	204	148	111	166	80	316	236	212	294	200	95	104	136	155	241	313	253	384	537	258
CFAP20	263	254	291	243	411	261	232	253	140	377	333	345	296	392	136	239	275	330	367	398	429	494	323	166
CSNK2A2	794	657	884	1091	1357	1069	850	954	1171	2007	1557	1234	1509	1204	761	863	894	953	1290	1756	1587	1797	1416	795
PTPN21	802	655	928	858	1644	1124	834	1014	313	1405	1136	1335	1434	1471	521	889	1121	1340	1307	1615	1675	2038	3154	1484
EIF2B3	377	360	478	439	800	651	424	526	497	621	530	437	449	532	567	561	536	595	483	595	551	662	554	270
CAMK2A	4	4	7	2	24	16	14	9	0	5	8	6	9	3	1	8	9	8	3	5	8	13	123	25
TCOF1	588	485	628	487	838	746	471	568	29	976	877	682	791	889	51	714	715	1098	720	918	865	998	973	309
CDC42	471	348	395	342	550	496	350	415	755	643	562	369	438	637	504	457	453	475	431	594	565	498	237	135
OSBPL3	1516	1231	1283	1188	2061	1443	1053	1126	1036	1782	1551	1348	1415	1804	915	1457	1100	1547	1487	1815	1692	1774	1440	902
EPHA8	0	0	0	0	1	0	0	0	0	0	1	1	1	0	0	0	0	0	0	0	0	2	0	0
SLC12A3	4	0	2	1	7	4	2	3	0	8	5	6	0	6	0	5	3	4	2	7	7	5	4	2
RAD18	302	268	295	306	482	398	264	325	245	340	312	249	295	346	262	324	340	406	240	310	285	326	261	162
ATP2B1	3676	2870	2980	3028	5394	4389	2917	3848	6381	4864	3953	3162	3149	3836	4831	3700	3970	3672	3702	4498	3498	4435	4718	3171
NCK2	560	447	560	425	781	625	379	500	245	906	1003	779	740	847	214	505	545	730	769	989	886	1081	847	347
MAP4K4	9876	7581	7546	6525	11995	10042	6149	8181	4685	11668	10394	11547	10268	10149	7922	10857	8325	10443	10391	12103	10968	15212	7621	3997
MGAT4A	1454	1135	697	861	1926	1216	676	1087	1942	1306	1092	853	737	923	1693	1236	896	893	1224	1146	1019	1012	817	724
RPL31	1313	1420	2760	1140	3362	2651	1189	1886	619	3034	2059	1512	3428	3769	1193	1652	1588	3298	2194	3439	3170	3245	1554	988
WDR1	7550	6742	7259	5431	12075	7939	5011	6036	339	8378	8826	7858	7734	10414	2468	8934	7018	9884	8349	9139	7431	9178	3943	1391
SNX13	1911	1683	1943	2100	3619	2427	1771	2109	4045	3580	2687	2817	2701	2769	2258	1832	1876	2154	2898	3101	3079	3891	2853	1975
MS4A12	0	0	0	0	1	0	0	1	0	0	0	0	0	0	0	0	0	0	0	0	0	0	0	0
ARHGAP10	1080	761	888	994	1703	1238	775	1009	1086	1822	1446	1312	1448	1378	699	882	776	1047	1366	1587	1593	2083	1866	1201
RPS6KA2	392	299	184	111	282	225	96	164	3	178	283	191	195	295	21	493	162	255	271	210	268	310	244	97
ING3	359	264	336	351	494	424	295	331	645	566	440	434	428	488	396	354	335	330	472	520	520	609	493	431
VASH1	1580	1557	1431	1001	2441	1851	857	1262	150	2408	2867	2838	2625	2979	201	1432	1117	2104	3038	3159	3428	4408	812	289
LMCD1	276	238	400	269	891	569	337	438	6	301	277	326	310	367	2	316	329	467	301	308	394	418	1378	456
WBSCR22	257	222	296	232	431	364	175	267	7	418	396	385	305	376	29	319	274	436	286	359	332	504	301	97
SEL1L	1694	1522	1819	1629	2878	1986	1474	1761	1696	3132	2429	2554	2626	2735	1942	1931	1894	2254	2781	3444	3179	3714	2043	1233
TRIP13	57	42	47	28	41	56	33	44	4	28	49	39	32	66	8	39	39	72	28	29	21	23	16	2
ATP6AP1	3321	2841	2678	2188	3910	2927	1780	2319	231	3976	3916	3175	3093	3844	469	2646	2178	3535	3450	4324	3509	4293	2906	1170
TRIB2	554	396	468	387	858	675	421	505	541	905	844	682	644	776	450	551	514	702	844	807	820	942	1217	533
PRLH	0	0	0	0	0	0	0	0	0	0	0	0	0	0	0	0	0	0	1	1	0	0	0	0
HLTF	1233	1061	1533	1668	2884	1797	1456	1683	4369	2981	2522	2734	2442	2436	1486	1112	1315	1455	2979	2913	3102	4226	3699	3022
FAM50A	26	17	37	34	46	39	23	29	4	58	45	73	62	46	16	33	36	45	47	57	49	97	88	65
FAM3A	301	281	380	241	523	404	219	295	8	482	531	568	508	569	34	329	300	460	502	650	554	859	787	281
CYBRD1	436	406	708	630	1567	984	628	832	55	819	722	750	780	844	265	714	853	992	732	897	1037	1215	3403	1521
CDH19	137	92	136	177	479	302	393	210	174	179	123	182	146	103	190	270	199	259	110	109	116	221	750	607
PDCD2	185	148	240	217	351	299	196	220	205	357	313	280	280	311	126	163	202	253	291	351	367	464	319	200
SLC6A15	39	66	100	76	171	83	70	207	339	369	250	299	356	170	86	69	87	241	319	297	278	313	132	48
RDH11	232	254	334	254	472	353	187	311	12	437	360	335	287	356	81	294	303	473	379	448	325	346	338	121
ADGRL1	46	26	36	35	74	65	52	47	1	60	99	65	85	79	6	40	38	80	80	78	114	106	108	25
SPP2	0	0	0	0	0	0	0	0	0	0	0	0	0	0	0	0	0	0	1	0	0	0	0	1
ACTN1	8098	5872	4355	2836	6498	4705	2973	3741	32	7145	7648	5325	5953	8214	243	6539	3938	6474	6780	7702	5481	6847	3357	1056
ZFYVE26	1938	1482	1427	1109	2344	1808	1048	1351	343	2721	2501	1733	1823	1904	505	1792	1246	1957	2351	2445	1969	2637	1801	829
RPS6KA6	198	198	316	330	486	319	231	312	885	827	598	503	628	446	285	205	252	290	578	706	682	719	317	265
EPN2	421	305	384	265	715	509	318	355	23	538	526	495	519	559	37	471	377	571	557	555	562	811	1310	434
PTPN18	204	156	144	120	165	149	60	108	7	206	194	148	124	194	17	95	82	124	127	155	134	186	30	18
LIMS2	70	47	92	76	159	90	78	62	1	134	148	148	145	159	0	56	65	134	154	168	157	206	238	88
ASIC4	2	1	0	0	1	4	2	1	0	1	3	2	2	2	0	2	1	1	3	6	4	9	7	0
SPEG	61	76	149	88	175	126	82	125	0	148	158	204	224	221	1	68	103	211	166	197	242	381	628	154
LNX1	314	257	297	253	330	281	205	213	194	1032	868	794	860	659	71	199	252	358	753	968	894	935	444	164
ALDH3A2	836	697	1292	1369	1829	1514	894	1292	325	1710	1504	1706	1467	1629	392	748	1005	1405	1285	1896	2078	2788	3228	1403
TFRC	14521	12118	5483	5173	13315	11026	5299	8330	12140	11191	7540	5337	3966	6977	21146	18103	7316	6898	6607	10171	4631	5163	2188	1547
SREBF1	697	488	922	594	819	761	453	577	2	828	817	682	770	1133	0	583	593	1178	677	838	906	1094	1949	652
TRPC5	0	0	1	0	1	0	0	0	0	1	1	1	1	0	0	0	0	0	5	2	1	1	1	0
AFF4	4299	3136	3153	2996	5857	4425	3132	3709	3913	5392	4631	3882	4498	4288	4203	4331	3239	3779	4674	5746	5202	6043	5094	3563
UBE2D1	39	19	21	15	31	34	26	26	38	44	58	9	33	44	28	37	27	26	24	52	46	30	35	8
MPP5	415	309	389	448	724	549	446	488	682	684	559	699	547	501	559	483	498	526	469	588	570	1102	957	657
RHOBTB1	339	334	409	387	529	324	243	292	607	768	751	920	980	727	316	265	340	475	852	922	1086	1623	618	398
SMC1A	50	23	59	57	64	59	39	66	21	85	76	87	78	81	49	44	55	65	61	73	76	112	95	45
HSD17B10	642	537	807	582	1007	845	474	669	78	887	843	1001	731	883	239	724	694	1004	648	851	786	1193	503	210
MARK2	1574	1073	1052	775	1354	1143	721	948	189	1649	1440	951	1208	1313	375	1532	999	1434	1217	1582	1341	1375	1573	576
HMMR	500	472	556	645	1053	709	478	538	1046	543	485	365	409	519	692	538	504	524	453	423	276	308	76	54
CHFR	787	661	724	714	1147	807	493	678	510	1304	1182	1205	1134	1110	414	790	675	969	1149	1417	1306	1874	1145	616
TRHDE	11	9	9	11	26	18	6	16	39	19	20	18	16	21	6	18	19	15	12	14	24	43	85	63
P4HA2	1341	1422	1488	1027	1974	1327	851	1143	183	2385	2499	2895	2901	3702	341	896	763	1447	2712	3365	3358	4017	1753	944
FCGR2B	4550	3213	1028	933	2244	1870	973	1349	710	2252	2172	1116	1047	1821	1691	4352	1499	1505	1595	1859	1494	1652	231	128
NFATC3	971	806	1142	1134	1512	1280	1009	1076	1351	1916	1740	1355	1766	1626	903	983	1120	1238	1459	2017	1852	2019	2096	1340
TRNT1	506	429	659	509	1068	800	491	665	187	849	731	737	606	788	245	691	593	819	701	903	727	1036	607	282
ACADVL	2443	2261	2345	1899	3689	2458	1390	2011	66	3050	2643	2996	2618	2756	422	2490	2022	3511	2760	3136	2996	3431	2036	716
STK10	1692	1073	636	621	1224	1060	538	697	17	1409	1356	989	869	1129	139	1524	723	900	1189	1356	1007	1469	721	275
FBXW11	1824	1542	1775	1665	3004	2307	1523	2016	2519	2837	2595	2309	2209	2328	1962	2051	1801	2289	2495	2697	2562	3316	2379	1314
ACAP1	501	271	191	149	256	238	117	155	5	374	456	224	229	294	19	440	162	201	321	357	267	432	271	91
CRMP1	0	0	1	0	0	0	0	3	0	1	1	1	0	1	0	1	1	1	1	1	1	2	1	1
EVC	94	73	121	61	148	129	81	115	0	146	112	163	190	140	0	84	95	153	167	165	213	254	231	86
DERL2	1126	1042	1260	1184	1933	1381	955	1322	1730	2069	1766	1604	1599	1759	1342	1351	1307	1581	1769	2050	1729	2130	1435	842
SIDT1	5	3	1	0	3	2	1	2	2	4	4	2	2	2	2	0	4	1	4	1	1	4	15	3
NDE1	656	602	711	574	1018	694	444	657	39	1021	926	884	964	1112	215	540	520	798	969	1079	953	1147	836	384
MRVI1	91	78	134	115	190	121	108	94	32	258	230	239	225	222	27	74	105	191	212	282	248	294	328	185
TMEM38A	19	18	15	14	34	26	11	20	0	30	31	18	36	25	0	18	18	27	26	29	46	53	53	21
AP1M1	721	619	735	524	1145	792	436	570	12	974	943	734	872	1086	39	803	743	1086	938	1026	870	1160	708	239
PVR	2045	1314	520	263	914	1117	373	545	2	560	618	373	310	541	5	2055	646	1036	481	634	364	449	248	73
XRCC1	272	239	325	247	570	337	186	310	1	484	459	449	472	481	0	248	260	419	543	490	531	597	655	215
SCARB1	1227	1017	1582	1353	2601	1799	1000	1469	28	2488	2197	1833	2024	2325	64	1294	1390	2102	1957	2443	2517	2361	3121	884
MCM2	924	810	1082	650	1419	1175	607	832	4	994	1018	728	802	1350	53	668	790	1303	814	986	780	893	415	131
MOV10L1	65	20	21	33	39	36	14	26	3	29	15	43	29	24	2	12	17	15	38	34	55	76	58	29
SELO	193	195	296	159	384	212	96	173	0	345	400	348	377	427	1	198	193	433	363	418	452	677	487	151
TP63	3506	3028	4864	4036	7031	4515	3625	3896	5053	7895	6397	5607	6249	6070	3322	3570	4074	6034	5037	6669	5930	6506	9165	4334
ALPK1	605	448	392	437	544	436	285	352	567	957	810	824	818	860	379	390	351	452	905	910	951	1118	384	192
LLGL2	280	254	368	201	522	371	197	298	0	412	413	332	367	449	0	349	359	723	302	394	380	524	466	131
PDE8A	723	620	710	686	1186	899	700	715	414	1011	984	1110	1148	1181	524	810	778	1083	882	1136	996	1231	696	389
CLCN4	0	0	0	0	0	0	0	0	0	0	0	0	0	0	0	0	0	0	0	0	0	0	0	0
NLE1	155	137	171	99	254	211	122	147	2	184	168	169	176	212	5	167	122	270	217	211	176	224	212	32
SDHA	1806	1691	2051	1690	3865	2192	1270	1906	153	2646	2410	2220	2097	2742	519	1861	1685	2489	2616	2990	2484	3287	2122	930
SMARCE1	61	50	114	86	64	104	93	62	44	158	133	106	97	107	30	91	83	90	71	110	198	99	45	61
FNDC8	0	0	1	1	0	2	0	1	0	2	2	1	6	11	2	0	2	1	1	4	3	3	1	0
KDM5A	3088	2401	2277	2042	3900	2593	1675	2188	2906	4095	3459	3443	3108	3191	2716	2582	2127	2382	3960	4022	3654	5041	3720	2269
ADAM11	5	8	5	3	8	8	11	8	0	7	6	4	9	14	0	8	4	8	5	7	10	11	9	3
PPP2R3A	1007	908	1640	1582	2325	1572	1255	1461	2156	2541	1940	2203	2458	2232	1226	1044	1287	1509	2091	2335	2774	3203	3152	2465
FERMT2	2429	2109	1773	1904	3686	3424	2217	2576	2810	3133	2802	3137	3557	3895	2504	3002	2128	2409	3388	4086	3928	4560	2855	2095
ABCB11	135	92	52	41	36	38	21	36	57	159	150	23	35	50	62	44	47	48	23	40	14	22	5	2
DHRS9	2882	1744	1019	749	931	971	473	609	940	1648	1606	447	491	748	1754	1582	720	855	812	1148	376	491	3	7
CD5L	0	0	1	0	3	3	0	0	0	0	2	3	0	0	1	0	0	3	0	2	0	1	3	7
PTGS2	31060	18958	2131	1573	12221	13553	3775	4277	10051	8956	9171	4018	3388	3086	23129	26331	4504	3739	16362	13234	5008	6208	217	210
IGF2BP2	61	60	62	34	105	61	74	66	76	131	131	89	145	116	41	48	54	76	106	109	130	113	106	30
MAP3K13	56	55	95	57	109	62	44	61	45	136	112	110	120	136	51	77	72	91	111	134	128	168	149	73
ST6GAL1	1708	1198	1133	962	2019	1539	848	1204	529	1730	1827	1139	1153	1559	719	1487	1082	1328	1431	1857	1381	1572	1640	753
TBX21	7	8	9	4	9	5	6	3	0	36	54	9	12	9	0	11	3	8	25	44	14	30	1	0
FRY	3679	2482	3710	3403	7308	5558	3324	4573	1997	3896	3272	2914	3571	3930	2614	3679	3927	3692	3014	3725	4057	4540	15557	9912
PICALM	17503	11888	5948	6220	10354	9704	6066	7522	11713	10625	10103	6008	6360	8421	15087	16664	7617	7407	8320	10042	7195	7674	7416	5044
NSF	863	711	919	881	1424	1093	718	861	691	1540	1364	1159	1205	1350	741	878	907	1089	1188	1484	1335	1671	1330	652
GLI2	86	75	145	101	221	159	113	146	7	185	209	167	282	262	9	70	101	160	265	343	351	491	1019	318
CLASP1	1998	1685	2322	2090	4271	2914	2040	2318	1510	3241	2786	3178	3370	3238	1605	2299	2498	2885	3017	3456	3619	4388	5090	2942
NOTCH3	1651	1478	2643	1652	2629	2244	1385	1751	145	4115	4250	3308	4328	4108	92	1477	1441	3873	3530	4282	4064	5111	5277	1611
CLNS1A	473	422	495	533	941	645	439	512	786	842	756	546	640	752	598	613	582	594	705	877	738	788	638	432
PPP2R2C	3	3	6	5	8	6	4	6	0	14	12	6	12	10	0	2	9	10	17	20	5	17	11	3
TEAD2	241	187	253	169	328	283	168	225	18	389	413	444	523	551	19	150	195	289	447	559	636	698	476	151
EED	492	358	486	509	830	586	416	588	1094	785	668	552	631	641	580	545	477	486	663	788	757	902	1087	732
CDHR2	2	0	1	7	4	4	1	5	0	1	3	2	2	3	0	0	1	2	5	5	5	1	4	1
SNCB	5	3	7	10	10	16	12	11	0	8	4	9	12	14	0	8	11	6	5	10	21	17	284	77
TSG101	1028	882	1071	987	1574	1299	904	1023	1329	1698	1376	1168	1212	1357	999	1120	1073	1276	1270	1607	1463	1529	1406	992
C17orf85	627	431	567	590	853	744	540	660	483	968	843	766	766	835	525	659	618	741	711	880	890	1199	910	516
ATP2A3	119	109	110	100	229	159	95	91	3	316	324	170	208	285	3	149	100	221	254	287	204	341	251	92
CA12	4255	4072	5500	3320	5501	4529	2926	3586	2579	5214	3979	4122	3387	3990	2938	3728	3741	5307	4006	5300	3731	3466	2213	1106
MGLL	794	650	262	205	316	240	116	188	10	1434	1786	388	559	543	10	314	172	367	990	1544	619	571	303	87
NTN4	647	625	747	567	1023	746	547	584	336	1000	987	873	943	1254	316	580	567	980	913	1055	906	1133	735	318
BCS1L	269	202	305	236	485	304	216	243	5	401	454	338	356	367	61	317	291	456	448	501	418	474	277	83
NUAK1	303	280	448	414	550	450	236	357	123	950	843	1305	1472	1173	56	307	335	572	1508	1378	1863	2534	1560	641
DPP8	2152	1727	1994	2052	3599	2761	1864	2380	2785	3186	2509	2486	2485	2818	2155	2208	2215	2585	2493	3014	2943	3470	3296	2060
SLC24A1	9	6	4	10	15	9	4	10	3	16	10	27	19	17	0	12	8	8	19	21	20	39	54	18
ZNF532	1873	1461	1936	1517	2797	2256	1383	1714	632	3675	3209	2897	3581	3314	626	1938	1966	2350	3264	4323	4141	4770	5231	2123
LMAN1	2756	2354	2500	2492	3846	3109	2202	2714	4348	5093	4340	4772	5442	5689	2661	2593	2598	2921	4941	6157	6102	7323	2294	1659
HACD3	715	679	1043	976	1800	1154	716	978	307	1158	917	1250	975	1138	577	811	919	1396	872	1036	1035	1260	1187	614
IPCEF1	538	295	129	124	194	171	101	109	168	190	202	108	98	96	346	396	143	115	183	182	104	145	69	64
ZZEF1	2530	2103	2180	2029	4212	2866	1911	2533	1058	3698	3173	2886	3107	3011	1687	2721	2363	2951	3215	3643	3458	4085	3757	1967
NOX3	0	0	1	0	2	0	0	0	0	0	0	0	1	1	0	0	1	1	1	0	0	0	0	0
ENO1	21802	18960	20118	12567	26232	17796	9251	13046	826	17002	17601	16995	15119	20991	3526	13844	10748	19163	15400	16880	13582	17898	7346	3469
SLC12A1	0	1	0	0	2	0	0	0	0	2	0	1	1	2	0	0	0	0	1	0	1	3	0	0
TUBE1	631	600	881	537	1297	1186	606	628	1260	1671	1299	1954	973	1166	688	651	529	1012	1844	1642	1756	1480	2282	1829
ARHGEF10L	826	656	854	597	1152	794	452	682	3	1365	1477	1074	1204	1261	2	608	644	1181	1206	1588	1572	1986	1754	511
TXK	11	5	3	7	14	4	6	10	24	27	37	17	11	17	2	8	3	10	26	27	25	33	21	13
WSCD2	47	30	75	76	199	120	67	97	1	29	45	48	47	45	1	84	58	89	33	39	66	54	1013	382
TACR2	0	2	1	0	1	1	0	0	0	0	1	5	2	2	0	1	2	0	1	1	0	1	7	2
ACTR6	340	321	316	337	612	437	286	380	957	575	470	426	415	441	578	403	372	381	523	546	529	524	338	299
TIPIN	481	450	494	611	975	741	521	645	508	658	616	495	419	650	611	531	525	650	538	602	548	685	469	330
SRI	804	605	558	436	796	636	421	515	80	677	681	698	617	810	268	783	579	600	613	696	682	779	484	209
EIF4G3	4332	3314	2859	2674	4981	3877	2618	3277	3008	5356	5025	3845	4245	4480	3535	4012	3150	3615	4767	5822	5152	5640	4952	2989
NUP37	285	295	308	336	569	362	270	364	544	513	468	445	448	532	350	286	363	405	590	618	500	491	266	205
SEMA3A	392	380	406	398	773	636	402	460	402	527	411	503	614	561	321	406	380	516	483	648	677	1083	585	368
GTSE1	603	500	717	569	891	782	508	619	142	615	689	568	607	748	155	574	536	1011	492	554	461	524	282	109
SEMA3C	2126	1587	2192	2035	3477	2773	1922	2198	3050	2810	2512	2585	2964	3030	1928	1820	2041	2205	2920	3278	3782	5042	5514	4967
TTC38	191	218	504	293	642	433	282	315	45	574	903	1044	680	512	26	243	243	534	805	1066	857	965	595	244
ACAT1	586	564	849	921	1111	887	728	909	639	1493	1118	1203	1233	987	632	619	696	927	1141	1342	1368	1404	1020	653
GRAMD4	384	370	568	421	916	559	338	454	9	712	678	665	718	684	34	467	505	857	677	791	787	1053	1134	362
CELSR1	463	420	696	429	758	614	355	492	9	916	937	670	855	867	14	487	438	873	627	859	891	1171	1553	339
WNT8B	16	11	8	4	19	8	8	8	0	16	24	6	8	17	0	6	5	9	9	20	16	17	9	1
ZNF638	2410	1927	2653	2747	4948	3246	2368	2961	6131	4586	3676	3671	3852	3740	3515	2467	2888	2971	3961	4303	4561	5719	6566	5565
SLC25A40	154	130	188	192	243	153	157	172	408	303	266	192	228	246	150	115	159	222	191	283	250	268	270	139
TIMM21	285	259	323	341	450	412	276	331	244	528	394	402	371	453	267	263	359	427	371	498	480	620	424	280
ADD2	80	80	104	92	84	89	43	59	9	188	159	202	188	202	9	82	77	82	269	363	359	422	55	16
FGF4	0	0	0	0	0	0	0	0	0	0	0	0	0	0	0	1	0	1	0	0	0	0	0	0
RASAL2	1177	1018	1319	1120	1806	1569	1158	1313	894	1928	1818	1858	2060	2262	883	1257	1221	1669	1592	2091	2303	2506	1461	692
VPS9D1	344	250	321	221	481	336	190	219	3	403	412	317	397	412	0	349	223	402	350	450	468	547	534	178
MARK3	2548	2097	2337	2164	4413	3137	2028	2659	2322	3764	3236	2726	3019	3324	2298	2796	2458	3070	3259	3606	3170	3591	2626	1654
SLC25A3	4750	4363	5881	4996	9701	7225	3870	6051	4672	7092	6407	6429	5913	7022	5265	5362	4992	6693	6401	7039	6481	8439	4569	2623
FNDC3B	4269	3283	2147	1862	3562	3067	1957	2437	1331	4522	4211	3896	4384	4611	2212	4049	2564	2895	4652	5996	5437	6512	3955	2174
FOSL2	7616	5550	2428	1616	5055	3897	1777	2583	65	5484	5525	3943	4646	4508	188	7900	2557	3843	6084	6314	5242	5650	2691	937
CACNG4	0	2	1	3	13	1	1	3	0	2	8	8	8	1	0	0	2	2	7	1	7	4	1	8
FRYL	5211	4356	4903	4291	8367	6037	4313	5415	6820	8326	6917	5993	6421	6251	5792	5050	4624	5502	6471	7325	6616	8558	7898	4786
TMEM131	3421	2453	3259	3504	4927	4226	3242	3571	4935	5957	4715	3764	4781	4302	3304	3626	3621	3914	4095	5053	4911	5133	4082	2436
FSCN1	1288	888	1095	670	1438	799	594	638	3	1853	1762	1409	1810	2338	2	999	702	1501	1775	1923	1910	1969	325	118
MOCOS	334	280	294	254	490	336	216	348	34	435	350	281	278	275	128	422	337	478	311	420	286	414	554	222
PLD1	1175	1073	1072	1013	1748	1216	908	1140	1652	2182	1908	2219	2113	1950	1042	1100	960	1083	2304	2613	2793	3289	1622	885
ATP12A	2126	1675	585	293	871	1007	358	722	766	5105	3076	1135	938	823	423	796	649	826	1776	3597	1275	2584	1061	269
WDR62	265	227	318	229	459	377	207	291	13	338	383	324	405	396	31	243	271	497	311	413	356	461	385	110
DLG1	2456	2068	2796	3094	4551	3132	2426	2857	5944	5117	4006	3310	3789	3813	2947	2400	2673	2676	3861	4693	4508	5085	6241	4015
RAB7A	2674	2105	1983	1748	2845	2180	1509	1911	572	3287	2961	1707	2306	2807	1450	2436	2061	2366	2336	3438	2535	2405	2110	1062
BCAP29	163	179	182	249	299	248	208	214	484	329	276	231	223	205	270	160	200	181	239	305	288	312	286	230
SEC31B	204	195	290	219	464	331	204	250	23	400	382	406	419	402	35	206	212	362	439	417	484	659	744	309
SART3	823	680	808	600	1355	959	540	726	55	1206	1098	1051	1022	1139	148	855	738	1153	1142	1182	1158	1615	1438	497
ARHGAP15	424	244	110	177	321	278	128	212	489	338	315	137	149	250	463	468	180	148	264	280	183	265	60	67
TUBA3D	9	8	1	1	3	3	0	0	0	4	15	8	6	14	0	2	0	0	4	12	3	4	0	0
PAX2	0	0	0	0	0	0	0	0	0	1	2	0	0	1	0	0	0	0	0	0	0	0	1	0
EXOSC7	313	304	435	360	845	518	288	471	37	485	473	516	362	501	126	409	393	562	528	510	455	665	526	237
KIFAP3	813	698	987	1139	1666	1196	778	1232	2265	1631	1465	1370	1504	1696	878	670	906	1079	1746	1825	1990	2244	2094	1714
MKRN2	443	384	491	403	895	624	407	508	119	644	583	596	615	694	133	529	479	730	620	669	747	935	889	413
MCM6	1499	1346	1817	1538	2359	2064	1407	1758	1768	1867	1654	1241	1339	2141	1365	1198	1502	1786	1244	1671	1256	1326	557	371
REXO2	496	458	444	379	685	571	447	447	777	945	727	711	675	815	579	455	583	588	728	1070	855	979	803	543
RBM7	968	801	761	774	1607	1206	690	959	1519	1285	1125	975	911	1021	1068	1087	700	947	1148	1209	1097	1308	961	682
RBMS2	238	201	289	207	401	291	215	204	57	445	389	381	443	490	81	228	249	422	418	543	543	541	768	325
BAZ2A	2608	1956	1917	1553	2753	2103	1437	1654	393	3288	3222	2156	2662	2678	796	2192	1629	2588	2687	3054	2613	3441	3138	1425
PTPN23	1093	782	1048	741	1543	1145	801	960	38	1657	1607	1508	1639	1669	162	1170	957	1564	1598	1752	1710	2475	2055	811
MLH1	288	252	394	392	593	463	337	400	154	583	505	421	451	542	171	279	348	387	429	547	532	773	905	466
UNG	258	232	379	291	441	337	206	261	43	300	305	273	241	340	52	171	230	430	247	310	297	396	364	160
FMO4	513	418	545	503	705	550	316	372	928	1429	1217	830	891	687	513	461	451	506	1090	1352	1154	1024	443	278
KLHL20	298	194	270	256	415	340	228	320	253	452	400	387	415	418	274	329	301	370	408	495	499	577	634	347
RGS11	0	0	0	0	0	0	0	1	0	0	0	0	0	1	0	1	0	0	2	0	0	1	0	0
SLC46A1	226	228	301	216	399	265	150	191	2	508	440	504	553	458	8	204	200	369	431	661	567	572	213	99
PLXNA2	1860	1505	1033	619	1763	1326	750	1071	5	1258	1301	1220	1257	1388	50	2164	994	1786	1603	1516	1608	1984	1797	404
SPAG5	700	679	905	721	1103	947	558	853	188	665	635	559	562	872	515	597	640	948	505	596	492	466	156	68
ANKRD13A	1398	1036	912	838	1626	1082	679	883	164	1475	1366	1136	1060	1151	364	1288	861	998	1321	1517	1301	1867	1357	557
TPD52	2734	1810	1698	1464	2325	1823	1383	1525	3568	3383	2751	2104	2194	2227	2430	2123	1610	1873	2404	2711	2153	2798	1804	1199
TRAF4	210	183	276	170	391	268	166	182	4	351	306	310	346	350	18	234	239	425	298	351	339	447	371	129
PAG1	287	192	227	188	273	249	137	182	37	383	369	340	237	281	115	230	184	242	336	333	357	558	252	113
GPATCH1	257	226	321	265	463	346	253	289	171	523	413	457	420	409	261	275	342	414	416	473	531	610	684	466
ICAM3	350	157	69	52	101	154	39	55	0	166	178	68	79	108	1	463	104	114	121	146	79	148	61	15
NT5C2	1209	1089	1333	1425	2326	1664	1173	1433	1773	2126	1672	2036	1545	1590	1545	1424	1348	1775	1702	2108	1803	2542	2326	1392
MCAM	2196	2244	1754	1233	2674	2015	1257	1424	7	2222	2515	2200	2453	3209	59	1725	1322	2671	2309	2730	2522	2683	1598	630
GPC4	727	626	650	627	1415	1051	649	911	900	1441	1319	1379	1431	1434	469	606	700	835	1894	1892	2036	2763	2280	1303
MBNL3	126	120	204	145	237	199	142	188	124	248	186	139	170	213	119	125	175	206	114	179	194	181	211	117
CAMSAP3	211	162	365	246	331	369	191	316	0	384	354	280	421	378	7	269	281	552	240	427	436	419	1623	308
RAP1GAP	38	33	91	57	125	96	47	92	1	58	78	49	68	91	12	112	72	153	52	78	52	77	169	38
XAB2	446	355	492	369	732	558	311	403	2	813	673	646	611	732	2	496	413	675	749	875	832	1068	989	384
ARHGEF1	819	731	678	480	955	770	441	626	6	1059	1095	796	904	1027	36	879	550	996	920	1133	942	1094	873	271
STXBP2	967	739	693	413	847	678	371	540	19	964	882	630	664	818	87	902	552	735	724	862	697	881	663	193
MAP2K7	267	205	289	220	480	313	200	245	8	405	343	340	364	401	16	290	274	440	363	450	455	480	630	204
DGKD	701	682	558	367	945	710	286	533	28	672	705	637	611	646	114	881	431	730	794	814	689	989	659	237
CTTNBP2	174	155	350	408	807	504	348	453	288	458	446	630	730	473	104	236	268	371	604	587	823	1098	2127	1272
ACTL6B	4	1	8	4	3	1	2	0	0	6	7	0	6	5	0	0	4	3	5	3	9	9	0	0
RARB	25	18	19	23	29	34	16	26	14	32	44	31	26	26	21	18	25	28	28	41	34	44	145	93
TOP2B	5658	4690	6210	7045	10990	7661	5879	7043	14897	10169	8438	7991	8392	8301	7327	5105	6282	6072	8562	9884	9453	11283	9661	7020
TM9SF3	3262	2695	2915	2991	5070	4000	2647	3619	6529	5340	4419	4194	4055	4623	4331	3568	3367	3717	4122	5011	4654	5610	3971	2586
NFKB2	8519	5090	1058	781	2826	2503	856	1300	69	2760	3078	1051	1253	1808	360	5691	1110	1575	2606	2937	1248	1729	928	332
UBE2T	178	193	235	195	344	288	179	258	96	167	163	103	109	194	160	178	197	288	120	154	117	125	46	32
PPP1R12B	470	372	586	512	984	819	474	666	182	777	759	612	767	882	360	569	663	789	735	883	845	1101	2026	1033
DNAJC10	931	822	962	1084	1663	1269	900	1135	1961	1484	1325	1098	1194	1420	1252	935	938	1037	1339	1470	1355	1329	945	746
GTF3C1	1236	1026	1557	1177	2408	1681	1044	1473	82	2302	2040	2347	2350	2471	240	1251	1231	1928	2363	2500	2786	3991	3302	1287
IL4R	5998	4342	2318	1472	3396	2727	1386	1929	36	4198	4516	2585	2563	3497	192	5580	1972	3592	3575	4223	2730	3555	796	218
USP33	1039	973	1133	1147	2043	1557	1116	1354	2548	1923	1476	1507	1535	1696	1546	1188	1225	1342	1594	1837	1845	2038	1450	1119
PAK3	129	95	215	228	451	316	241	326	157	135	133	165	233	263	155	169	234	237	147	193	298	331	1164	765
CAPN6	60	78	134	97	160	91	95	71	189	324	339	423	577	371	74	67	48	115	575	722	768	984	130	85
DCX	0	0	0	0	1	0	0	3	0	1	0	1	2	0	0	0	0	0	0	0	1	0	0	0
SNRPA	374	289	354	269	508	408	295	337	10	428	438	253	340	492	50	377	381	500	278	442	326	348	304	141
SPAG6	4	5	2	1	4	4	1	3	0	0	3	3	2	4	0	6	3	5	2	3	2	2	5	0
EXOSC5	219	152	228	172	317	189	137	120	0	282	288	274	216	256	2	179	156	312	240	279	252	302	241	61
DYNC1I2	2763	2388	3069	3049	4890	3525	2732	3006	3814	4653	3994	3879	3878	4315	3050	2741	3099	3651	3877	4618	4241	4820	3049	2020
APBB1IP	1527	1058	402	403	686	647	387	496	561	969	947	517	458	561	763	1055	483	486	830	904	496	551	103	54
LRCH4	1262	788	633	443	745	631	369	530	2	829	872	538	594	819	13	880	507	817	629	818	633	913	755	221
FAM76B	393	361	391	505	716	503	422	441	929	692	527	492	510	508	509	407	411	388	590	683	581	757	697	623
TYR	33	46	79	81	159	84	38	99	21	39	57	68	34	97	28	53	52	50	25	41	51	62	156	75
POLD3	625	466	638	602	960	906	633	718	473	921	705	615	547	730	608	639	556	698	526	780	734	943	660	393
ACTN2	28	22	47	33	68	43	33	34	28	57	64	45	54	55	23	24	35	43	28	49	52	93	101	70
CAPZB	1907	1598	1727	1356	2658	1877	1159	1469	267	2338	2403	1813	2044	2705	809	1845	1485	2085	2234	2622	2401	2551	1466	713
GPR137B	292	309	293	249	396	291	182	236	166	524	489	470	462	482	201	234	241	351	445	488	478	595	537	296
NAALAD2	24	38	54	66	73	45	56	42	168	123	117	120	140	133	39	30	34	62	125	150	230	236	114	98
JADE1	178	162	280	238	435	313	166	230	43	411	352	422	405	397	75	204	240	352	482	518	503	694	1014	461
SLC25A43	194	158	275	251	361	246	172	181	219	446	371	333	367	347	117	139	209	271	387	436	436	508	408	241
UBE2A	866	764	789	768	1153	963	704	842	1202	1363	1080	822	904	1137	960	871	743	964	897	1138	1031	1031	607	395
FGFR1	1788	1490	2696	2021	5362	3932	2340	3028	103	3558	3514	4850	5131	4902	248	2565	2623	3664	4766	5677	7132	8515	10539	3574
FKBP6	0	0	0	0	2	0	0	0	1	1	0	1	0	2	0	0	0	0	0	0	0	0	1	0
SMC1B	1	1	0	1	0	0	0	0	0	0	1	1	3	0	0	1	0	0	1	1	0	0	3	2
FBLN1	618	479	697	673	1634	941	604	857	95	1476	1368	1341	1702	1623	48	747	949	1235	2071	2521	2203	2617	4438	1179
ITGA8	107	106	236	243	572	298	272	288	223	354	351	624	485	458	93	191	167	294	527	453	819	957	1147	1083
CST7	494	333	111	88	274	230	83	100	18	302	362	105	113	213	107	504	141	167	201	311	154	247	51	28
MAP2	216	212	496	523	722	577	410	494	313	718	571	544	778	650	240	286	374	516	538	708	870	940	2315	1401
PIAS2	569	415	653	631	1001	875	628	729	803	932	739	670	869	808	577	575	691	686	783	1012	1038	1161	1836	1414
AMPH	24	20	34	31	84	67	35	50	15	28	40	64	93	84	8	30	46	41	74	113	169	187	265	151
ARAF	620	537	642	443	928	699	405	534	30	905	865	574	797	993	93	642	555	919	702	1011	845	932	871	300
MCCC1	288	256	437	361	721	452	330	417	294	504	444	534	517	454	276	312	386	449	502	568	551	770	917	577
LAMP3	140	82	41	66	117	118	62	66	29	118	132	37	49	97	59	117	61	77	55	114	53	74	35	13
FAP	855	910	1130	1315	2447	1767	1408	1527	4117	2755	2709	4384	4148	3762	1382	979	1045	1383	4830	4627	6762	7276	3862	3551
NEBL	424	313	710	561	1284	897	491	878	439	708	542	548	600	504	464	555	688	707	532	668	646	722	3573	1882
ACER3	458	409	587	550	1013	789	521	686	980	847	686	484	533	676	616	543	540	680	550	715	620	651	473	274
UBE2K	577	388	634	595	921	739	578	679	898	948	881	1005	819	887	606	604	670	697	736	969	922	1477	891	670
PIK3C3	1673	1418	1460	1546	2547	1856	1293	1615	2854	2569	2169	1746	1743	1956	2202	1967	1517	1601	2117	2436	2070	2626	2329	1745
N4BP2	1080	903	1119	1226	1966	1573	963	1319	2510	1809	1608	1447	1413	1503	1438	1164	1124	1333	1731	1979	1816	2247	1960	1532
TIGAR	273	272	303	338	529	378	274	367	260	412	349	303	288	372	368	335	349	448	310	348	327	373	235	183
TULP3	360	280	466	421	657	429	325	381	151	664	589	704	769	807	169	341	467	586	783	914	955	1144	988	627
SYNJ2	2014	1431	821	618	1464	1144	597	806	23	1415	1363	1054	1048	1238	97	1548	825	1409	1549	1755	1358	1789	1077	351
ADCY2	499	377	797	628	1184	857	566	745	223	944	1026	1178	1148	1237	252	503	598	837	1402	1393	1395	1840	2531	1531
PPP2R5C	2167	1637	1927	1949	2533	2176	1726	1732	1635	2776	2522	1945	2243	2596	1424	2137	1790	2089	1862	2597	2444	2786	2058	1202
RBFOX1	0	0	0	0	5	0	0	2	2	1	1	6	3	2	0	0	0	1	7	2	1	7	4	4
GNB1	4282	3631	4097	2996	6653	4686	2827	3675	312	5615	5494	4661	5364	6656	384	4269	3600	5767	5302	6515	5848	6471	5201	2070
HOXA9	0	2	2	1	1	1	0	0	0	0	2	0	0	0	0	2	0	1	1	0	0	0	3	2
EDN1	146	95	119	136	191	166	109	124	92	172	166	137	195	139	108	135	102	194	104	131	182	155	263	158
MLLT10	1281	1074	1347	1237	1952	1389	1044	1150	2465	2512	1989	2005	2125	2125	1295	1170	1216	1452	2069	2409	2535	3047	2695	1749
ZCWPW1	117	87	97	93	141	98	82	81	75	165	87	148	137	96	109	112	84	51	140	134	155	285	282	224
ADCYAP1R1	42	36	70	50	73	47	22	29	2	93	106	87	90	98	5	24	30	80	71	74	103	146	118	28
FGF20	0	0	0	1	0	0	0	2	0	1	2	0	2	1	0	1	1	3	0	1	0	0	6	0
P2RY10	16	12	15	18	27	21	14	9	37	84	70	34	18	38	25	21	22	11	41	57	22	46	9	5
ITM2A	232	259	231	286	533	309	245	208	708	1011	1002	1502	1375	1321	242	188	226	310	1435	1694	2106	2239	566	450
NRD1	3632	3081	3807	3729	5422	4166	2969	3718	5869	6854	5426	5431	5172	4909	3937	3817	3716	4126	4986	6254	6064	7671	4893	3207
VDAC3	1630	1310	1300	1261	2194	1591	1088	1418	1331	1958	1769	1148	1302	1630	1525	1553	1334	1536	1412	1959	1342	1448	1006	508
PCM1	3852	3329	4221	4742	7982	5677	4473	5124	9865	7003	5878	5374	5651	5613	5150	4045	4561	4542	6197	6951	7103	8587	7973	6692
TNRC6C	660	478	710	579	1082	757	508	597	54	1082	1018	960	1121	1175	51	667	661	921	1163	1279	1364	1963	2796	925
CBFA2T2	174	139	199	181	336	260	183	187	75	335	297	212	325	300	92	197	181	314	253	393	356	402	629	271
BRINP1	2	1	4	2	12	3	3	1	4	4	10	12	15	8	0	0	1	0	20	22	9	23	9	8
ITCH	2583	2142	2400	2715	4754	3443	2425	2997	5625	4552	3811	3508	3807	3671	3326	2762	2605	3025	3928	4427	4531	5050	3756	2725
PKD2L2	2	3	7	8	11	5	4	5	16	8	7	16	4	7	3	0	5	4	9	15	8	4	12	8
TP53INP2	32	23	22	7	30	22	18	13	0	38	38	24	29	23	2	26	18	16	25	47	45	36	50	6
MYH7B	7	5	9	9	20	6	5	7	0	8	12	15	19	13	1	5	2	5	9	10	19	12	25	7
BPIFB2	0	1	0	0	1	0	0	0	0	0	1	0	0	0	0	0	0	0	0	0	0	0	0	0
TOLLIP	473	359	468	303	697	519	277	397	1	675	583	524	575	735	0	408	394	789	667	758	674	962	755	216
UBE2D4	228	153	239	218	354	264	192	243	15	331	309	321	339	396	31	231	222	257	336	449	408	514	322	162
CLUL1	3	0	2	1	2	1	0	1	0	0	0	2	3	0	0	0	0	1	2	2	0	2	4	0
RUNX1T1	316	253	405	496	493	330	312	275	1015	1070	990	1116	1445	1030	176	203	406	397	1526	1722	1982	2140	1405	983
CDH17	17	9	32	15	15	23	12	35	9	20	6	12	17	13	21	18	27	23	10	25	19	18	3	6
THOC1	646	546	804	880	1330	950	711	926	1720	1478	1182	986	1060	1134	1029	758	845	908	1137	1291	1142	1283	981	818
FKBP7	406	337	379	481	607	467	326	372	943	828	725	799	971	1000	362	305	362	391	859	1177	1114	1353	339	259
OSBPL6	642	357	440	365	822	662	412	435	501	887	702	812	811	717	568	710	501	434	724	966	1023	1397	983	539
SLC1A3	191	135	177	137	236	153	129	143	90	156	182	137	174	162	232	266	132	210	184	225	193	232	219	118
XRCC5	878	797	1191	1117	1793	1139	863	1162	1772	1696	1538	1406	1239	1410	1048	840	918	1068	1458	1659	1710	1847	1875	1172
LXN	625	471	807	866	1238	931	642	798	1078	872	818	710	926	934	640	530	796	940	701	1035	1034	1025	906	732
MKNK1	3379	2278	837	579	1421	1076	518	899	201	1309	1352	623	709	1055	886	2491	906	1035	1615	1552	984	1215	620	214
TNS1	2169	1572	2273	1619	3279	2565	2000	2044	95	2973	2881	3009	3652	3213	273	1896	1812	3376	2886	3750	3992	5051	7055	2437
REXO1	0	0	0	0	0	0	0	0	0	0	0	0	0	0	0	0	0	0	0	0	0	0	0	0
SAR1A	1032	966	1039	973	1729	1297	839	1040	1091	1797	1544	1501	1644	1802	933	1100	987	1206	1699	2068	1988	2357	978	656
CDC14A	538	354	329	367	602	503	329	445	796	675	537	492	505	496	446	429	422	419	569	688	596	713	626	506
RAPGEF3	260	265	357	252	546	373	209	281	1	555	571	609	660	588	1	246	252	537	545	671	760	1031	1094	312
CEACAM1	297	159	103	43	129	101	84	80	155	509	504	123	123	121	196	251	152	100	344	460	136	175	15	8
SENP1	666	486	489	469	801	675	460	566	590	966	802	494	642	691	666	737	535	622	809	874	704	759	748	396
DUSP13	8	2	8	9	8	3	5	10	0	5	13	7	6	14	0	8	7	6	7	7	5	6	2	3
CIC	2208	1579	1716	1051	1934	1740	997	1330	17	2310	2531	1640	2316	2462	67	2045	1394	2361	2150	2663	2433	2999	2892	760
LIPE	169	97	173	96	218	152	115	134	0	307	326	178	210	218	0	132	138	219	250	316	246	330	465	156
FDFT1	1385	1242	1834	1495	2439	1708	1092	1439	654	1896	1642	1646	1348	1580	1135	1270	1569	1749	1485	1752	1431	1575	1690	1016
PAFAH1B3	380	311	577	375	531	464	293	371	1	600	595	768	672	819	8	299	392	523	538	794	756	1039	503	171
OPHN1	443	404	574	565	931	585	442	500	583	888	773	757	812	760	351	350	448	552	757	832	954	1097	1417	857
AFM	0	0	0	0	0	0	0	0	0	0	0	0	0	0	0	0	0	0	0	0	0	0	0	0
SCGN	0	0	0	0	0	0	0	0	0	0	0	0	0	0	0	0	0	0	0	0	1	0	0	0
LRRC16A	530	458	753	659	1239	872	632	797	409	1370	1188	1456	1351	1368	320	647	596	840	1401	1455	1647	2020	2582	1236
DDX1	1727	1560	1833	1923	3595	2612	1741	2284	3570	3231	2787	2592	2521	2683	2613	2078	2137	2203	2713	3263	3052	3632	2434	1872
DNM2	2489	1866	2103	1740	2850	2291	1432	1838	33	2947	2613	2534	2381	2837	222	2427	1858	3099	2262	2793	2514	3275	2818	995
EPB41L2	1285	1142	1468	1704	2725	1834	1553	1580	1681	2608	2405	3227	2929	2643	1061	1232	1351	1601	2822	3301	3630	5013	3597	2478
RIMS1	19	16	8	13	26	31	18	18	9	17	20	20	23	23	10	20	25	11	12	35	30	41	51	51
MOXD1	881	864	1112	1212	2481	1549	979	1334	1272	1308	1152	1317	1555	1476	1045	1162	1208	1271	1342	1739	1721	2070	2482	1450
STX7	702	496	481	516	883	616	395	548	705	1004	814	718	683	831	752	651	590	625	843	938	894	1113	618	410
RABL2B	279	194	282	256	332	308	245	253	190	507	392	376	382	387	162	283	256	373	361	488	465	561	465	310
KEAP1	737	595	781	458	1215	793	388	639	18	1084	1096	987	989	1195	28	823	691	1199	1106	1224	1083	1532	1207	327
DDX43	27	4	16	18	55	49	45	49	44	54	28	24	31	29	38	29	20	33	31	29	24	46	8	2
DCT	63	98	181	159	300	145	78	141	32	78	90	138	69	230	52	103	181	81	41	42	93	145	352	151
SLC35C2	637	485	587	470	970	772	446	579	100	968	848	949	883	1021	77	614	534	965	984	1164	1145	1500	864	325
CRYBG3	868	672	1023	1097	1614	1288	945	1200	1671	1628	1322	1529	1218	1275	1119	966	1011	1189	1134	1506	1419	2437	2309	1578
EPHA6	0	0	1	0	1	0	1	0	0	1	1	0	2	1	0	0	0	0	2	0	0	2	3	0
SCTR	1	0	0	1	7	1	3	2	0	6	3	3	2	3	1	2	4	5	2	6	0	5	24	15
RFX3	415	300	396	363	754	575	368	483	700	728	585	691	681	635	390	385	413	475	782	808	901	1076	1119	661
RIF1	2929	2406	2872	3367	5731	4346	3142	3642	8149	5018	4044	3210	3615	3962	4176	3132	3056	3313	4178	4522	4154	4743	4209	3535
RAB21	2147	1554	1168	1412	2457	1789	1300	1477	3484	2549	2063	1656	1609	1700	2521	2034	1622	1560	2092	2236	1831	2124	1585	1312
SLC4A4	104	95	103	96	207	142	98	118	171	344	281	292	431	334	133	148	102	144	473	412	551	763	485	168
SMARCA2	2109	1635	2613	2852	4102	2938	2183	2629	1540	4707	3918	5221	4583	4451	1209	2099	2546	2948	4053	5144	6173	9282	9023	4668
RDH8	13	11	11	8	5	7	5	4	0	11	8	8	12	25	0	4	3	13	5	10	7	4	2	0
SESN1	265	251	331	383	508	288	272	302	346	632	444	545	487	462	202	255	332	375	489	615	640	769	729	492
MID2	1428	1064	1577	1591	2614	1922	1401	1671	2608	2815	2212	1851	2167	2067	1750	1547	1702	1840	2055	2699	2421	2620	2638	1659
PIH1D3	1	2	2	7	7	2	5	5	1	0	8	8	2	7	3	8	10	8	3	3	8	2	15	2
COL5A3	10139	8950	7211	4744	6676	6343	3666	4969	87	14404	14637	21624	24609	21859	259	4813	3636	8917	17956	21369	21896	31590	1509	612
SRCAP	1738	1368	1575	1261	2436	1845	1236	1514	247	2646	2528	1990	2461	2403	567	2006	1541	2440	2393	2830	2367	3305	3230	1267
KIAA0020	42	46	50	44	52	66	55	75	74	52	90	86	59	64	68	65	80	68	48	86	55	74	47	26
CPB2	5	4	0	0	1	1	2	1	2	6	2	4	1	0	2	2	0	1	5	9	3	4	0	1
CHRNA3	0	1	1	2	1	3	1	2	0	3	1	4	2	1	0	0	2	1	1	6	2	0	0	0
KCNN2	21	6	3	3	10	5	4	3	5	11	10	8	15	10	1	10	6	3	10	6	7	8	32	18
CNOT4	872	719	737	732	1196	919	718	818	1210	1408	1208	820	1065	1148	941	821	883	891	1202	1456	1253	1223	1642	1162
PSEN1	1234	882	741	760	1183	915	700	819	469	1532	1280	956	1004	1116	742	976	835	900	1011	1449	1142	1348	1000	532
CPOX	220	157	254	223	277	244	127	205	120	308	256	386	265	293	118	151	191	283	251	295	284	444	369	172
CLDND1	570	588	657	526	1217	865	580	749	615	1053	897	898	840	1018	698	674	773	889	912	1161	987	1118	916	396
MOK	11	9	15	24	38	27	9	28	3	21	19	36	31	37	6	8	17	19	19	22	31	44	107	20
HSP90AA1	11689	11276	13046	11204	24051	13530	9111	11771	1070	20209	18076	18936	16549	19512	3569	12947	13460	18698	19043	21460	15559	22185	9722	3964
RBL1	797	647	810	799	1112	855	600	778	1057	1004	947	655	679	963	665	630	777	849	736	899	773	867	542	331
DLGAP4	1092	797	931	569	1052	967	680	834	63	1640	1292	870	1414	1360	141	1063	819	1226	1218	1592	1415	1455	1621	537
IGSF9B	9	6	11	12	28	15	11	22	0	9	10	9	19	11	1	36	9	20	12	15	10	8	43	18
NDC80	461	444	538	594	941	729	442	598	862	599	472	434	389	604	491	484	441	547	443	469	392	386	80	33
AP4E1	1282	975	1237	1480	2555	1863	1320	1519	2614	2098	1515	1777	1522	1506	1731	1430	1326	1328	1533	1960	1923	2109	1612	1091
RSBN1	552	415	462	485	842	584	390	503	714	858	736	695	638	676	476	511	494	604	789	827	830	1056	1021	686
MAGI3	610	550	832	788	1412	996	614	814	813	1351	1021	1102	1195	1028	633	652	735	894	1246	1410	1534	1769	1258	821
CXCL2	1093	651	104	76	983	1490	229	377	183	210	228	59	43	95	1509	2162	309	225	78	164	50	41	8	4
AFP	0	0	0	0	0	0	2	0	0	0	0	0	0	0	0	0	1	0	0	0	0	1	0	0
COL4A4	128	174	184	182	400	262	209	234	140	364	367	395	386	381	81	172	170	296	348	300	446	462	633	393
TCF7	30	23	48	32	37	41	29	30	5	106	87	28	63	92	5	44	32	61	62	123	84	100	72	19
OSTM1	760	591	511	521	982	621	423	632	1163	1013	818	632	613	774	780	574	544	596	710	799	706	892	717	435
CDH7	3	1	2	8	11	6	3	14	5	3	3	3	4	2	4	5	5	4	4	6	9	5	34	25
IMPG2	45	50	48	60	90	70	34	47	99	110	94	84	89	72	56	59	75	84	79	109	132	141	142	64
PCNP	216	190	230	235	303	303	354	298	462	420	282	155	243	348	295	254	206	216	179	425	305	256	256	190
EXD2	288	236	350	327	558	451	247	388	88	590	498	541	592	573	144	329	350	459	632	646	644	844	628	312
ARG2	72	69	78	77	121	90	52	84	35	126	71	122	107	89	32	51	57	58	121	106	132	114	110	58
MEF2C	889	724	769	1035	1493	1053	818	826	1702	1503	1438	1324	1333	1464	606	548	749	840	1248	1625	1511	1869	1197	841
PTPRC	11303	7453	2396	2920	4844	4631	2467	3358	7358	6440	6104	2055	2056	3897	7683	8600	3490	2756	4117	5059	2441	3469	569	497
CACNA1S	0	0	1	1	0	3	0	0	0	0	2	1	3	2	0	0	0	0	0	0	1	0	0	0
PKP1	6354	5613	10925	8280	13090	10400	6267	8157	127	12946	11541	12022	13415	12783	328	7842	7800	14198	8508	10535	11703	13864	12027	4283
UBA5	633	544	663	726	1159	1002	657	823	1242	977	862	725	772	911	893	922	998	929	788	1040	868	1220	800	527
STK17B	3047	2179	1771	1962	2962	2199	1588	1979	5244	3596	2973	2425	2263	2855	2817	2370	1887	1758	2907	3158	2644	3036	1229	984
CDC14B	250	192	345	404	595	395	282	333	280	617	451	492	492	463	211	272	328	453	500	551	620	844	1203	694
ZNF510	72	63	101	105	147	117	93	98	166	191	153	159	179	151	109	93	120	91	183	199	191	235	247	175
LRP2	24	22	21	14	55	18	22	19	33	39	20	32	33	31	28	42	30	40	41	36	35	46	14	5
JMJD4	333	280	378	282	513	451	292	384	20	526	484	502	516	592	88	459	379	650	477	697	622	720	449	173
DUSP12	263	207	211	188	394	254	201	228	334	325	312	247	275	270	226	288	204	244	306	367	326	345	339	178
KIAA0141	300	254	317	236	475	330	208	247	7	421	471	435	430	461	32	302	236	491	411	521	522	664	378	157
SLC13A1	0	0	0	0	0	0	0	0	2	0	0	0	0	0	0	0	0	0	0	0	0	1	0	2
CADPS2	293	250	222	259	417	281	241	211	638	600	517	476	445	490	278	213	237	270	570	649	548	693	249	178
PCDHA6	78	83	70	91	127	123	78	92	176	186	165	213	257	192	48	59	100	114	258	254	330	351	204	168
HSPB11	53	39	70	65	102	74	53	71	142	160	111	110	151	120	67	36	56	64	155	195	172	159	138	133
PHLPP1	458	422	571	446	824	616	398	498	406	882	826	742	824	749	357	438	463	681	746	925	864	1137	1183	669
ATP8B1	2068	1728	1519	1347	3401	2671	1717	2175	1245	2881	2554	1987	2050	2690	1706	3087	1867	2203	2323	2902	2371	2735	1263	663
IL12RB2	89	64	72	91	142	121	59	84	125	232	173	132	178	160	64	87	59	93	137	182	204	284	127	56
SMARCD3	94	56	108	83	135	111	77	76	9	161	167	177	232	192	10	60	118	136	185	249	261	329	235	119
WDR70	569	484	618	633	1111	768	552	760	695	1046	846	840	788	900	606	600	608	752	824	961	963	1114	858	479
FYB	907	598	350	394	638	462	248	345	536	991	868	362	374	597	433	734	369	398	541	628	390	620	130	72
MPP4	5	3	3	6	11	2	7	10	5	11	9	19	29	17	5	9	5	11	9	6	20	17	14	6
STRADB	347	281	368	352	523	436	299	369	399	633	525	514	587	515	287	330	367	463	532	670	684	831	833	471
BZW1	6106	5326	6502	6420	9981	7339	5442	6249	12352	11398	8821	7251	7494	8213	8323	6212	5785	6673	7641	9852	7972	8287	4443	2982
PGR	138	109	131	132	190	152	104	152	717	578	487	448	765	656	174	132	124	121	773	824	1050	592	315	189
C1QTNF3	170	137	497	466	865	826	486	731	341	217	253	579	498	651	368	420	660	644	496	676	1225	1268	4452	1414
ME2	564	446	481	447	822	691	484	609	946	731	635	470	522	677	625	507	536	620	558	675	582	651	464	278
C5orf22	125	129	172	146	294	191	136	173	298	266	227	215	233	237	183	153	198	191	294	265	262	347	335	212
FAM135A	2288	1999	3130	3269	5115	3863	2665	3414	8478	6796	4961	4197	4916	4146	3066	2485	2954	3396	4554	5604	5432	5478	4201	3124
COL19A1	4	0	1	8	14	6	1	0	4	2	3	4	3	14	8	0	1	3	4	6	7	9	28	14
EPB41L3	2122	1658	1876	1779	2692	2415	1478	1891	2436	3552	3093	2685	2800	2718	1141	1671	1486	2042	2665	3778	3266	4481	1800	1326
COBLL1	1273	1066	2002	1932	2852	2320	1768	1887	2483	2602	2063	1534	2145	2236	1784	1689	2210	2173	1597	2330	2120	2149	4547	3144
DLG3	274	204	239	202	276	260	165	165	153	527	383	365	380	341	169	248	251	272	376	473	411	536	349	231
KCNK2	34	37	38	31	77	48	29	37	23	62	48	77	97	79	22	55	37	47	119	112	166	228	116	44
SERTAD4	875	709	1052	1082	1258	1052	831	869	1525	1802	1508	1631	1736	1601	737	572	886	981	1670	2031	2446	2965	3183	2218
TRAF5	195	175	185	201	394	236	148	237	135	353	317	315	299	315	190	210	228	265	247	333	335	444	328	179
MRPL22	171	144	198	214	317	249	177	273	261	305	267	245	229	255	148	163	195	253	246	277	330	328	349	223
GEMIN5	706	718	805	773	1451	1033	684	946	471	1237	1013	928	962	1104	741	932	938	1349	1139	1191	1111	1343	1096	567
OPRK1	0	1	0	2	1	1	0	1	4	1	5	6	13	1	0	1	2	0	7	13	7	23	1	2
NFE2L1	1869	1665	1846	1476	2758	2232	1398	1814	205	3031	2610	2844	2591	2857	436	2011	1701	2920	2507	3172	2759	3810	3984	1385
SEMA5B	25	11	36	17	37	31	9	26	5	38	62	47	59	56	2	26	17	32	52	58	75	66	91	31
GSK3B	1437	1174	1373	1305	2286	1739	1228	1499	1823	2145	1890	1569	1799	2035	1436	1461	1500	1577	1722	2257	2072	2201	1794	1081
ITGB5	1895	1627	2020	1681	3243	2098	1287	1711	368	3236	2986	3472	3849	3861	196	1326	1381	2341	4287	4425	4659	6027	5241	1754
ERC1	2101	1544	1560	1345	2651	1988	1465	1715	1145	2997	2413	2434	2628	2760	1528	2184	1725	1975	2860	3164	3089	3891	2924	1651
XPO1	4203	3634	4650	4533	7160	4985	3795	4937	11273	7231	5842	5391	5491	5976	5437	3692	4481	4827	5869	6516	6275	7757	4900	3810
RNF13	1783	1188	1000	1091	1428	1173	882	1097	2227	1613	1330	791	988	1146	1395	1400	1093	949	1171	1437	1271	1172	1458	1108
TRPM3	10	5	23	8	29	16	12	21	3	13	8	12	17	15	12	13	14	15	27	15	16	28	115	84
PALB2	304	313	397	391	509	490	295	364	676	569	574	369	347	413	503	402	433	431	443	559	380	445	322	224
DOPEY1	1798	1415	1507	1514	2869	2000	1351	1680	3605	3193	2555	2184	2159	2400	1777	1563	1543	1616	2755	3198	2860	3887	2685	2066
LYRM2	62	44	63	49	79	66	35	55	42	85	62	64	66	105	42	48	65	68	84	88	91	91	56	29
BCKDHB	368	392	541	645	827	681	393	565	955	992	734	935	832	974	484	359	409	622	796	948	1056	1368	744	506
KAT6A	1430	1080	1155	1039	2171	1625	1039	1377	373	2060	1753	1657	1626	1711	878	1537	1236	1606	1662	1900	1859	2504	2556	1228
ZCCHC6	8191	4789	2638	2304	3900	3405	2259	2724	4277	6253	5608	3560	2990	3167	6566	6956	2871	2840	4121	5409	3429	4321	2467	1409
ULK2	1985	1440	1658	1610	2694	2030	1300	1530	1719	2604	2446	2159	2345	2463	1594	2169	1646	1978	2239	2868	2849	3289	2673	1453
GRHL2	408	413	740	555	769	434	317	422	99	943	902	781	758	794	311	345	486	637	740	860	751	962	1156	426
TNPO1	4306	3588	4530	4407	7673	5797	4059	5287	8666	7067	5758	5964	5624	6342	5789	4671	4717	5425	5685	6744	6512	7972	5011	3765
PLOD1	1185	1219	1183	829	1673	1127	645	816	15	1982	2237	2162	2778	2872	49	1006	878	1749	2719	2885	3077	3918	1165	450
P2RX5	8	10	18	17	35	27	29	23	0	26	28	12	31	31	3	17	22	17	18	25	19	42	25	14
ITGAE	184	165	239	180	382	301	132	204	67	427	415	297	232	309	73	209	199	250	379	363	333	452	99	47
DIS3	1175	996	1226	1323	1958	1449	1060	1365	2640	2066	1680	1437	1430	1514	1603	1319	1373	1345	1530	1814	1592	2082	1694	1231
PIBF1	619	513	702	743	1125	813	606	713	1829	1106	983	710	851	910	865	647	787	610	997	1037	1053	1254	1024	882
TDRD3	662	537	792	929	1216	948	803	874	1673	1524	1148	1151	1229	1147	880	705	775	821	1141	1396	1524	1853	1771	1400
NUFIP1	236	228	310	298	529	426	320	339	487	473	423	320	369	400	331	357	350	410	429	456	432	501	496	308
PDS5B	1726	1355	1769	1785	3285	2198	1675	1955	3881	2809	2260	2115	2275	2422	2096	1650	1889	1873	2652	3029	2970	3621	3621	2956
OXCT1	2102	1930	2532	2781	5020	3633	2522	3125	3851	3746	3284	2722	3096	3863	2654	2144	2569	2810	3241	3894	3519	4239	4283	3120
RRAGB	51	47	96	99	123	83	74	89	149	153	86	132	108	90	50	66	74	69	146	119	140	234	335	222
EPYC	117	80	131	453	311	243	216	163	348	357	189	363	394	558	213	139	196	68	359	609	602	308	216	200
CYLD	1753	1201	827	846	1840	1417	765	1089	1471	1805	1568	1087	1066	1156	1410	1635	826	913	1382	1650	1194	1592	1485	962
SLC27A5	24	13	26	16	38	24	22	25	0	28	14	27	20	20	0	22	25	40	28	18	23	40	55	18
ZNF324	109	124	137	89	285	204	96	152	0	202	227	202	189	207	0	164	152	269	243	263	210	370	285	77
ZNF416	66	53	106	107	169	102	86	91	81	143	122	129	125	132	59	64	87	98	134	160	165	236	215	126
ZNF586	250	210	233	208	409	260	189	248	166	602	445	475	386	444	139	241	221	327	526	579	524	722	431	258
ZNF264	193	217	290	261	496	287	224	244	310	546	423	427	458	418	204	255	265	328	537	547	558	771	822	468
RPS5	9201	8326	12367	8688	19191	11801	7134	9110	146	16398	15159	14186	14821	17032	719	10389	8783	14680	16272	18860	17869	21922	14814	6021
FAT1	12066	10962	16103	15133	23034	15606	13851	13863	23082	24863	21777	22105	23494	23390	13999	10070	12738	18122	27772	29258	31955	39586	18799	12329
YTHDC1	1713	1311	1290	1412	2559	1857	1303	1572	2577	2465	1982	2254	1760	1774	1850	1690	1341	1467	2044	2220	2104	3058	2589	1816
CHMP2B	847	779	891	1106	1815	1316	836	1250	2301	1570	1341	1072	1193	1181	1236	964	1081	1068	1287	1477	1388	1619	1253	1074
SMAP2	4291	2984	1245	1122	2083	1982	966	1261	687	2005	2098	885	1004	1544	1821	3744	1183	1404	1519	1911	1211	1251	542	277
PPIE	401	362	451	393	687	578	368	496	167	589	545	518	493	575	282	451	408	552	587	629	655	773	807	483
ZMPSTE24	1557	1194	1117	1096	2095	1608	1129	1391	1955	2082	1576	1410	1302	1561	1912	1775	1367	1612	1645	1920	1535	1861	1151	747
STARD7	480	399	441	475	562	516	358	474	136	655	672	796	585	702	389	493	483	697	472	700	677	1135	901	385
NOA1	652	633	821	689	1137	924	559	803	369	1124	968	927	957	969	411	722	767	1097	843	1053	951	1177	794	360
REST	1498	1226	1419	1283	2310	1675	1250	1401	620	2417	2195	2095	2193	2173	1095	1743	1575	2122	2117	2425	2178	2924	1982	980
HAL	11803	10751	4994	3555	7256	6475	4822	4581	13062	31504	21157	14679	17419	10588	5373	6153	5829	5251	20896	24842	16542	23809	3398	1609
SSH1	582	429	619	504	872	819	536	620	68	868	861	743	864	850	85	664	504	793	759	1036	1104	1511	2012	668
GSTP1	2386	2221	4778	2899	5102	4062	2490	2838	6	4466	3995	4390	5200	6277	27	3387	3108	4650	3358	4338	4624	4011	3947	1592
APLP2	7749	6618	8500	8077	13958	9584	6536	8342	3241	10602	9249	10304	9252	10986	4765	8299	8649	11996	8779	10353	10547	12407	11591	5803
KIAA1467	502	423	476	485	894	582	355	463	193	787	731	661	536	629	281	517	480	721	640	718	674	877	560	254
SLCO1A2	0	0	2	1	3	4	9	0	8	0	1	2	1	0	0	3	1	0	0	2	1	1	7	1
WBP11	1101	932	1172	1114	1562	1447	1153	1297	1085	1749	1493	1177	1351	1552	1046	1246	1200	1447	1052	1654	1397	1536	1638	1044
EIF3I	2183	1780	2238	1993	3199	2787	1864	2118	567	2925	2820	1991	2376	3207	1078	2476	2240	3027	2269	3269	2655	2832	1817	864
NKAIN1	43	54	64	49	41	51	32	46	6	92	101	70	127	120	17	38	39	93	86	153	105	93	25	3
COL16A1	2937	2740	4297	3126	7526	4887	2899	4219	56	10819	9943	16956	20559	14511	66	2805	3028	5387	20276	21409	31262	42590	16711	6801
TXLNA	867	767	935	799	1525	1076	712	859	116	1597	1439	1346	1548	1730	151	1078	877	1359	1656	1997	1804	2166	1318	561
APOB	845	1029	1171	1070	1095	844	612	790	1111	1498	1286	1476	1176	1173	798	523	809	867	1121	2266	2167	894	966	558
NCOA1	1967	1540	1854	1757	3020	2454	1777	1940	1565	3160	2664	2275	2597	2413	1613	1979	1938	2308	2557	3359	3037	3424	3845	2182
AGBL5	125	109	185	140	269	163	105	154	12	276	229	268	226	235	35	132	127	192	252	285	296	447	277	125
EFR3B	28	33	66	67	147	95	52	75	2	101	101	138	127	136	3	34	55	74	113	122	175	198	681	233
KIF3C	538	351	422	268	560	485	293	295	1	506	474	561	559	646	9	489	407	613	494	622	631	875	904	273
RAB10	3729	2823	3941	3551	5307	4752	3538	3805	5096	5874	4985	3547	4288	4547	3646	4061	3769	4713	3914	5070	4581	4690	4155	2722
GCKR	1	1	1	2	3	5	1	5	1	2	2	2	3	1	1	0	3	0	6	7	7	2	7	6
HADHA	2392	2194	2945	2666	4592	2931	1716	2466	1457	4637	3679	3753	3324	3567	1502	2266	2428	3607	3554	4098	3520	4450	2602	1309
MAPRE3	214	175	311	236	468	362	253	269	28	498	436	420	469	466	49	229	265	337	381	601	638	549	1132	471
CAD	1727	1456	2062	1492	2974	2404	1276	1688	28	2146	2197	2068	2335	2966	102	2004	1723	3102	2262	2673	2460	3151	1337	343
CD59	71	77	113	108	186	175	105	110	16	186	185	205	119	108	43	116	139	163	184	217	247	265	386	159
CD82	324	298	382	360	800	470	272	365	1	531	487	424	412	551	11	382	285	605	493	528	562	857	1163	383
BCORL1	215	192	177	134	274	238	156	176	32	316	348	296	334	340	63	227	172	252	319	418	413	573	466	174
ATRX	3872	3242	4048	4649	7770	5190	4034	4715	11489	7540	6034	6817	6235	5957	5212	3785	4427	4173	6952	7444	7192	10189	7457	6399
AK6	213	185	206	218	407	340	214	233	315	313	267	227	245	303	307	299	265	281	245	315	258	310	224	161
MYNN	678	610	662	649	1208	898	550	759	1435	1251	1002	893	989	1043	831	748	690	798	1116	1254	1151	1464	1001	816
MECOM	785	546	1080	1072	1564	1194	923	1024	1321	1627	1425	1802	1894	1745	666	663	1063	1134	2159	2123	2657	3155	4727	3070
SCAMP1	171	141	228	194	310	259	177	183	65	329	252	665	313	284	57	177	206	266	206	329	309	940	575	216
PREP	1317	1119	1406	1193	1998	1638	1040	1352	960	2253	2028	1715	2067	1938	1177	1515	1247	1716	1803	2233	2135	2253	1494	699
HACE1	508	459	568	609	979	762	524	662	1192	955	785	709	800	843	621	536	573	642	849	939	908	1122	836	573
SEH1L	875	789	1069	1007	1720	1317	833	1177	1399	1515	1211	1160	1137	1242	1032	941	1050	1109	1148	1378	1338	1550	1323	833
WDR47	1226	1146	1871	1897	3186	2318	1488	2129	2388	2637	1979	2048	2096	2141	1859	1697	1999	2265	1776	2091	2073	2598	2392	1538
WDFY1	1772	1685	2120	2104	3259	2387	1950	2276	3458	3780	3282	3448	3352	3353	2114	1760	2094	2748	3459	3926	4402	4956	2192	1509
OVGP1	30	28	7	7	15	7	5	8	5	44	44	55	31	33	8	28	9	15	142	89	78	95	4	0
SLC25A24	1095	903	1263	1114	2140	1690	1031	1354	1278	1512	1226	1279	1149	1376	1262	1185	1341	1675	1063	1333	1236	1451	1033	655
MAP3K4	742	652	882	659	1393	904	634	788	162	1399	1142	1098	1032	1078	295	785	761	1147	1149	1219	1195	1551	1378	640
PILRA	897	544	263	213	232	239	154	187	71	474	504	141	208	350	243	578	287	228	273	392	205	276	44	21
IGSF9	82	73	108	56	115	76	49	69	0	123	125	114	125	113	3	47	60	114	82	135	132	173	387	78
ABCB1	514	463	510	518	979	776	535	510	683	987	839	914	727	975	464	596	596	715	880	997	847	984	928	534
AKR1B1	611	559	781	589	720	655	476	511	165	1389	1451	1748	1815	1870	152	587	417	898	1343	1756	1979	2286	408	175
CPNE3	3717	2749	2866	2508	4038	3307	2431	2771	4343	4301	3712	3037	3054	3407	3536	3630	2743	3163	3183	3972	3665	3963	3063	2030
RRN3	861	744	901	886	1907	1471	1012	1316	1319	1355	1115	1091	1053	1196	1251	1278	1163	1308	1190	1383	1223	1636	1523	1020
CTTN	2704	2658	3350	2632	4644	3234	2089	2569	143	4823	4525	4640	4410	4794	671	2981	2791	4189	4400	5353	4903	6067	3831	1463
WNT11	121	66	76	41	99	74	46	59	4	399	357	134	175	156	3	67	65	112	243	456	223	313	257	54
MTIF2	362	351	485	427	757	581	393	493	753	723	558	602	523	574	519	361	434	486	626	647	671	785	632	383
DDHD2	1078	914	1072	1128	2016	1439	975	1230	1041	1611	1334	1414	1407	1553	1011	1094	1199	1373	1319	1552	1538	1796	1364	869
TTC39A	389	319	525	408	723	472	285	381	47	753	702	633	764	648	87	399	508	670	581	801	773	797	419	153
EPS15	5162	3817	4949	5539	9064	6021	4500	5161	8946	8270	6414	5584	5807	6180	5973	4698	4919	5598	5589	6763	6965	7439	6690	5016
ORC1	300	224	336	289	414	310	187	278	105	287	311	179	229	338	163	243	246	416	232	242	159	196	84	36
MGST2	2	0	0	0	0	1	0	0	2	0	1	0	0	0	0	0	1	1	3	4	6	1	2	0
ATG16L1	518	447	575	442	921	713	386	586	130	773	704	739	716	789	290	624	576	851	733	843	745	1027	804	354
USP40	783	779	945	844	1323	946	623	838	1312	1935	1521	1548	1581	1605	666	702	891	1073	1674	1755	1669	2185	1402	859
POMGNT1	518	426	557	384	905	634	489	549	27	887	829	785	1014	908	140	541	539	863	1105	1050	1072	1282	979	350
RAD54L	281	248	279	214	443	346	194	229	56	284	314	166	219	352	127	210	179	329	196	220	208	245	104	51
MAST2	1145	986	956	698	1621	1228	729	1020	138	1317	1227	1169	1500	1711	344	1116	983	1562	1449	1720	1638	2000	1645	607
DNAJA1	1128	944	967	823	1690	1411	867	1098	1857	1865	1629	1263	1229	1307	1764	1668	1278	1500	1390	1766	1479	1847	1009	763
B4GALT1	4741	4118	4112	3046	7648	5465	3385	4413	2023	6483	5829	4989	5439	6680	3180	5934	4290	6513	6066	7289	6995	7479	2592	1260
CHMP5	1099	901	1177	1139	2122	1355	819	1031	2061	2270	1549	1498	1365	1583	1137	1014	1013	1213	1638	1940	1572	1890	1218	882
NFX1	984	772	1182	1078	1816	1530	1000	1351	836	1756	1395	1742	1491	1391	920	1253	1188	1449	1352	1709	1706	2654	2288	1248
DIMT1	325	279	343	359	619	484	323	435	495	523	408	404	459	467	480	468	503	496	435	558	479	555	499	298
IPO11	734	680	983	918	1531	1170	774	1023	1661	1224	1063	979	993	1163	934	756	844	1014	1032	1185	1131	1310	1430	950
FOLH1	155	143	173	207	368	219	199	198	423	319	210	281	258	305	251	155	179	253	142	220	352	188	569	439
EIF2AK1	768	663	1006	969	1504	1076	769	979	355	1367	1187	1170	1120	1236	413	823	816	1101	1098	1256	1368	1584	1657	855
NME8	13	8	1	1	8	3	1	4	24	11	15	9	5	3	37	36	7	5	16	19	8	11	4	0
EPDR1	44	59	68	54	90	100	59	101	85	79	92	88	109	130	45	62	61	87	78	123	167	136	160	95
SNX10	2651	1697	418	393	883	856	323	455	634	1417	1582	613	574	816	561	1653	530	602	1519	1281	687	1065	298	181
SEPHS1	885	761	941	803	1481	1016	746	877	339	1447	1210	1248	1242	1386	666	871	904	1178	1216	1607	1450	1821	1341	726
HBQ1	60	44	132	74	49	90	70	50	0	104	85	177	145	141	1	43	67	109	71	129	209	287	257	72
ITPKC	1517	1077	653	487	1452	988	456	655	7	1359	1178	810	890	1058	25	1449	582	951	1079	1287	1046	1127	998	284
CEACAM6	297	159	103	43	129	101	84	80	155	509	504	123	123	121	196	251	152	100	344	460	136	175	15	8
FAT2	3353	2731	5493	4392	5563	3924	2547	3216	1829	9087	7660	6473	7752	6000	1600	2155	3517	5013	6826	8509	7678	9002	8001	3290
RBM22	822	669	778	639	1182	887	620	751	341	1197	1000	938	984	1117	504	860	674	892	933	1124	1009	1219	901	544
TMED2	2141	1967	2305	2200	3914	2854	1803	2326	1424	3112	2698	3307	2737	3275	2269	2405	2377	2721	2931	3593	2976	4259	2239	1257
ERO1LB	269	190	188	186	303	234	155	211	440	391	324	218	252	251	289	297	253	285	257	355	299	334	356	250
ZFAND6	817	694	834	806	1253	922	617	721	1211	2012	1716	1600	1543	1303	562	697	645	870	1862	2064	1853	2106	1061	574
HSD17B2	132	135	172	144	189	100	69	80	19	279	239	290	146	178	30	55	79	125	186	205	250	179	404	122
TXLNG	8	8	4	8	8	17	10	13	13	10	16	5	9	9	6	9	12	19	4	20	10	2	4	13
PPEF1	9	8	11	17	36	23	12	19	59	50	33	80	103	48	12	9	11	22	40	40	71	161	73	48
HUWE1	11528	8994	10989	10046	18313	15096	9972	12798	7397	18575	15645	18055	16521	15913	9174	12782	12445	14305	14491	18077	16855	24308	20414	9675
ZW10	1166	1023	1242	1233	1903	1504	1088	1335	1764	1866	1515	1280	1384	1563	1424	1184	1352	1456	1316	1751	1615	1695	1210	774
ALG9	344	312	470	383	645	508	347	434	391	762	592	560	623	638	344	324	466	489	579	679	675	810	628	363
NOX4	26	43	44	54	72	33	34	45	168	146	126	302	233	173	27	12	24	53	224	223	275	385	69	33
MTMR2	332	260	319	361	534	501	352	412	676	539	429	425	524	584	372	325	416	368	502	612	708	625	782	615
PPP1R15A	8923	4840	998	681	1596	1812	485	662	18	3005	3323	1847	1878	1778	76	3408	970	1221	2636	3072	1934	2627	1391	339
HSD17B14	346	340	379	267	566	372	211	254	8	531	537	497	490	656	4	326	304	541	478	597	546	758	508	151
FTL	24636	20801	17322	13729	19147	20278	11663	14999	68	24584	27415	20801	19280	25686	319	21125	17312	24180	17220	24952	18990	22563	7479	2664
BAX	292	215	254	173	312	262	146	233	1	350	349	322	259	348	4	212	209	377	285	388	332	452	217	47
NLK	306	228	328	273	463	351	281	329	446	597	561	412	512	533	295	370	320	410	457	623	532	587	510	283
PIGS	553	490	533	431	912	660	358	473	60	874	828	738	871	817	94	495	435	778	882	988	969	1143	867	313
ADAMTS2	1946	1641	1326	1055	1901	1358	944	1180	212	3714	3743	4213	4854	4389	201	1218	978	1539	5422	6292	6409	8866	1590	826
TMPRSS11E	476	617	677	726	912	490	283	475	1176	1527	1265	1063	1145	1082	555	435	449	626	1380	1954	1707	1812	597	301
ATXN7L3	493	453	435	366	735	494	375	412	113	695	665	554	621	676	154	554	356	650	725	744	677	920	622	296
PGS1	687	568	404	263	587	493	224	369	14	539	588	382	373	502	95	775	337	528	583	618	394	611	349	122
PSMC5	1429	1163	1690	1538	2360	1752	1282	1611	182	2637	2100	1251	1950	2631	502	1701	1724	2131	1714	2732	2401	1969	2118	1018
UIMC1	451	345	546	555	948	626	474	570	604	815	688	724	622	617	532	444	553	547	672	696	740	1005	956	603
CETP	4	5	0	1	14	10	7	6	0	19	29	13	12	7	0	3	1	4	34	17	14	21	7	0
MMP2	12526	12072	12546	9000	19355	12713	9758	11083	594	25802	22162	28819	30652	27187	1314	11077	10532	14275	35894	43059	45461	49863	19355	8857
MT3	26	31	27	34	76	49	39	31	0	23	27	30	25	28	3	67	57	66	21	12	16	17	101	43
LPCAT2	2643	1961	2102	2180	3419	2435	1430	1940	2780	3733	3086	2926	2735	3063	2082	2194	1566	1952	2900	3407	3292	4279	3089	2205
GNAO1	52	39	40	48	96	60	54	64	8	94	120	55	76	80	8	70	63	55	87	93	77	91	62	34
OGFOD1	421	345	393	375	715	546	350	414	386	703	466	408	443	478	406	493	365	572	514	644	450	528	431	243
SH3BP2	686	491	459	271	600	505	290	411	20	684	762	603	563	680	40	680	408	694	631	762	632	1107	470	144
NOP14	615	508	695	539	1195	846	546	743	28	927	868	751	780	913	140	872	764	1087	765	955	750	1147	924	301
ADD1	1789	1558	2032	1685	3525	2219	1394	1890	213	3037	2995	2809	2898	3176	504	2002	1746	2734	3196	3291	3369	4358	3670	1766
L2HGDH	97	96	152	181	234	156	125	134	197	270	191	268	222	206	138	140	144	135	208	218	249	334	304	177
TXNDC16	154	110	86	91	155	116	69	67	209	167	166	130	143	184	117	115	97	78	151	170	143	195	130	94
C14orf166	1216	1119	1497	1550	2552	1879	1272	1604	1775	2445	2017	2025	2056	2022	1480	1209	1302	1647	2272	2558	2357	2647	2051	1406
NID2	1166	1067	1031	866	1602	1222	848	885	281	1480	1612	1856	2146	2211	271	1036	691	1661	1824	1921	1990	2631	1700	633
GMCL1	501	406	402	463	729	586	390	492	950	733	591	515	574	526	565	445	463	445	575	704	618	785	911	579
SF3B2	1986	1584	2024	1625	3604	2364	1397	2063	31	2977	2666	2810	2615	3312	190	2030	1889	2952	2789	3108	2905	4060	3640	1238
KLHL42	239	216	269	196	371	351	138	202	42	442	404	404	374	444	45	335	254	373	409	490	438	581	296	116
GNAS	4351	3894	5115	4517	7814	5440	3974	4468	2663	8832	8229	7573	9553	9809	1541	4405	4282	6475	8820	10496	10852	11966	8898	4806
DNM1L	1158	1029	1247	1088	2117	1509	1029	1375	1544	1958	1708	1661	1559	1734	1265	1404	1291	1618	1553	1886	1728	2320	1707	1078
PTHLH	612	476	367	202	352	275	176	213	299	594	553	279	331	521	199	398	290	501	280	368	190	181	74	23
PHACTR3	0	0	1	0	1	1	0	1	2	1	1	0	0	1	0	1	0	1	0	0	0	2	4	4
ERGIC2	729	556	714	698	1054	956	704	750	994	1234	947	821	906	1057	709	704	731	834	869	1154	1173	1120	794	515
TFAP2C	492	404	602	504	974	781	381	588	154	957	745	677	673	713	193	589	533	818	606	751	699	891	830	339
AURKA	357	327	404	338	519	381	291	352	103	436	377	314	258	467	166	379	345	577	269	320	212	252	56	25
CASS4	168	80	64	38	59	62	40	42	26	116	149	52	56	64	18	90	38	44	100	92	63	91	25	24
PIR	229	186	243	234	386	296	162	270	147	269	193	253	264	242	150	202	198	217	222	241	257	309	429	208
AAMDC	188	142	197	171	302	227	130	202	47	335	290	213	252	289	160	172	173	213	280	345	317	313	271	137
RFX2	123	128	158	102	258	237	134	179	8	189	194	154	195	249	1	105	140	217	135	208	251	269	352	105
METTL2A	222	205	235	190	409	295	181	230	102	340	306	255	273	318	140	235	233	288	319	353	314	359	344	185
SULT2B1	499	382	552	400	770	583	403	508	1	1254	926	443	570	611	10	412	467	763	713	1038	694	536	543	144
ALG6	354	273	458	439	627	500	385	500	837	753	581	584	527	596	535	307	423	473	580	734	737	813	567	400
CNOT3	575	482	561	414	702	639	391	513	11	910	897	557	762	952	95	673	584	824	709	1036	840	858	994	312
GP6	1	1	1	3	1	4	0	2	0	6	3	2	0	2	0	0	1	0	1	3	3	10	7	1
PTPN4	612	514	795	881	1188	891	676	791	1354	1362	1045	879	1069	1078	725	633	821	911	1021	1142	1238	1210	1401	887
DDX18	0	0	1	0	2	1	3	0	0	0	0	0	0	0	0	0	0	1	0	0	0	0	1	4
KHSRP	596	532	619	495	998	779	398	591	21	977	926	696	823	989	40	607	532	900	904	1010	858	1089	956	287
ASAP3	353	309	509	442	763	486	321	359	9	783	824	836	847	888	13	322	368	574	733	977	1159	1366	1684	647
EDEM2	703	672	732	619	1110	719	433	612	183	1121	944	856	877	1049	385	772	620	930	905	1155	934	1044	531	244
DNMT3B	102	120	211	146	240	159	128	153	26	346	307	320	331	297	43	79	132	254	242	328	329	375	164	39
REM1	46	44	54	56	81	41	38	41	7	105	105	90	105	120	4	23	41	78	66	96	103	127	162	85
TPX2	1577	1354	1738	1613	2615	2005	1298	1620	1643	1834	1623	1381	1293	1966	1583	1347	1517	1972	1251	1445	1205	1338	390	269
PDRG1	114	66	112	87	143	106	75	97	9	153	135	111	118	177	33	114	92	123	161	154	159	191	124	77
SLC15A1	227	303	401	412	669	320	272	599	384	1362	1101	863	836	565	143	208	290	531	1177	1409	1182	1269	1019	324
DOCK9	5154	4482	6014	5398	9461	6764	4904	5613	5220	9517	8568	7825	8367	8051	4304	5410	5610	7060	7732	9178	9158	10599	11092	5958
ANKRD10	448	407	462	286	566	434	194	347	3	650	545	654	597	677	8	349	332	542	720	695	763	1220	655	238
TGDS	262	227	252	301	399	295	204	243	616	517	462	406	467	440	314	258	292	332	442	492	548	645	510	448
DOCK3	139	126	243	220	391	295	166	227	168	278	277	268	369	313	129	158	217	266	210	276	348	327	593	324
C3orf18	11	16	14	11	31	15	8	8	0	23	27	23	26	23	2	21	20	16	32	33	36	37	35	22
COQ9	462	375	535	339	774	459	234	353	6	620	589	476	670	713	16	452	421	765	590	731	595	766	551	120
TMEM40	822	745	845	569	1299	835	440	634	122	1887	1452	1444	1363	1168	157	675	679	1067	1578	1628	1556	1948	983	355
KIF9	31	31	76	51	84	49	23	51	18	73	61	69	77	62	29	43	24	48	63	60	101	107	171	60
ARHGAP28	390	362	422	435	510	391	367	400	1323	1396	1126	1849	1980	1338	347	206	248	455	1849	1941	2326	2534	678	393
CRLS1	366	383	393	321	552	461	296	416	582	552	455	419	456	451	503	442	413	512	411	489	519	529	461	298
DEFB127	0	0	0	0	0	0	0	0	0	0	0	0	0	0	0	0	0	0	0	0	0	0	0	0
PPP1R13B	523	382	536	450	814	618	424	480	44	753	773	597	666	741	90	533	495	853	624	796	869	985	1774	655
ATRN	2302	1825	2609	2642	4806	3210	2163	2677	2206	3851	3186	3588	3612	3671	1667	2045	2391	2830	3771	4321	5237	6135	7292	4344
SMOX	632	444	387	223	547	549	243	425	3	1125	1011	606	575	592	8	708	401	571	634	994	564	799	443	65
SIGLEC1	1024	804	899	566	1106	683	407	436	33	2839	2199	1231	1258	1481	22	663	439	1056	1782	2139	1629	3403	662	198
NSFL1C	1030	892	1183	1029	1738	1353	900	1103	86	1575	1374	1167	1154	1500	266	1254	1179	1632	1105	1564	1298	1602	1461	696
SLC4A11	148	142	246	189	319	234	173	205	1	243	275	175	174	217	7	178	203	304	177	253	175	263	329	115
C20orf194	763	620	839	794	1546	1128	672	956	790	1480	1218	1308	1513	1297	584	662	801	968	1412	1708	1791	2253	2723	1481
EBF4	34	39	31	11	27	32	21	28	0	53	83	79	92	81	1	32	30	60	97	125	124	164	32	14
CPXM1	963	815	836	696	1173	819	586	679	11	1763	1835	2275	2373	2054	43	985	691	1081	2320	3170	3522	6234	1126	523
MAVS	264	190	279	189	425	338	187	255	1	421	466	381	462	509	2	322	311	567	456	565	514	450	538	206
LZTS3	116	57	123	73	193	156	83	106	0	128	174	163	154	168	1	97	96	143	136	196	212	257	534	154
F11	1	0	0	0	1	2	0	0	0	0	0	0	0	0	0	0	1	0	0	0	0	1	1	0
XRN2	2537	2214	2533	2607	5112	3578	2456	3146	3974	4063	3573	3204	3171	3560	2729	2844	2670	3147	3611	3944	3863	4318	3255	2095
KIZ	274	228	402	390	617	393	340	343	393	626	517	657	627	563	300	259	317	353	598	622	727	883	1037	710
DYNLL1	3212	3036	4558	3831	5832	4486	3692	3915	3620	6040	5492	4215	5083	6261	2966	4035	4568	5852	4426	5922	4992	4841	2511	1225
TESC	2	1	4	1	7	2	2	1	0	3	6	4	4	6	0	6	2	4	7	2	2	5	10	3
SNX5	2399	1934	2144	2371	4569	3112	2005	2524	4004	4074	3363	2941	3359	3526	2669	2427	2377	2817	3483	4732	3748	4856	2117	1519
RPL6	136	154	156	150	79	127	108	151	54	238	239	99	182	277	117	161	140	197	83	281	251	101	125	116
SIRPG	565	387	138	250	177	182	105	140	33	340	316	96	190	249	87	527	227	200	142	274	194	350	114	38
MAPKAPK5	570	529	757	694	1087	939	665	779	634	1078	910	875	949	950	576	679	729	876	830	1089	1097	1325	1262	776
P2RX7	299	253	537	539	637	468	314	368	164	991	760	717	726	686	97	223	325	446	597	865	741	1017	988	428
ESF1	523	404	512	631	1081	718	540	693	1316	909	686	839	636	702	872	624	643	625	735	825	779	1180	865	810
RBBP9	448	421	452	442	826	534	361	480	798	771	678	610	612	690	419	401	386	486	671	690	701	833	395	310
ANAPC5	1858	1753	2348	1985	3745	2623	1730	2179	1324	3492	3124	2948	2980	3482	926	1991	2122	2858	3163	3505	3474	4374	3573	1797
SLC23A2	1263	1053	1270	1051	2388	2026	1177	1718	246	1417	1185	1303	1065	1385	518	1585	1302	1718	1105	1323	1296	1979	3798	1707
SLC8B1	340	308	252	216	472	368	182	326	3	378	396	354	341	351	15	400	252	425	325	397	312	377	223	76
TMEM230	1017	868	1174	954	1664	1449	913	1056	1102	1628	1397	1181	1275	1431	951	1107	1132	1465	1283	1550	1378	1667	1643	862
DZANK1	25	21	37	31	50	32	25	34	20	58	45	45	51	51	8	26	22	37	52	49	67	69	143	64
KDM2B	512	404	526	399	793	550	341	490	29	786	804	642	682	822	85	498	412	718	764	856	896	987	902	351
CFAP61	1	2	7	6	5	5	6	8	6	10	13	5	4	10	6	4	4	7	6	11	7	12	26	5
LHX5	0	0	0	0	1	0	0	0	0	0	0	0	0	0	0	0	0	0	1	0	0	0	0	0
TASP1	239	209	257	267	550	347	237	337	263	384	345	413	331	378	251	299	304	301	324	420	412	558	590	434
GCN1L1	3684	3162	3941	3092	6585	4851	2812	3952	684	5649	5352	6589	5775	6178	1288	4313	3895	5456	5295	6490	6193	9845	5301	2284
RPLP0	17371	15264	24960	16719	34803	23196	13862	18274	972	30911	27925	31945	29863	31692	2206	17192	15499	26996	29089	32133	34173	43308	18570	7442
PXN	3192	1788	1033	681	1404	1402	770	839	17	1472	1581	804	970	1336	112	2064	1007	1459	1081	1429	989	1148	1038	365
SIRT4	50	52	69	39	78	59	29	31	15	94	78	83	73	86	37	34	42	59	88	117	89	136	103	57
RPH3A	1	0	0	0	0	0	0	0	0	12	3	0	0	2	0	0	0	0	0	15	0	1	0	0
KIF16B	515	455	626	620	1115	845	587	697	514	1052	781	876	870	854	547	630	666	728	824	966	1024	1604	1956	1070
TRMT6	372	228	373	392	579	614	395	524	387	413	336	290	281	370	463	457	449	363	201	356	266	448	507	264
CHGB	51	31	48	45	42	25	20	33	17	94	85	98	82	78	19	35	47	27	84	99	104	128	64	51
PEBP1	945	876	1377	966	2101	1424	825	1086	122	1548	1318	1116	1380	1786	238	1039	1173	1612	1378	1677	1616	1712	1679	584
TBX5	0	0	0	0	0	0	0	0	0	0	0	1	0	0	0	0	0	0	0	0	0	0	2	0
BRAP	1148	998	1270	1175	1884	1418	1158	1330	982	2143	1892	1550	1973	1855	817	1264	1279	1659	1898	2345	2239	2564	3213	1984
ERP29	1471	1346	1681	1446	2735	1734	1041	1360	184	2358	2214	1939	2083	2311	675	1227	1193	1874	2342	2598	2210	2752	1289	603
NOS1	106	119	332	251	449	303	176	180	2	129	124	263	334	317	26	220	255	283	155	104	389	470	815	390
FUS	1104	755	1146	1031	1712	1391	985	1241	527	1733	1479	1490	1493	1695	419	1207	990	1075	1419	1811	1673	2637	2471	1240
IGBP1	652	575	672	601	952	737	482	617	606	1289	1099	907	1026	988	726	576	642	859	1024	1221	1143	1179	770	431
FXYD5	2061	1601	1313	1135	1770	1659	1056	1205	13	1868	2013	1196	1782	2483	56	1721	1452	1693	1280	2153	1653	1481	386	184
ZNF302	400	289	450	337	869	612	414	686	189	512	540	470	459	558	380	507	513	655	395	465	748	745	878	433
GRAMD1A	559	371	414	290	529	410	316	410	14	802	790	418	821	897	15	461	406	629	604	922	854	1109	952	357
FXYD3	659	582	1116	684	1240	928	555	788	13	1565	1291	844	1155	1422	35	605	776	1332	1094	1299	1329	1155	1243	497
HEPH	13	10	25	20	51	31	14	25	26	59	65	37	44	52	12	16	14	26	128	119	114	102	126	28
CDIP1	186	138	200	117	322	238	170	179	12	235	226	232	222	267	32	227	145	277	191	277	283	361	314	126
CMTM1	129	115	136	192	177	162	128	135	171	202	205	189	147	228	99	131	154	110	151	211	167	193	71	50
KCNH4	67	33	12	14	25	30	10	17	0	27	34	13	30	18	0	49	18	32	38	32	28	35	60	15
GANAB	39	39	25	34	35	64	18	47	3	51	80	35	40	84	21	42	33	51	30	66	57	45	35	22
GMIP	1062	598	385	286	452	438	215	328	2	663	693	369	411	538	6	800	363	515	516	667	471	629	299	72
RBM41	218	215	234	255	360	256	222	237	388	430	358	334	360	365	319	244	251	279	371	425	323	422	249	166
LAG3	6	13	13	9	38	28	21	20	1	42	40	21	13	15	3	17	13	24	20	41	19	41	29	9
MLF2	1922	1744	1650	1235	2398	1985	1248	1647	116	2573	2532	1422	2383	3385	169	1961	1882	2614	2024	3098	2635	2093	1892	663
OTUB2	108	79	149	141	196	124	88	103	11	338	270	379	353	223	19	106	143	201	342	365	376	486	352	103
DDX24	1114	910	1130	936	1982	1398	692	1086	101	1716	1539	1507	1380	1539	230	1163	1103	1574	1582	1848	1705	2102	1703	776
ZBTB25	255	206	227	172	279	292	169	198	22	375	349	279	361	405	40	257	227	326	302	434	489	527	353	119
NECAP1	731	602	759	716	971	982	687	857	749	995	888	689	784	905	734	899	769	925	742	969	863	960	1089	666
ARHGAP4	398	249	290	213	379	292	139	209	1	474	534	342	332	526	7	304	229	377	384	460	399	647	194	70
DHX32	481	399	631	496	999	673	391	544	81	1117	927	872	924	909	152	484	517	778	997	1214	1018	1289	854	321
RCOR1	824	546	632	606	907	678	554	651	649	1087	906	816	832	909	625	661	626	809	807	980	905	1023	747	464
GPATCH2L	614	490	528	404	873	673	390	520	114	830	693	676	746	828	158	645	521	807	712	828	901	1088	996	399
LTBP4	162	122	338	187	453	491	267	345	1	327	378	416	491	440	0	357	385	554	356	402	606	842	3112	715
BLVRB	1568	1449	1683	1314	3099	1701	914	1412	78	2064	2022	2206	1894	2394	78	1521	1347	2003	2085	2168	1903	2414	1716	704
SLC9A1	1229	932	1233	696	1483	1160	786	860	9	1910	2002	1282	1709	1954	42	1290	939	1723	1888	2252	2184	2371	1281	400
SPTLC1	1451	1344	1868	1930	2795	2031	1371	1751	2091	3124	2405	2265	2252	2329	1436	1366	1523	2089	2236	2715	2601	2805	1984	1227
PAPOLA	5019	4081	5139	4848	7624	6014	4478	5502	9644	8370	6815	5093	6173	6649	6727	4931	5379	6010	6318	7549	6423	6809	5417	3765
CCNK	401	336	447	372	610	487	358	408	355	730	616	457	622	581	252	459	437	500	598	759	651	732	672	417
PCBP4	394	317	305	212	464	339	220	257	2	518	567	543	529	603	3	322	260	453	603	675	673	922	574	180
RGS1	138	99	39	68	179	187	85	68	285	171	197	47	61	166	133	122	44	56	100	125	65	98	17	14
YPEL3	785	563	602	478	586	590	387	441	43	1265	1169	853	1054	1013	80	661	525	722	845	1250	1158	1238	1062	304
MRPS33	0	0	0	0	0	0	0	0	0	0	0	0	0	0	0	0	0	0	0	0	0	0	0	0
NDUFB2	438	380	529	455	777	559	313	479	3	737	609	536	586	791	27	491	425	714	674	655	739	854	668	254
NUDC	850	635	863	815	1259	1038	674	950	155	1193	1021	969	950	1239	394	835	911	1284	849	1173	1000	1243	1108	432
MAEA	52	43	80	39	119	61	26	39	0	97	75	93	71	102	1	57	42	101	107	87	75	126	76	29
ICAM1	4691	2918	1539	954	3563	3633	1186	1911	52	2696	2778	1470	1894	2646	166	4552	1545	2290	2218	3169	2571	3139	1255	432
STRN4	355	336	394	246	470	410	212	277	0	482	508	495	470	554	3	393	285	621	452	590	578	824	660	184
IRAK3	1060	697	220	204	516	523	236	306	509	472	463	250	207	268	868	963	346	316	390	444	329	326	189	155
LYZ	10339	8152	2485	2814	4796	5464	3203	4630	3257	8026	8035	701	1175	4045	6621	8104	5491	3523	2859	5542	1300	1607	202	207
SI	0	0	0	0	0	0	0	0	0	0	0	0	0	0	0	0	0	0	0	0	0	0	0	0
MUL1	170	125	188	122	329	198	92	172	19	238	246	254	272	295	36	196	169	226	276	287	275	408	260	90
TFAP4	138	125	151	149	187	148	100	129	20	189	191	189	183	189	11	152	157	231	210	204	222	303	409	176
PDCD7	214	200	271	255	295	272	129	188	253	520	421	460	377	382	196	204	211	273	405	442	403	581	422	247
SPG21	530	441	524	534	678	627	398	546	490	1020	873	649	837	852	532	441	500	620	631	969	1051	952	768	433
FETUB	0	1	2	2	0	1	0	2	1	0	1	0	0	1	1	3	1	1	0	0	1	1	2	0
DNAJB11	1075	886	912	782	1394	1218	814	1070	877	1385	1188	1008	989	1362	1442	1470	1314	1405	912	1419	1058	1360	727	383
P3H2	2533	2391	3441	2534	3991	3312	2169	2752	1736	3143	2244	2762	2619	3562	2869	2317	2654	3934	1959	2406	2660	2881	3985	2209
THPO	7	7	11	7	14	18	9	8	0	3	5	10	5	9	2	10	8	10	7	7	9	12	53	11
CHRD	338	196	199	134	539	332	136	275	5	204	262	240	209	361	7	270	195	301	260	321	338	433	787	322
RAB11FIP3	344	301	403	258	681	476	310	354	3	609	545	591	598	682	11	356	359	565	667	819	796	1067	1081	380
GNPTG	28	19	39	28	25	50	12	21	1	43	54	58	50	66	0	28	39	66	22	58	85	58	73	15
ZNF268	227	193	225	225	311	328	235	252	536	466	501	342	362	310	299	200	288	251	270	496	397	448	326	222
GOLGA3	2329	1956	2383	2253	4664	3293	1881	2779	1113	3977	3452	3681	3985	3994	1344	2676	2429	3010	3809	4522	4861	6249	3717	1744
PABPC4	1738	1418	1798	1592	2979	2444	1556	2085	829	2645	2308	1924	2490	2605	1299	2161	2002	2544	2307	2899	2667	2965	1546	766
CD209	933	946	1172	799	1958	941	576	845	6	1776	1364	1869	1318	1784	59	947	963	1877	918	1365	1998	1296	124	61
CERS4	223	235	349	292	574	404	197	317	0	367	356	418	401	456	20	251	257	451	349	352	499	558	866	270
MCOLN1	1497	1163	832	668	1222	881	523	621	16	1290	1245	887	880	1002	60	1005	646	1039	1013	1215	954	1299	1052	359
USP48	1406	1192	1677	1736	2679	2040	1510	1895	2243	2728	2278	2338	2378	2583	1777	1566	1678	1857	2257	2804	2691	3385	2780	1701
EFNB1	977	858	1032	607	1257	932	647	799	20	1315	1262	1059	1205	1625	44	932	834	1477	1021	1371	1217	1299	927	281
PDPR	442	425	570	507	1266	756	409	617	198	803	771	877	812	741	274	483	449	634	938	930	1042	1258	1176	580
AARS	1772	1482	1642	1334	2851	2337	1275	1767	276	2163	1858	1395	2112	2277	785	2018	1753	2315	1621	2542	2281	1848	2189	836
GLG1	4148	3546	4269	4000	6573	5031	3612	4257	1714	7753	7056	6829	6888	8402	1841	3719	3821	5180	6875	8751	8173	11481	8115	4069
KIF4A	733	617	899	818	1157	883	564	767	510	913	769	758	630	938	578	570	663	919	588	671	625	825	264	143
TNRC6A	2579	2089	2752	2753	4018	3308	2445	2725	2750	4271	3372	3972	3834	3743	2248	2457	2681	3410	3478	4348	4362	5546	6909	4732
PLEKHG2	1406	869	644	420	906	886	433	522	15	1167	1443	792	1107	1072	32	1260	495	841	1795	1752	1302	1528	698	203
DLL3	2	0	3	2	0	2	1	3	0	0	6	1	3	0	0	0	1	1	5	4	6	5	2	0
PITPNM2	474	332	529	330	677	649	340	501	12	604	629	487	637	668	38	517	450	803	521	708	759	883	700	229
EXOC1	1300	1157	1414	1502	2518	1633	1072	1556	1837	2606	1924	1981	1958	2011	1245	1215	1340	1492	1932	2178	2116	3065	2141	1376
RBM27	1364	1139	1382	1367	2201	1742	1275	1503	2084	2519	2235	1699	1884	2069	1549	1605	1478	1770	1863	2351	2099	2423	2340	1466
POU4F3	0	0	0	0	0	0	0	0	0	0	1	0	0	0	0	0	0	0	1	0	0	1	0	0
OSBPL8	2181	1845	2356	2671	4605	3411	2442	2951	5179	4082	3424	3253	3318	3396	2947	2375	2421	2558	3444	4016	4135	5123	4597	3855
DTX2	801	618	711	427	1016	784	437	572	2	1008	992	659	768	885	8	772	598	1081	725	1015	848	1027	826	219
NLRC4	6	8	5	8	6	1	1	2	3	9	4	4	8	4	4	3	3	5	8	1	2	3	0	0
PUS7	653	585	754	824	1162	981	662	917	847	935	806	675	677	794	849	875	855	882	699	899	783	850	714	536
NRCAM	63	53	156	62	108	150	75	146	55	132	102	103	125	150	84	81	80	180	101	159	130	146	86	73
LAMB1	5071	4901	4330	3923	6738	4316	2997	3420	2035	10212	9288	11116	10663	10480	2340	3941	2838	4914	11384	13034	12418	17068	4864	2255
SLC26A4	2820	1593	106	18	30	38	11	12	649	687	1385	17	39	91	772	424	30	20	369	670	6	11	12	0
SLC26A3	0	0	0	0	0	0	0	0	0	0	0	0	0	0	0	0	0	0	0	0	0	0	0	0
DLD	546	476	622	609	1166	777	560	720	623	938	867	1011	758	840	683	654	681	727	756	959	874	1405	930	516
WDR7	2026	1674	1686	1570	3255	2319	1510	2041	2185	2941	2626	2135	2235	2489	1917	2110	1973	2025	2746	3043	2899	3405	3157	1742
TXNL1	1560	1406	1557	1757	2602	2125	1521	1979	3711	2635	2029	1770	1768	2108	2164	1817	1749	1998	1890	2374	2040	2180	1477	1202
IL5RA	10	9	4	7	7	8	1	3	0	15	19	6	20	23	1	15	5	4	4	14	19	19	6	3
ABCC6	4	4	8	3	9	11	3	3	0	11	8	10	16	11	0	3	3	12	15	10	10	22	21	6
CMTM6	4917	3746	2961	2921	5407	3801	2364	3210	2918	4795	4096	3722	2923	3710	3272	4827	2987	3834	4130	4322	3757	4578	2468	1378
ITGA6	6432	5174	8138	6733	12677	9310	7189	8378	4597	6570	5079	5630	5506	7216	7794	7437	9148	11909	4328	4972	5574	5374	7629	4589
RAPGEF4	467	393	444	398	668	451	302	377	516	1272	1034	635	798	679	264	274	353	431	969	1111	887	1011	563	352
pk	1459	1235	1504	1327	2785	1867	1224	1647	836	2424	1991	1850	1713	1840	1493	1614	1641	2110	2045	2242	2116	2307	1961	1014
SMPX	0	0	0	1	3	1	1	1	0	0	0	0	0	1	0	0	0	0	0	0	0	0	1	2
FH	22	18	23	21	10	27	24	25	23	43	21	9	22	38	20	27	23	31	9	25	45	21	37	18
SEL1L3	1609	1209	453	354	827	737	348	490	305	962	1009	594	610	792	697	1681	557	681	856	1078	549	644	207	76
TF	1404	1190	956	876	1680	1164	701	865	334	2072	1811	1903	1468	1514	655	1187	937	1438	1973	2029	2144	2605	1260	624
CDV3	3903	3425	4171	3730	6700	5482	3152	4325	2807	5424	4728	4902	4704	5282	3210	4516	3799	5561	4467	5182	4702	6567	3804	2005
ALKBH5	608	532	642	406	1105	675	400	546	6	801	685	786	767	933	11	575	483	843	847	833	869	1116	992	324
APOH	0	0	0	0	0	0	0	0	0	0	1	0	0	1	0	0	0	0	0	0	1	1	0	1
PITPNM3	132	201	485	299	434	370	176	262	47	553	426	685	510	471	40	267	322	586	540	501	746	1115	1155	370
SPAG7	1210	839	683	573	995	780	479	620	178	1254	1012	1064	855	1077	243	961	602	861	1129	1207	1074	1396	1030	466
ORC6	104	112	119	116	183	127	106	145	120	132	107	82	103	153	145	78	101	143	117	120	77	99	37	28
ZFHX4	977	675	1587	1405	2474	1836	1309	1548	1528	2596	2282	3034	3993	2820	640	1034	1576	1618	4166	4059	5072	6027	9354	5839
SLC17A6	0	0	0	0	0	0	0	0	0	1	1	0	0	0	0	0	0	0	0	0	1	2	0	1
CPA1	0	0	0	0	0	0	0	1	0	1	0	0	0	0	0	1	2	0	0	0	2	1	0	0
ZC3HC1	241	183	313	224	436	308	174	263	55	408	358	325	287	355	72	282	242	370	323	407	374	422	310	147
ESR1	138	126	242	239	474	325	228	307	164	322	208	244	225	165	141	191	270	265	191	227	246	315	767	423
RGS17	1	3	2	2	9	7	6	4	12	14	8	7	10	6	3	8	7	3	5	9	9	2	10	2
ANGPT2	839	795	665	594	1427	903	686	897	561	839	739	861	705	847	686	813	715	1120	687	785	763	867	2469	1082
TMEM101	82	88	133	70	209	117	55	88	0	167	137	223	155	192	0	77	81	166	252	182	223	283	150	69
CD200	354	263	390	403	602	513	303	458	300	668	393	242	500	572	368	459	572	407	513	766	724	524	954	410
CCDC80	5355	4644	6521	6418	15851	10642	6179	8387	3060	8598	9993	12846	12488	14810	3180	6344	5977	8945	13293	12975	17314	22888	46155	19757
CMA1	60	47	51	28	220	48	62	69	39	157	147	77	70	188	46	80	63	97	158	217	289	284	69	30
PSME1	430	277	318	278	431	350	266	277	63	1064	865	285	412	549	197	408	296	362	468	751	488	782	315	161
PPP2R3C	234	207	244	260	323	252	174	257	539	463	354	298	297	327	334	281	282	286	314	451	372	391	208	166
HAUS4	282	228	330	320	539	345	238	318	75	353	319	336	298	445	121	217	228	335	343	350	384	447	402	201
JPH4	3	3	9	3	13	4	4	1	0	15	15	10	16	18	0	5	2	9	18	19	15	24	11	3
MYH7	1	0	0	2	0	0	0	1	0	1	1	1	1	0	0	0	0	0	0	1	3	2	3	0
CEBPE	39	11	17	3	5	10	5	3	1	17	13	7	4	1	0	43	24	6	12	7	2	2	1	1
SLC7A8	884	689	721	724	1522	994	596	853	179	1225	1140	811	924	1126	206	817	745	1115	866	1100	1000	920	767	175
OSGEP	262	232	299	244	534	371	208	324	61	501	393	439	415	469	134	251	255	373	423	552	473	616	429	225
SLC22A17	145	122	187	99	252	218	107	156	8	240	260	351	435	426	17	139	146	252	382	490	514	614	631	240
RNF31	1034	861	638	515	1194	900	536	630	13	1172	1149	909	905	1129	69	1192	588	940	1062	1278	1124	1634	1256	486
SCFD1	751	637	867	924	1316	1040	770	940	2090	1612	1312	1304	1368	1375	1039	812	882	920	1380	1728	1732	1959	1293	1012
G2E3	660	555	794	829	1352	964	716	960	1487	1035	882	825	752	933	947	723	774	785	825	902	809	1117	830	693
HECTD1	10643	9262	10737	11324	19181	13229	8615	11529	15756	19268	15850	15191	13333	13589	12222	10899	11067	12447	15568	17598	14877	19239	12270	7557
HNRNPC	433	317	356	317	417	375	300	355	246	585	450	470	473	493	408	362	395	454	351	523	483	494	287	129
RPGRIP1	90	45	20	11	20	28	12	19	8	15	17	8	10	13	111	142	28	19	19	13	9	5	29	18
SUPT16H	1981	1645	2211	2426	3627	2829	1974	2520	2827	3376	2659	2826	2481	2932	2507	2113	2385	2473	2504	3182	2955	3971	2781	1864
TOX4	1873	1519	1638	1386	2446	1943	1329	1502	795	2403	2167	1746	1796	2126	1259	1964	1386	2070	1784	2393	2052	2244	1841	850
GEMIN2	196	176	254	224	328	285	186	236	247	357	309	262	248	277	219	196	193	239	318	337	327	362	316	221
TINF2	317	237	328	247	469	348	210	301	25	492	459	397	431	448	109	285	257	396	408	552	511	612	588	247
DAZL	0	0	0	0	0	0	1	0	0	0	0	0	0	1	0	0	0	0	0	0	0	0	0	0
TBL1Y	2167	1920	2266	2173	3368	2424	1828	2145	3585	3768	3435	2750	3231	3258	2306	1892	2203	2300	3194	3785	3427	3990	2970	1783
SEMA6A	180	139	233	178	363	270	184	249	32	423	373	362	398	313	44	195	161	335	310	390	501	524	716	225
TRPM7	2746	2340	2618	2792	4780	3400	2536	2994	7591	4560	3846	3238	3274	3573	3461	2495	2728	2835	4010	4500	4134	4682	4064	3334
TYRO3	712	732	918	663	1200	811	441	584	29	1530	1440	1456	1649	1709	43	670	623	1290	1517	1768	1989	2394	888	311
WDR76	229	239	309	317	477	399	271	336	457	347	317	258	243	339	212	216	292	340	261	314	252	329	197	179
CAPN3	69	42	37	34	59	36	33	34	7	85	69	64	66	77	24	45	38	48	64	81	58	77	52	33
SNAP23	2973	2105	1554	1561	2869	2293	1637	1830	2840	2861	2630	1998	1866	2115	2949	3134	1980	1980	2320	2691	2058	2779	1910	1284
TBX15	498	393	480	563	973	673	390	516	421	882	823	1043	1044	981	333	516	601	640	884	1239	1418	1974	1589	860
PHGDH	571	554	1082	672	1552	881	436	773	12	1530	1145	909	1017	1020	49	522	569	940	1267	1313	1216	1604	919	236
COL9A3	130	77	219	89	386	472	189	257	1	92	135	180	166	254	0	194	221	175	203	213	288	539	1955	486
EZR	1471	1308	1692	1190	3099	2163	1397	1990	107	2031	1750	1659	1482	2002	292	1798	1732	2739	1412	1801	1552	1888	1635	684
MYL6	0	0	0	0	0	0	0	0	0	0	0	0	0	0	0	0	0	0	0	0	0	0	0	0
AGO1	475	410	732	587	1080	683	477	599	145	993	906	863	1075	1057	232	462	517	763	1122	1263	1368	1666	1728	829
TEKT2	9	11	12	11	20	7	7	12	0	12	23	21	18	30	2	18	13	18	30	22	36	36	15	8
CLSPN	699	516	826	865	1162	1005	721	928	543	666	603	528	441	786	631	573	798	911	447	599	414	641	185	195
RFFL	318	264	279	225	434	281	134	210	17	526	490	384	402	431	56	282	216	329	469	514	435	594	283	86
UNC13D	187	151	100	69	115	102	37	72	0	142	180	91	81	129	0	128	45	101	155	129	106	183	58	14
MFSD11	1333	1146	1676	1356	2288	1703	1097	1455	504	2147	1846	2143	1770	2122	742	1337	1515	1826	1757	1958	1935	2677	1904	899
DPYSL2	2293	2133	2013	1864	3480	2743	1807	2145	1484	3185	3060	2930	3156	3889	993	2014	2105	2586	3329	4152	3869	4421	3037	1587
TGFB2	616	454	547	580	1340	1077	794	1042	1213	848	778	853	1045	1097	1034	942	1018	781	1342	1274	2167	2043	2547	1861
GPATCH2	515	384	441	484	863	597	467	532	985	918	712	643	642	735	549	504	518	538	777	897	774	988	879	676
NUP50	1111	887	945	866	1370	1205	794	951	477	1362	1314	1085	1077	1223	680	1175	960	1418	1045	1407	1013	1322	755	329
CDC45	28	36	24	22	59	32	13	32	3	18	14	18	10	43	3	24	21	37	8	25	10	17	2	2
COMT	742	516	809	629	1326	1000	453	742	10	856	818	726	799	985	21	718	706	1128	714	869	821	1010	1293	427
ECHDC1	763	729	1143	1450	2111	1192	1100	1146	1950	1802	1154	1248	1430	1266	1572	874	947	1452	1115	1468	1497	1620	821	690
LRRFIP2	2291	1953	1988	2095	4159	3079	2124	2656	1811	3369	2648	2649	2479	2769	2069	2473	2432	2765	2781	3034	2781	3330	2696	1604
SEC22C	361	258	387	364	635	412	274	322	354	552	478	524	582	514	246	261	353	428	600	610	615	841	881	530
XYLB	73	73	133	132	228	179	97	135	3	252	217	285	222	201	0	89	144	218	162	284	131	529	460	94
HDAC6	476	375	452	393	832	510	329	405	65	741	645	612	733	674	178	421	434	576	727	743	736	948	852	345
OR1I1	0	0	0	0	0	0	0	0	0	0	0	0	1	0	0	0	0	0	0	0	0	0	0	0
GABRP	246	278	866	931	1030	715	539	701	1290	1640	1340	1852	2065	1558	382	386	583	772	1143	1552	2430	2607	2481	1336
KRT31	12	19	27	16	188	254	48	399	0	5	107	55	15	66	1	27	66	65	20	30	31	19	2160	6
CDC6	397	363	313	284	383	385	211	275	306	511	448	324	335	376	331	251	253	365	364	437	310	361	138	82
UPRT	126	103	118	121	217	127	93	142	159	256	204	211	181	194	87	110	121	120	197	248	199	319	223	139
CDC23	801	733	850	827	1363	1064	767	940	1032	1272	1178	1002	1160	1242	768	849	823	1005	1185	1492	1421	1527	1196	744
AAAS	346	266	440	231	472	366	215	321	1	504	446	491	484	584	14	302	298	507	413	525	550	650	212	78
CBX5	2023	1675	2517	2079	3684	2607	1853	2495	1074	2661	2414	2499	2459	2880	1314	1825	2157	2561	2391	2838	2647	3555	4105	2167
FMO2	179	191	352	395	496	292	188	198	1419	2228	1720	1136	1401	756	250	203	260	295	1389	1773	1415	1774	437	276
SUCO	3162	2411	2103	2197	4013	3047	2101	2666	6302	4405	3656	2997	3162	3050	4155	3155	2481	2602	3769	4275	3412	4035	2860	2303
MSH2	358	296	422	459	693	440	340	417	712	584	454	460	450	521	400	300	408	444	534	589	492	700	609	440
MAP3K1	2022	1557	2278	2139	2924	2170	1538	1844	2943	4415	3770	2854	3391	3090	1781	1834	1882	2283	3349	3987	3489	4578	4629	2880
HOOK2	13	11	19	14	30	23	12	26	2	44	38	36	33	29	0	15	23	29	34	44	44	42	54	7
NXPE1	5	4	1	3	4	4	9	6	2	3	2	0	3	3	3	1	7	1	2	1	1	0	17	6
ARCN1	98	134	182	172	194	140	50	172	103	196	200	132	191	304	104	115	125	104	313	240	63	472	106	60
EPB41L4B	79	78	126	146	241	153	98	164	70	212	186	222	248	223	29	71	125	145	247	263	311	398	741	300
PSMD5	682	581	805	745	1328	1140	799	1025	1133	1056	990	714	787	931	949	866	950	1108	783	1019	966	971	816	572
PTGS1	539	393	698	520	1312	963	556	722	84	660	443	831	686	703	160	632	767	858	576	621	784	1071	1822	975
NUP188	1465	1247	1569	1260	2774	2024	1132	1628	310	1944	1750	1489	1672	2088	592	1655	1499	2400	1742	1975	1881	2199	1931	846
CRAT	836	854	1283	1209	1875	1259	708	938	1	1175	1184	1410	1497	1650	9	899	925	2112	1216	1340	1474	1758	1527	425
SH2D3C	350	242	129	86	173	177	104	98	1	270	290	184	173	242	3	383	108	209	231	294	203	264	109	44
NANS	435	402	449	389	778	554	370	453	60	714	666	747	646	953	92	471	437	662	667	815	731	1053	479	197
TBC1D2	531	302	283	173	462	426	212	326	0	357	333	226	225	262	9	515	327	407	229	277	206	336	211	71
DFNB31	68	43	54	31	96	90	44	84	1	101	102	93	125	137	0	48	46	93	144	184	229	260	204	33
PDE6C	2	1	4	6	1	5	1	3	2	1	4	1	4	0	0	4	1	3	3	2	3	5	6	11
CWF19L1	795	619	701	711	1447	1033	639	862	993	1329	1118	1103	1033	1012	888	910	648	819	1183	1230	1220	1663	1151	810
SEMA4G	135	90	173	128	194	137	93	108	3	268	256	198	296	241	4	105	119	231	270	317	311	341	303	107
BTAF1	2506	2085	2466	2700	4876	3405	2505	3138	5344	4312	3613	3313	3462	3527	3667	3109	2805	3142	3521	4268	4028	4945	3654	2618
IKZF5	179	138	189	153	258	222	166	182	109	326	277	206	279	283	111	189	169	208	223	285	291	295	313	206
BLNK	116	83	160	203	182	146	109	124	316	421	356	192	245	209	85	96	139	163	243	375	287	387	304	187
TLL2	2	1	1	0	2	3	0	4	0	3	4	3	3	2	0	3	0	1	3	6	2	5	3	2
CYP26A1	14	15	32	14	85	51	31	32	5	23	34	20	27	62	3	9	9	18	26	28	84	93	90	28
TDRD1	43	38	95	26	132	48	43	50	120	96	139	28	34	49	46	28	27	97	140	136	50	55	11	13
SORBS1	322	264	495	444	816	595	435	492	173	693	573	596	676	567	177	439	468	570	533	638	710	825	2693	1210
CRTAC1	42	25	33	33	97	60	55	55	3	71	87	87	64	77	3	62	41	102	71	106	112	101	260	152
BAMBI	31	49	56	57	196	103	61	117	0	75	116	92	70	107	1	49	63	89	89	108	94	114	784	115
MYO3A	1	0	0	0	0	0	0	0	1	0	0	0	0	0	0	0	0	0	0	0	0	1	0	0
WAC	2931	2207	2459	2521	4013	3305	2543	2821	3392	4405	3764	2808	3548	3639	2838	3153	2767	3218	3435	4351	3900	4256	4108	2535
CREM	1126	804	277	200	564	444	229	280	78	587	656	341	395	488	163	1339	379	404	895	785	499	572	167	77
HIVEP1	1242	763	616	417	1040	1133	656	774	223	1193	1135	603	761	958	278	1144	725	949	797	1101	883	1005	1303	388
TREM2	286	264	234	185	390	292	156	240	1	368	512	430	370	619	3	240	173	413	421	436	381	509	26	9
KCNK16	0	0	0	0	0	0	0	0	0	0	0	0	0	0	0	0	0	0	0	0	0	0	0	0
CRISP3	334	131	50	14	76	156	26	37	64	78	94	22	27	38	335	454	142	28	29	25	7	9	87	3
FKBP5	1310	1277	1756	1499	4165	2372	1597	1980	767	1718	1414	2792	1276	1338	1193	2581	2010	3400	1268	1601	1411	1889	2614	1340
SRPK1	2864	2512	3261	3951	4963	3759	2841	3325	6216	6787	5404	5512	5199	4216	3246	2922	3474	4370	5097	5979	5470	5742	3696	2243
BRPF3	757	580	642	545	967	740	460	595	275	1383	1232	977	1123	1163	200	727	615	934	1136	1465	1323	1650	1218	582
MRPS18A	335	268	346	242	518	367	221	281	9	443	411	378	380	431	35	304	252	438	437	428	432	565	398	110
PGC	0	0	0	0	1	1	0	0	0	0	1	0	0	1	0	0	1	3	0	0	0	1	0	0
EFHC1	69	40	49	69	100	74	53	52	76	111	91	96	80	92	57	55	49	68	97	92	87	98	40	39
NCR2	1136	898	102	42	216	220	96	142	12	254	311	79	86	172	47	972	163	258	392	338	88	121	2	2
HSP90AB1	16654	14275	18122	15508	30183	21909	13511	17945	2247	22682	21133	18146	18244	21991	8131	18663	17146	25596	18605	22323	17440	20814	13291	5947
MLN	0	0	0	0	0	0	0	0	0	0	0	0	0	0	0	0	0	0	0	0	0	0	0	0
CDC5L	3051	2228	2331	2632	4214	2970	1953	2422	4190	3919	3336	3484	3045	3162	2917	2556	2387	2656	3334	3748	3312	4728	3205	2323
ITPR3	2171	1842	3241	2023	4871	3635	2274	2788	19	4045	3319	4041	4061	4171	105	2833	2683	4499	3928	3965	4488	6590	9977	3198
ZNF184	573	463	559	542	892	696	442	564	486	902	802	645	787	734	492	618	568	664	774	959	799	1027	766	457
DSP	45611	42700	80030	74981	116277	82011	57794	71539	20047	116639	96219	109265	115728	108393	24536	54096	63153	90197	72301	87341	94977	110344	95046	46104
SIRT1	546	439	546	567	869	674	506	577	1150	901	751	765	716	714	583	533	564	594	742	862	842	1124	1042	729
HNRNPH3	800	639	552	721	1264	996	713	1039	985	1116	833	1823	782	897	914	813	842	709	871	1152	950	2744	1444	923
IFT74	243	193	265	421	587	387	343	363	804	560	451	520	499	461	323	206	269	239	527	550	601	745	864	780
JAK2	7951	6114	3208	3467	7294	5495	3206	4204	11248	7662	6783	3314	3195	4155	9566	8075	3897	3960	5191	6096	3678	4368	2102	1457
ABL1	932	754	785	575	1338	1264	677	781	22	1094	1054	1079	1178	1252	69	1129	630	1159	1077	1351	1282	1871	1346	457
ACOT7	251	200	237	179	332	259	163	274	1	348	301	274	235	385	13	247	219	337	221	365	256	391	320	103
SH3GLB1	3484	2734	1987	2149	3772	3127	2055	2420	4759	3586	3062	2102	2464	2996	3701	3573	2285	2570	2695	3251	2964	2961	1687	1200
CDC7	317	331	410	455	648	491	351	436	788	563	503	394	422	516	470	356	394	449	403	491	483	511	278	202
SYDE2	138	125	257	221	363	247	149	263	324	234	190	331	320	263	142	163	204	265	329	281	425	473	999	783
PCSK5	375	439	351	272	731	521	371	443	338	1117	1035	1010	1348	1425	189	426	390	436	1606	1728	1916	2323	620	311
SCD	1585	975	1922	1497	2854	2366	1539	1787	159	1028	1255	632	884	1482	463	1475	1836	1953	718	1085	765	766	4862	2524
TMED1	98	80	87	65	135	85	67	78	0	125	122	159	186	210	0	79	82	151	186	192	181	253	111	34
ABLIM1	7745	6307	10814	9389	12777	10435	7797	8620	5702	19227	15192	12985	16461	13258	4503	6656	8026	10810	11171	15604	13494	15477	14915	8047
ERMP1	807	753	1270	1279	1990	1286	840	996	928	1684	1403	1327	1486	1427	791	936	1068	1297	1301	1396	1443	1650	986	506
RAB18	670	647	759	817	1390	922	710	887	871	1296	927	1121	1022	1132	811	821	894	975	1081	1246	1202	1475	1176	777
NRP1	4534	3386	3092	2919	6332	4464	2675	3068	1604	5173	5104	4563	4683	5726	1242	3994	2533	4287	4960	5583	4627	5783	2579	1092
PRTFDC1	20	6	13	17	27	23	17	15	9	27	24	38	27	18	7	8	8	24	28	23	40	41	10	15
PALMD	442	479	767	922	1302	901	794	853	1592	1948	1654	1055	1676	1457	514	519	715	771	1613	2019	1882	1795	2169	1551
TSPAN15	254	189	174	113	202	143	86	111	21	358	338	218	209	325	21	152	112	214	280	395	265	313	158	69
H2AFY2	30	28	24	29	47	41	27	37	6	96	91	114	129	119	8	9	17	34	118	108	139	162	34	19
FAM21A	1843	1535	1674	1572	2738	1942	1348	1564	597	2872	2418	2140	2334	2419	859	1637	1602	1971	2218	2720	2669	3249	2880	1484
MYO9B	3315	2632	2011	1470	2530	2557	1383	1900	78	3390	3298	2603	2901	3476	334	3222	1963	3052	2752	3726	3203	4146	1944	704
KCNK6	614	455	582	443	721	481	311	403	28	882	868	947	876	932	36	543	452	802	711	1155	1015	1534	615	184
CATSPERG	30	35	127	100	146	111	69	97	2	65	52	83	66	65	5	88	94	108	51	40	70	52	307	107
PSMD8	2251	1744	2650	1832	3597	2668	1543	2053	65	3371	2917	2790	2649	3519	276	2244	2172	3003	2791	3399	3193	3601	2101	766
FBXL19	339	306	391	231	435	346	175	262	1	691	637	609	604	642	1	345	308	686	545	704	680	1002	489	99
STX1B	1	0	3	4	7	1	7	3	0	1	5	1	3	4	0	4	5	0	6	3	6	11	27	11
HSD3B7	182	164	240	149	355	240	133	200	15	324	268	267	267	270	23	158	178	250	298	340	365	447	650	204
SETD1A	330	252	331	225	486	484	281	344	9	529	533	367	437	522	17	387	354	552	422	531	539	608	809	210
MAGEB2	0	0	0	0	0	0	0	0	0	0	0	0	0	0	0	0	0	0	0	0	0	0	0	0
PCDH11Y	2	0	3	2	2	2	2	7	4	1	3	5	6	5	0	1	4	2	3	3	6	6	12	7
HNRNPM	1243	1006	1148	1175	1663	1455	977	1328	994	1897	1609	1625	1443	1649	1208	1216	1355	1370	1107	1824	1431	2146	1587	844
2016-03-02	275	219	362	177	508	345	172	297	0	376	354	373	343	422	1	267	258	395	354	446	424	491	482	125
NDUFB7	83	84	98	56	130	124	79	87	0	121	109	126	135	203	0	100	91	173	139	117	159	190	125	42
TECR	590	469	764	526	814	649	483	543	12	952	961	575	792	1050	30	536	570	1015	703	1051	939	799	938	332
CDC34	948	831	1052	888	1566	1090	733	788	2	1406	1428	1331	1374	1804	16	937	872	1412	1309	1779	1561	1784	1234	435
MTAP	513	439	656	647	1020	861	614	730	787	844	740	581	680	852	731	568	661	823	737	827	745	880	591	405
CDHR5	0	1	0	0	0	0	0	0	0	2	1	1	0	0	0	0	1	0	0	1	0	2	0	1
PALM	19	12	27	19	47	28	31	31	0	46	37	26	30	36	0	17	29	39	40	40	62	87	185	63
ARVCF	72	59	101	69	135	114	44	82	1	158	150	160	191	194	1	36	68	141	194	175	239	306	446	93
TRMT2A	193	172	255	132	342	266	135	203	0	288	281	284	363	378	6	232	206	439	302	329	335	495	378	96
RANBP1	949	856	1154	899	1551	1330	833	1116	224	1129	1108	979	1037	1433	246	1173	1160	1526	950	1268	1085	1187	738	349
ZDHHC8	233	201	370	206	342	404	226	325	0	431	436	302	460	541	1	319	328	614	337	531	576	614	1274	326
KLHL22	106	84	115	99	178	112	70	97	2	251	270	272	341	250	2	93	92	166	277	340	391	575	249	82
MED15	1019	665	558	406	867	740	499	584	141	930	926	580	768	775	134	881	537	838	683	977	830	964	1028	347
SERPIND1	4	2	1	0	0	0	0	1	0	3	2	3	0	1	2	4	3	6	4	2	0	1	0	0
SNAP29	412	362	331	320	445	337	274	275	99	759	613	481	486	550	179	340	348	487	541	700	535	690	316	168
CRKL	1526	1257	1379	1305	2488	1655	1163	1457	575	2399	1981	1654	1875	2131	878	1777	1622	1978	2041	2385	2200	2518	2066	1020
LZTR1	941	838	1321	866	1935	1308	714	1033	18	1631	1572	1755	1763	1846	25	1009	1099	1783	1724	1909	2168	2883	1862	665
MMP11	87	135	166	149	262	147	105	124	0	1179	1103	1810	1323	841	0	46	84	249	2327	1951	3689	4667	336	79
CECR2	120	81	73	85	185	152	86	165	80	110	146	107	104	132	89	119	113	98	241	203	193	241	320	121
SMARCB1	518	447	609	486	903	639	424	494	32	789	844	736	916	936	55	499	409	842	836	951	1058	1217	951	364
P2RX6	1	0	2	2	6	3	0	3	0	4	5	4	2	1	0	3	2	2	2	5	8	12	0	0
DERL3	35	12	18	15	19	16	10	12	0	32	56	14	27	44	0	39	18	37	27	37	28	40	7	1
SLC7A4	1	0	2	2	4	2	2	1	0	1	2	4	5	2	0	1	1	2	5	3	4	9	6	2
BCL2L13	692	646	798	669	1259	808	492	682	446	1292	1197	1053	1129	1109	619	691	689	1028	1226	1174	1172	1381	754	384
DDT	52	36	59	36	45	57	33	41	1	64	48	48	74	63	1	49	39	73	42	75	74	85	110	32
GSTT2	0	1	0	0	0	1	0	1	0	0	2	0	0	0	0	0	0	0	0	0	0	0	1	0
OSM	1878	1175	112	78	572	655	105	292	21	375	538	228	145	200	70	2376	198	277	959	607	165	296	4	0
CABIN1	696	478	777	565	1174	876	565	695	29	1069	1035	881	1123	1102	121	616	614	1052	1132	1206	1300	1507	1872	617
TBC1D10A	657	558	793	583	1263	841	547	720	5	1060	1069	909	1120	1160	12	715	645	1110	947	1160	1110	1324	1278	386
SUSD2	633	527	560	465	736	495	332	332	4	1050	888	880	1108	965	8	418	330	877	863	943	1060	1352	2380	865
SF3A1	1928	1464	1987	1456	2630	2185	1537	1656	124	2656	2698	1939	2511	2983	499	2055	1868	2820	2172	3009	2652	2742	3096	1224
GGT5	220	183	143	104	165	141	96	99	4	311	251	193	208	305	4	140	119	191	255	404	417	302	77	27
RNF215	45	33	47	31	75	58	33	34	0	69	78	83	81	86	0	49	34	69	108	83	98	129	65	22
SEC14L2	19	13	21	20	34	21	19	23	0	33	30	37	50	39	5	21	18	18	54	54	56	38	37	18
SEC14L3	5	2	0	0	3	0	1	0	0	3	1	0	1	1	0	0	1	2	0	0	1	1	0	0
SPECC1L	1173	921	1219	1154	2271	1594	1134	1380	473	1976	1803	1929	1736	1824	668	1175	1194	1610	1944	2228	2153	2846	2770	1480
PPIL2	852	680	883	723	1140	918	618	743	59	1257	1228	1099	1145	1212	105	891	787	1199	1007	1414	1346	1633	1563	525
UPB1	11	8	5	3	2	1	2	1	0	8	8	1	0	7	0	4	1	1	9	11	2	6	0	1
SNRPD3	659	644	801	704	1270	855	480	776	87	1267	1071	888	860	1263	243	701	743	968	968	1215	1058	1149	651	287
PES1	753	615	861	693	1416	1099	638	857	3	1156	1102	1069	971	1183	29	947	888	1368	1010	1302	1078	1623	1056	337
MAPK1	1021	834	993	992	1560	1382	956	1157	621	1512	1309	1060	1358	1362	693	1082	1137	1354	1071	1447	1458	1507	2123	1085
GGT1	160	75	12	6	34	31	13	24	2	25	48	22	7	13	1	97	29	24	30	22	29	19	117	7
PRODH	304	259	372	292	726	450	201	343	2	525	407	368	516	355	10	323	292	488	506	497	406	565	837	239
PPM1F	997	894	846	559	1394	936	505	684	100	1246	1225	1409	1267	1371	58	933	702	1280	1374	1502	1465	1975	1017	271
SLC35E4	196	155	240	166	301	289	169	216	4	266	238	215	258	270	7	178	199	316	164	271	291	337	259	76
TOP3B	319	243	332	251	561	401	234	298	5	458	463	362	469	491	11	358	283	448	426	496	458	638	598	191
CRYBB3	0	0	0	0	1	0	0	1	0	0	0	1	0	0	0	0	0	0	1	1	0	0	0	0
CYTH4	1001	664	397	354	656	464	273	395	1	675	732	347	376	723	6	748	477	608	422	594	395	565	104	41
DGCR14	204	161	199	146	296	205	137	165	1	296	244	209	240	302	6	204	178	269	264	295	279	313	324	129
MFNG	651	448	383	244	499	462	218	339	2	612	688	561	519	614	0	531	283	520	545	682	560	912	382	85
CARD10	825	746	1350	871	1667	1306	681	981	2	1236	1279	1141	1216	1491	7	1027	1076	2227	918	1179	1181	1468	1814	354
SLC25A1	502	407	710	526	978	714	350	501	5	711	745	672	756	939	5	456	482	829	761	879	919	1067	852	307
ADRBK2	598	425	244	258	431	352	192	257	127	500	495	278	259	402	162	319	234	257	344	425	313	523	490	243
PLA2G3	357	430	725	563	895	612	392	518	2	1230	862	1102	1024	769	2	397	405	963	923	1046	1311	1647	1253	430
LGALS2	0	1	0	1	0	1	0	0	0	0	2	1	1	0	0	0	0	0	0	0	0	1	2	2
HIRA	781	706	832	632	1440	1025	645	908	152	1210	1125	1023	1035	1170	200	995	801	1332	1065	1209	1168	1489	1346	518
SH3BP1	492	400	515	349	472	439	235	316	6	631	644	512	482	594	6	459	383	625	465	657	553	786	659	167
SEZ6L	1	0	0	1	0	0	0	0	0	1	1	2	1	1	0	0	0	0	0	5	1	5	1	0
LGALS1	4216	3410	3674	2904	5666	3870	3216	3203	26	5507	5557	5089	6912	8787	178	4143	3672	5433	5128	7866	6747	6634	1821	1042
HPS4	472	319	368	311	605	471	271	378	12	714	545	462	779	693	27	397	398	636	721	753	706	944	1005	314
PIK3IP1	110	126	236	188	355	255	166	219	39	361	311	649	515	361	16	104	137	275	479	506	758	1021	1096	376
RP1-37E16.12	334	226	336	245	423	406	251	263	1	478	460	352	347	497	1	356	309	490	280	486	470	513	342	72
SRRD	118	94	96	72	181	122	66	124	1	176	152	118	203	162	12	99	91	141	195	204	128	203	218	96
PATZ1	180	150	184	175	289	214	133	183	72	390	391	333	364	361	25	152	147	233	450	476	571	754	754	301
TRIOBP	836	655	788	505	1137	929	466	706	23	1318	1244	1102	1146	1212	26	865	674	1081	1046	1337	1218	1461	989	262
TFIP11	684	509	437	302	679	596	273	437	8	715	661	581	579	658	48	618	460	661	620	730	648	926	856	300
GCAT	793	739	1409	941	1888	1320	681	1013	4	1471	1492	1367	1423	1658	0	926	882	1649	1357	1648	1696	2156	2030	581
GGTLC2	160	75	12	6	34	31	13	24	2	25	48	22	7	13	1	97	29	24	30	22	29	19	117	7
CRYBB1	0	0	0	0	0	0	0	1	0	1	1	0	0	3	0	0	0	1	1	0	0	3	0	0
ANKRD54	177	165	177	140	218	215	106	176	2	256	249	237	265	290	3	176	154	285	233	310	291	327	240	57
EIF3L	3422	2957	4053	3688	6666	4820	2954	3944	484	5743	5046	4218	4926	5735	1633	3790	3798	5450	4826	5810	5473	5722	4523	1973
NHP2L1	1193	968	1206	934	1823	1516	911	1303	96	1698	1530	1401	1532	1729	149	1351	1215	1691	1488	1964	1586	2148	1841	690
MICALL1	697	609	965	616	1056	927	564	727	10	1202	1137	1014	1273	1309	30	754	749	1544	933	1312	1289	1675	1610	423
POLR2F	552	547	652	471	1129	660	438	534	5	841	828	736	725	1007	61	636	679	820	763	908	851	984	735	270
SOX10	25	20	37	26	55	41	58	27	1	32	38	39	46	69	1	57	60	64	29	41	52	80	202	74
CCDC134	429	372	323	216	525	389	256	316	13	506	338	445	413	515	78	548	432	573	445	503	453	595	348	127
DEPDC5	623	468	598	509	860	630	440	566	329	969	922	611	791	919	230	551	560	736	872	1071	920	979	982	427
PICK1	191	160	266	185	434	323	161	257	1	384	354	356	335	385	15	257	255	394	378	432	357	495	382	115
TTC28	430	358	657	469	1045	657	432	544	52	1052	1005	1290	1399	1237	105	566	460	731	1345	1508	1653	2356	2043	780
CENPM	94	91	126	85	169	116	43	90	0	102	108	64	73	117	3	108	65	117	73	119	80	105	37	9
2016-09-03	8	15	17	15	28	18	15	10	5	76	90	25	61	60	2	13	13	19	60	78	54	79	32	20
SLC5A1	1567	1169	818	596	1367	937	425	777	667	2893	2125	944	1226	1323	783	1052	728	945	1964	2527	1659	1931	614	268
SLC5A4	0	0	0	0	0	0	0	0	0	0	0	0	0	0	0	0	0	0	0	0	0	0	0	0
KDELR3	719	676	766	636	1122	876	505	597	149	1586	1454	1770	2073	2160	181	449	509	802	1700	2236	2370	2800	673	353
CYP2D6	9	7	7	3	20	8	9	9	0	6	11	11	16	10	0	5	3	10	18	20	18	21	31	4
DDX17	10776	8899	9679	8060	16085	10110	6715	9131	7130	17806	16087	14629	15382	15518	7043	9969	9808	12482	17072	18495	17583	22007	19735	9719
DMC1	22	27	41	52	80	48	22	32	28	30	21	33	22	37	34	25	33	31	23	26	30	39	32	23
TCF20	1753	1416	1595	1250	2412	1727	1139	1417	300	2539	2390	2151	2113	2122	790	1605	1426	1980	2254	2629	2393	3084	3342	1495
HSCB	167	117	171	168	209	166	138	173	204	261	201	179	193	208	121	154	143	173	221	212	223	314	164	87
CBY1	79	56	88	74	106	87	49	71	0	117	94	211	139	120	0	76	89	144	84	134	113	353	143	31
RSPH14	1	0	0	0	2	4	0	1	0	1	2	3	0	0	0	0	2	3	0	0	1	2	3	1
XBP1	647	626	430	314	496	634	311	489	121	935	956	605	821	823	304	800	582	804	468	1178	670	778	495	219
RTCB	1113	866	1159	1060	2132	1422	875	1151	280	1799	1650	1779	1558	1782	746	1227	1096	1593	1788	2051	1723	2429	1482	668
JOSD1	57	48	39	27	86	49	18	39	0	96	63	52	58	57	1	80	35	85	72	78	56	92	66	34
FBXO7	269	218	316	288	545	404	224	358	156	578	558	381	412	453	138	296	238	380	485	599	526	721	797	376
[truncated: 16,790 more rows]
