# Supplementary material for: RNA-Seq Transcriptomic Responses of Full-Thickness Dermal Excision Wounds to Pseudomonas aeruginosa Acute and Biofilm Infection
Source: PLoS One. 2016 Oct 28;11(10):e0165312. doi: 10.1371/journal.pone.0165312 (PMC5085052; doi:10.1371/journal.pone.0165312)
Supplement: S1 Table — (XLSX) [file pone.0165312.s012.xlsx]

## Sheet: S13 Table
RT-qPCR Validation of RNA-Seq Expression Data for ncRNAs
	Log2 Fold Change: infected vs. non-infected
Gene Name	Post-infection time	RNA-Seq	RT-qPCR
SNORA16	2hrs	-2.53667	-1.09708
	6hrs	-0.612347	-0.473572
	24hrs	-0.0891938	-0.190262
	5day	0.617403	0.927442
	9day	0.893484	0.483332
MIR214	2hrs	-1.51829	-0.375857
	6hrs	-1.51682	-0.442851
	24hrs	-0.385959	-0.476915
	5day	1.31073	1.63322
	9day	1.91455	1.77097
SNORA1	2hrs	-1.18332	-0.973039
	6hrs	-0.328724	-0.261186
	24hrs	-0.600595	-0.841603
	5day	-0.281364	0.654977
	9day	0.727349	1.5422
RNU6-1136P	2hrs	-1.70492	0.943149
	6hrs	-0.0819983	0.630491
	24hrs	-0.182953	1.14458
	5day	-0.0661637	0.905605
	9day	0.383026	1.45421
RNU6-1144P	2hrs	-1.91494	1.18778
	6hrs	0	0.939031
	24hrs	-0.0424187	1.00823
	5day	0	1.55427
	9day	0.0302817	1.54133
